# Supplementary material for: ETV4 is a mechanical transducer linking cell crowding dynamics to lineage specification
Source: Nat Cell Biol. 2024 May 3;26(6):903–16. doi: 10.1038/s41556-024-01415-w (PMC11178500; doi:10.1038/s41556-024-01415-w)
Supplement: Supplementary file 3 — DEGs in H9 hESCs under high-density culture. [file 41556_2024_1415_MOESM3_ESM.csv]

Transcript_ID	Gene_Symbol	Low density-1	Low density-2	High density-1	High density-2	bh.pval	High/Low.logFC
id-PCDHACT	PCDHACT	0.079068	3.660549	0.085107	0.056073	1.01E-05	-4.727283
NR_037904	UBE2F-SCLY	1.119698	3.267761	0.297254	0.010561	6.22E-05	-3.83325
NM_000700	ANXA1	10.265461	10.200586	1.046236	0.460284	3.06E-50	-3.763941
NM_005454	CER1	3.241861	3.8181	0.442784	0.189418	1.23E-27	-3.481203
NM_000602	SERPINE1	8.711108	9.582415	1.189046	0.80738	4.29E-104	-3.195841
gene-KRT8P48	KRT8P48	0.225667	0.029516	0.028036	0.004042	0.023139988	-2.991876
NM_001191322,NM_001191323,NM_001368719,NM_013372	GREM1	0.234778	0.337732	0.042398	0.033934	5.52E-23	-2.906941
id-TRBJ2-1	TRBJ2-1	8.977767	8.301949	0.337904	1.981625	9.54E-06	-2.897176
NM_021223	MYL7	1.655532	2.71555	0.375397	0.228601	1.44E-10	-2.855375
NM_001289933	ZASP	0.054203	1.115532	0.0972	0.069313	0.006328997	-2.812475
NM_021784,NM_153675	FOXA2	0.180356	0.280984	0.025918	0.040264	2.74E-07	-2.80132
NM_001172895,NM_001172896,NM_001172897,NM_001753	CAV1	9.923428	9.832135	1.71696	1.167818	1.35E-75	-2.775727
NM_001002255	SUMO4	0.090784	0.226995	0.031362	0.015376	0.011214342	-2.765356
NM_001366737	GCNT4	4.242032	4.782388	0.957045	0.527244	1.68E-34	-2.604062
NM_001304964,NM_152779	GLIPR1L1	1.046739	0.937489	0.235501	0.092097	8.40E-10	-2.598579
NM_004189	SOX14	0.103436	0.245289	0.01751	0.041515	0.000259902	-2.562692
NR_037633,NR_037634,NR_037635,NR_037636,NR_037637	GJA9-MYCBP	0.376304	0.039576	0.04056	0.031795	0.029175821	-2.523003
NM_006851	GLIPR1	0.112116	0.173657	0.031973	0.017839	1.11E-07	-2.520304
NR_003503	GGT8P	0.794922	0.620368	0.166528	0.088243	1.09E-11	-2.473825
NM_001146312,NM_153604	MYOCD	0.826346	0.891959	0.157733	0.153488	7.58E-37	-2.464975
NR_027082	SFTA1P	0.964411	1.370901	0.358406	0.06949	6.95E-06	-2.448283
NM_001001522,NM_003186	TAGLN	54.408892	57.921377	12.130828	8.681979	9.14E-81	-2.432203
NR_134582	LOC101927447	0.112262	0.051593	0.01624	0.014233	0.010100517	-2.426816
NM_001098199,NM_001261452,NM_001261453,NM_001261454,NM_001261455,NM_005279	GPR1	0.320642	0.351971	0.050216	0.076953	8.27E-08	-2.40303
NM_002974,NM_175041	SERPINB4	1.325625	1.496981	0.328702	0.233068	1.15E-14	-2.328976
NM_006919	SERPINB3	0.39516	0.646474	0.074741	0.13518	8.41E-07	-2.31093
NR_036677	MT1JP	3.529896	5.172804	1.089813	0.755672	4.15E-10	-2.237463
NM_000219,NM_001127668,NM_001127669,NM_001127670,NM_001270402,NM_001270403,NM_001270404,NM_001270405	KCNE1	0.117505	0.117151	0.033742	0.017095	0.000107739	-2.206597
NM_001190726,NM_032918	RERG	0.271371	0.252263	0.062769	0.051832	4.10E-06	-2.191939
gene-EIF4A2P1	EIF4A2P1	0.089075	0.117957	0.014191	0.031684	0.023426836	-2.174074
NR_026869	LINC00052	0.304575	0.286802	0.061886	0.069268	9.03E-06	-2.172816
NM_007038	ADAMTS5	0.217298	0.265846	0.057622	0.051708	2.75E-13	-2.143764
gene-RPL32P2	RPL32P2	0.312693	0.260373	0.018303	0.111738	0.025280786	-2.139735
NM_004125	DNAJC25-GNG10	0.452242	0.387218	0.177915	0.013246	0.001140769	-2.134673
NM_001850,NM_020351	COL8A1	0.155357	0.162249	0.017582	0.054985	2.22E-06	-2.129853
NM_007374	SIX6	1.204965	0.898479	0.206085	0.280287	1.14E-12	-2.112621
NM_030753	WNT3	1.966774	1.453848	0.473609	0.331621	4.31E-16	-2.086786
NM_001080538,NM_001367820,NM_001367821,NM_001367822,NR_160301,NR_160302	AKR1B15	0.151127	0.119097	0.036274	0.028317	0.00261575	-2.064751
NM_176821	NLRP10	0.287451	0.247349	0.052299	0.076152	4.61E-08	-2.057781
NM_001168298,NM_001557	CXCR2	0.483791	0.435037	0.069015	0.153248	2.53E-07	-2.047527
NR_036678	LOC283299	0.95671	0.842199	0.190261	0.245471	2.46E-12	-2.045609
gene-ALDH7A1P1	ALDH7A1P1	0.086696	0.144817	0.034296	0.022008	0.006663019	-2.039784
gene-LOC100289350	LOC100289350	0.834806	0.562905	0.226407	0.115546	1.71E-07	-2.031196
NM_001146,NM_001199859,NM_001314051	ANGPT1	0.766523	0.832422	0.249055	0.142929	3.40E-12	-2.028254
NM_004370,NM_080645	COL12A1	1.626535	1.659644	0.481481	0.336919	2.09E-37	-2.005533
NM_001203260,NM_001203261,NM_001203262	NDUFC2-KCTD14	0.552257	0.056425	0.070352	0.081632	0.029401653	-2.001769
NM_001103170,NR_111984	AADACL3	2.034778	1.900345	0.514233	0.469303	1.25E-28	-2.000359
NM_152611	LRRN4	0.378485	0.206367	0.025877	0.120465	0.001138564	-1.998728
NM_000582,NM_001040058,NM_001040060,NM_001251829,NM_001251830	SPP1	40.966405	42.612533	11.507433	9.497797	1.42E-118	-1.992391
NM_013451,NM_133337	MYOF	1.588214	1.515304	0.381646	0.400439	1.39E-35	-1.988507
NM_000514,NM_001190468,NM_001190469,NM_001278098,NM_199231	GDNF	0.18237	0.104072	0.02955	0.042832	0.000106736	-1.98454
NM_001127487,NM_001458	FLNC	14.282504	14.683181	4.004247	3.382614	9.32E-116	-1.971311
NR_003064	PYY2	0.129792	0.207932	0.062069	0.0261	0.046418037	-1.937501
NM_001349945,NM_018327	SPTLC3	0.029075	0.041311	0.010304	0.008091	0.005808189	-1.935975
NM_006338,NM_201630	LRRN2	2.165538	1.925608	0.535698	0.534636	5.87E-24	-1.934444
gene-SEPTIN14P13	SEPTIN14P13	0.559908	0.457291	0.160752	0.108138	0.01813657	-1.919514
NM_001480	GALR1	0.116725	0.138687	0.032361	0.035313	2.05E-08	-1.916153
gene-SEPTIN14P8	SEPTIN14P8	0.514814	0.350899	0.139999	0.089712	0.04367356	-1.914069
NR_109779	LINC01279	0.054078	0.042002	0.006162	0.019383	0.006447198	-1.911195
NM_000524	HTR1A	1.840832	1.863692	0.652978	0.334088	1.41E-10	-1.90807
NM_001304957,NM_001304958,NM_001304959,NM_001304960,NM_001304961,NM_025140	CCDC92	0.109795	0.093001	0.026089	0.028185	0.001989986	-1.901696
NM_177531	PKHD1L1	0.060114	0.054356	0.017048	0.013991	1.63E-07	-1.882816
NR_138480	LINP1	1.610866	1.637438	0.643201	0.237916	9.04E-06	-1.882281
NM_001100112,NM_017534	MYH2	1.572748	1.427341	0.454619	0.363603	3.50E-25	-1.874441
NM_018440	PAG1	0.096178	0.096564	0.02422	0.028374	3.33E-07	-1.873701
NM_003897	IER3	17.472996	17.765167	5.458191	4.315455	3.72E-49	-1.85017
NM_005139	ANXA3	26.086275	26.96764	7.326097	7.41545	2.77E-120	-1.847571
NM_001253835,NM_001553	IGFBP7	3.874053	3.755676	1.180923	0.940831	2.04E-18	-1.846374
NM_020997	LEFTY1	15.890108	16.66102	5.540043	3.567778	2.03E-30	-1.83753
NR_135298,NR_135299	MIR29B2CHG	0.076287	0.058679	0.010732	0.027195	0.04443468	-1.831299
NM_020660	GJD2	0.288501	0.276935	0.093756	0.065639	6.30E-06	-1.826757
NM_002298	LCP1	3.833774	3.766944	1.153014	0.990627	1.17E-36	-1.826072
NM_001105533,NM_024913	CPED1	0.0467	0.029601	0.012027	0.009523	0.02668716	-1.824014
NM_001134,NM_001354717	AFP	1.213183	1.434923	0.415445	0.333006	2.84E-12	-1.822981
NM_001011666,NM_004904,NM_182898,NM_182899	CREB5	0.809844	0.774695	0.211839	0.239269	1.94E-19	-1.812518
NM_001322923,NM_001322924,NM_052862,NR_136519	RCSD1	0.052185	0.094315	0.015433	0.026466	0.015237337	-1.805913
NR_146276	LINC02231	0.645944	0.765384	0.312709	0.093558	0.004410268	-1.796553
NR_033972	LINC02709	0.146239	0.098221	0.039492	0.030958	0.007416711	-1.794927
NM_175054	H4-16	0.483309	0.518986	0.064003	0.22639	0.019779339	-1.787229
NM_004342,NM_033138,NM_033139,NM_033140,NM_033157	CALD1	92.658129	93.175815	28.626145	25.357049	2.93E-111	-1.783432
NM_001372,NM_004662	DNAH9	0.071861	0.066774	0.026614	0.013696	9.42E-06	-1.782082
NM_002608,NM_033016	PDGFB	1.940232	2.330643	0.64515	0.600557	1.24E-21	-1.777567
gene-RPS10P1	RPS10P1	0.615439	0.602923	0.141571	0.216118	0.003406374	-1.768165
NR_015395,NR_024373,NR_136161,NR_136162,NR_136163,NR_136164,NR_136165,NR_136166	MIR4435-2HG	4.256107	5.35055	1.420127	1.409106	4.88E-28	-1.763623
NR_002962	SNORA23	1.388951	1.453166	0.448634	0.391715	0.007429003	-1.757905
NM_001346083,NM_005076,NR_144350	CNTN2	0.519388	0.528205	0.159595	0.151965	2.99E-15	-1.749496
NM_001024455	RTL5	2.052223	1.844194	0.679768	0.480696	4.25E-18	-1.747446
gene-FABP5P2	FABP5P2	0.239051	0.440294	0.138889	0.063558	0.015141248	-1.7466
NM_014146,NM_032463,NM_032464	LAT2	0.142449	0.181764	0.049679	0.047422	0.006263501	-1.739384
NM_005159	ACTC1	32.09082	33.285069	10.790493	8.998413	2.76E-82	-1.724067
NM_005285	NPBWR1	0.057297	0.046784	0.013574	0.017971	0.022533521	-1.722223
NM_001367963,NM_198185	OVCH2	0.244728	0.362685	0.071938	0.112583	3.43E-05	-1.718893
NM_006183	NTS	6.591727	7.318557	2.173119	2.060535	7.98E-24	-1.716177
NM_001135934,NM_001135935,NM_001135936,NM_001286665,NM_001286666,NM_001286667,NM_001330517,NM_006475	POSTN	0.32862	0.257799	0.101981	0.077051	1.93E-05	-1.711714
NM_001015051,NM_001024630,NM_001278478,NM_001369405,NR_103532,NR_103533	RUNX2	0.206684	0.258299	0.066536	0.0756	8.54E-07	-1.709906
NM_001252226,NM_006622	PLK2	7.965764	9.234592	3.033169	2.235465	3.06E-33	-1.706938
NM_001206747,NM_001206748,NM_001233,NM_198212	CAV2	1.596089	1.956861	0.537796	0.554174	2.20E-15	-1.702084
NM_001172425,NM_003240	LEFTY2	4.685422	6.106333	1.864802	1.456949	1.06E-19	-1.699914
NM_001175,NM_001321420,NM_001321421,NM_001321422,NM_001321423,NR_135637	ARHGDIB	0.594256	0.263153	0.109368	0.155412	0.00397919	-1.695189
NM_000459,NM_001290077,NM_001290078	TEK	3.779733	3.967725	1.304647	1.092838	1.65E-39	-1.692201
NM_001287188,NM_001287189,NM_001287190,NM_002539	ODC1	69.822806	68.512829	23.350952	19.464737	8.11E-83	-1.691961
NM_052947	ALPK2	0.134336	0.120239	0.02569	0.053272	5.75E-05	-1.68886
NM_001184723,NM_138786	TM4SF18	1.119028	1.199676	0.472204	0.248877	8.23E-09	-1.685085
NM_000364,NM_001001430,NM_001001431,NM_001001432,NM_001276345,NM_001276346,NM_001276347	TNNT2	4.748009	4.503716	1.684635	1.202532	5.06E-14	-1.680068
NR_135237	LOC730100	0.075303	0.063004	0.014712	0.028456	0.01128372	-1.67984
NM_003535	H3C12	0.257297	0.339837	0.066727	0.120722	0.044646395	-1.671557
NM_080721	OCSTAMP	0.079757	0.133548	0.032948	0.034351	0.026660687	-1.664261
gene-PGAM1P7	PGAM1P7	0.260027	0.255486	0.121616	0.043428	0.02692201	-1.643158
NM_000930,NM_001319189,NM_033011	PLAT	2.622586	2.351682	0.902995	0.703817	4.80E-17	-1.630283
NM_003955	SOCS3	13.352885	12.871023	4.871737	3.62295	6.19E-45	-1.62625
NM_021058	H2BC11	0.874151	0.554035	0.316126	0.147588	0.009817789	-1.622877
NM_000910,NM_001370180	NPY2R	0.065518	0.152747	0.019154	0.051812	0.013807094	-1.620881
NM_021258	IL22RA1	0.079858	0.063355	0.027634	0.019158	0.022881417	-1.613829
NM_001946,NM_022652	DUSP6	37.652988	39.721546	13.49905	11.838252	1.18E-88	-1.610596
NM_001329906,NM_018055	NODAL	10.383728	10.693365	4.089954	2.830503	1.35E-26	-1.606737
NM_000793,NM_001324462,NM_001366496,NM_013989,NR_158990,NR_158991	DIO2	0.067438	0.071846	0.019394	0.026384	0.002538683	-1.605303
NM_006988	ADAMTS1	5.207304	5.835858	1.961689	1.69908	4.79E-52	-1.592935
NM_015464	SOSTDC1	0.160788	0.258154	0.080297	0.058958	0.005103397	-1.589021
NM_001005176,NM_001278451,NM_001278452,NM_001278453,NM_007237	SP140	0.846371	0.453597	0.326023	0.108811	0.001331903	-1.579939
NM_004097	EMX1	1.250433	1.503367	0.533646	0.38752	6.22E-09	-1.579891
NM_006909	RASGRF2	6.052112	5.99396	2.229459	1.802196	8.47E-66	-1.579119
NM_001306070,NM_144778,NM_207304	MBNL2	0.265887	0.274495	0.08858	0.092776	1.65E-06	-1.575155
NM_001199893,NM_001615	ACTG2	6.740909	8.391813	2.919555	2.187463	8.35E-17	-1.567118
NM_018557	LRP1B	0.014237	0.021518	0.003796	0.008277	0.022062616	-1.566361
NM_001080428,NM_001122679,NM_001368145,NM_001368146	TENM2	0.213872	0.269618	0.068754	0.094924	1.04E-07	-1.562626
NM_003048	SLC9A2	0.058094	0.076109	0.016238	0.029376	0.005429495	-1.556868
NM_015193	ARC	3.762331	4.217595	1.341339	1.385552	2.79E-25	-1.549118
NM_004137	KCNMB1	0.187	0.226572	0.086208	0.055271	6.92E-05	-1.547551
NM_001195303,NM_001254748,NM_001254749,NM_003617,NR_045630	RGS5	9.342176	9.794129	3.545206	3.002872	6.46E-77	-1.547169
NM_153711	CALHM5	0.040251	0.053069	0.021006	0.01093	0.002698396	-1.547003
NM_001080554,NM_001080555,NM_001206842,NM_001206843,NM_001206845,NM_001367358,NM_001367359,NM_001367360,NM_001367361,NM_001367362,NM_001367363,NM_001367364,NM_001367366,NM_001368007,NM_031289,NM_153823,NR_159953	GSG1	0.457057	0.392575	0.174369	0.116903	1.45E-05	-1.544471
NM_001163334,NM_001163335,NM_138780	SYTL5	0.264141	0.342549	0.100603	0.10823	2.93E-06	-1.53861
NR_038387	LINC00886	0.126414	0.112626	0.04604	0.03641	0.003880495	-1.535661
NM_001080466	BTBD17	1.903248	2.049351	0.831553	0.533655	1.72E-08	-1.533681
NM_020225,NR_132761	STOX2	5.027902	4.936645	2.040264	1.403397	2.93E-40	-1.532861
gene-ARHGAP23P1	ARHGAP23P1	1.980002	1.39955	0.504448	0.667526	1.42E-07	-1.527891
NM_001128128,NM_001174093,NM_001174094,NM_001174095,NM_001174096,NM_001323638,NM_001323641,NM_001323642,NM_001323643,NM_001323644,NM_001323645,NM_001323646,NM_001323647,NM_001323648,NM_001323649,NM_001323650,NM_001323651,NM_001323652,NM_001323653,NM_001323654,NM_001323655,NM_001323656,NM_001323657,NM_001323658,NM_001323659,NM_001323660,NM_001323661,NM_001323662,NM_001323663,NM_001323664,NM_001323…	ZEB1	0.068272	0.058814	0.026009	0.018235	0.002675869	-1.522251
NM_000422	KRT17	0.170549	0.133781	0.05069	0.05528	0.034914654	-1.521981
NM_001142393,NM_001271033,NM_006403,NM_182966,NR_073131	NEDD9	2.852666	3.219942	1.330317	0.800791	7.25E-13	-1.510713
NM_000077,NM_001195132,NM_001363763,NM_058195,NM_058197	CDKN2A	0.108503	0.181687	0.021438	0.080699	0.042613441	-1.506492
gene-ALG1L7P	ALG1L7P	0.598392	0.456844	0.202404	0.169221	1.81E-06	-1.505646
NM_020949	SLC7A14	0.395568	0.452564	0.143339	0.155632	5.61E-12	-1.504283
NM_001286445,NM_001286446,NM_001286447,NM_001346031,NM_001346032,NM_014722,NM_015864	RIPOR2	10.396649	11.162125	3.521654	4.102479	5.31E-73	-1.49963
NM_001136534	TMEM233	0.072004	0.080405	0.02037	0.03371	0.036960758	-1.494781
NM_004789	LHX2	0.120849	0.104772	0.039409	0.040775	0.012366063	-1.492515
NM_000228,NM_001017402,NM_001127641	LAMB3	0.083471	0.129772	0.061795	0.013995	0.01609186	-1.492419
NM_001355016,NM_001355017,NM_002609,NR_149150	PDGFRB	2.730305	2.441552	0.898393	0.940073	1.33E-29	-1.49218
NM_001136002	TMEM229A	0.326853	0.321705	0.086414	0.144311	0.000408776	-1.491061
gene-LOC392787	LOC392787	0.958223	0.71946	0.333342	0.264044	0.000747781	-1.489735
NM_005780	LHFPL6	5.703136	6.465225	2.381076	1.956556	1.13E-21	-1.488155
NM_000772,NM_001128925	CYP2C18	0.134744	0.151485	0.055367	0.047146	0.010818745	-1.481363
NR_024204,NR_024205,NR_024206,NR_146460,NR_146461	CYTOR	8.0467	10.759132	2.556259	4.198528	3.90E-10	-1.477198
NM_020689	SLC24A3	0.782051	0.793878	0.284436	0.281738	6.98E-10	-1.476885
gene-LOC729839	LOC729839	5.218967	5.265135	2.161608	1.611916	1.73E-12	-1.474219
NM_001308176,NM_001792	CDH2	18.397538	18.233874	6.870033	6.32917	6.59E-105	-1.47263
NM_004887	CXCL14	1.557516	1.580689	0.482355	0.648597	2.49E-08	-1.472402
NM_003512	H2AC6	3.5523	3.513008	1.445094	1.111615	4.08E-07	-1.466464
NM_003522	H2BC7	0.88209	0.65902	0.313962	0.246191	0.014818915	-1.460077
NM_003532	H3C6	0.472388	0.514553	0.191051	0.171929	0.034080173	-1.443074
NM_003266,NM_138554,NM_138557	TLR4	0.038672	0.04088	0.018841	0.010457	0.003215385	-1.441096
gene-ATP1B3P1	ATP1B3P1	0.157112	0.214262	0.089486	0.047704	0.027452342	-1.436697
NM_003486	SLC7A5	197.287964	205.965546	78.064468	71.890022	9.42E-80	-1.427162
NM_014698	TMEM63A	19.638086	20.576059	8.430958	6.525579	1.51E-42	-1.426927
NM_182757	RNF144B	2.846705	2.72364	1.109275	0.963451	4.42E-25	-1.426237
NM_001301206,NM_001717	BNC1	0.204339	0.196262	0.08516	0.063922	0.000152637	-1.42606
NR_036500	FOXN3-AS1	0.526512	0.722513	0.312426	0.153543	0.002825524	-1.422496
NR_038393	LOC100506178	0.238067	0.192252	0.0482	0.113082	0.005808189	-1.415821
NM_001363555,NM_175617	MT1E	92.383132	105.545864	32.165354	42.110634	2.46E-44	-1.414015
NM_001289009,NM_018042	SLFN12	10.35331	10.623056	3.869739	4.057286	9.10E-54	-1.403913
NR_132969,NR_132970,NR_132971	LOC145694	0.314417	0.263479	0.08536	0.133934	0.006225035	-1.397944
NM_001350120,NM_001350121,NM_006379	SEMA3C	0.224903	0.211201	0.07589	0.089853	4.54E-05	-1.395724
NM_001080531	C4orf51	0.46056	0.374211	0.222664	0.09618	0.015217034	-1.38853
NM_001130099,NM_001130100,NM_001318710,NM_001318711,NM_001318712,NM_001318713,NM_001318714,NM_001318715,NM_005550,NR_134678	KIFC3	2.402319	2.614473	0.984459	0.932063	1.86E-16	-1.388275
NM_007115	TNFAIP6	1.040295	1.001945	0.420509	0.360941	8.33E-06	-1.385927
id-TRBC2	TRBC2	30.742819	30.006916	12.561585	10.789165	1.50E-27	-1.379409
NM_005114	HS3ST1	0.07429	0.067583	0.015746	0.039234	0.010640319	-1.367621
NM_001080471,NM_001353682,NM_001353683	PEAR1	0.14601	0.159574	0.06183	0.05718	0.00066159	-1.360486
NM_015672	RIMBP3	0.108138	0.115513	0.029481	0.057933	0.002510363	-1.355313
NM_001160226,NM_001160258,NM_001160259,NM_001365869,NM_001365870,NM_001365872,NM_001365874,NM_001370545,NM_001370546,NM_001370547,NM_016083,NM_033181	CNR1	0.575607	0.658099	0.247066	0.235769	2.68E-09	-1.353396
NM_001031683,NM_001289758,NM_001289759,NM_001549	IFIT3	0.420323	0.364448	0.19502	0.112445	0.001177645	-1.35185
NM_001094,NM_183377	ASIC2	0.670494	0.489747	0.250368	0.205937	6.16E-05	-1.346354
NM_006097,NM_181526	MYL9	75.950008	76.849055	32.09683	28.45378	4.12E-66	-1.335422
NM_000237	LPL	2.205404	1.904849	0.79109	0.846748	1.02E-13	-1.327435
NM_001324112,NM_004820	CYP7B1	0.202376	0.294527	0.092894	0.10552	3.27E-05	-1.32445
NM_001190821,NM_001190822,NM_001190823,NM_005904	SMAD7	11.991724	12.946625	5.628393	4.333791	1.30E-33	-1.323832
NM_001043,NM_001172501,NM_001172502,NM_001172504	SLC6A2	0.18704	0.134173	0.053671	0.074783	0.006626035	-1.322278
NM_001012631,NM_001012632,NM_001012633,NM_001012634,NM_001012635,NM_001012636,NM_001012718,NM_001308078,NM_001369587,NM_001369588,NM_001369589,NM_001369590,NM_001369591,NM_001369592,NM_001369593,NM_001369595,NM_001369596,NM_004221	IL32	0.9561	0.533233	0.431972	0.165736	0.024408854	-1.317154
NM_001165963,NM_001165964,NM_001202435,NM_001353948,NM_001353949,NM_001353950,NM_001353951,NM_001353952,NM_001353954,NM_001353955,NM_001353957,NM_001353958,NM_001353960,NM_001353961,NM_006920,NR_148667	SCN1A	0.091119	0.099001	0.029999	0.046514	0.000192969	-1.313134
NM_001040708,NM_001282851,NM_012258	HEY1	0.534611	0.679955	0.252085	0.237288	4.86E-05	-1.311434
NM_001135057,NM_130830	LRRC15	0.062919	0.04994	0.019651	0.025868	0.023588408	-1.309981
NR_047671	BANCR	1.200404	1.058774	0.588086	0.325556	0.001541839	-1.306097
NM_001292049,NM_003149	STAC	4.151612	5.024106	1.827703	1.883895	9.81E-19	-1.305781
NR_003189	SYS1-DBNDD2	1.619388	0.502645	0.32716	0.533894	0.024146644	-1.301271
NM_001034077	H4C15	1.604421	1.549208	0.604682	0.675834	0.002954927	-1.300288
NM_001195272	TEX13C	0.211908	0.182122	0.106304	0.053697	0.001358814	-1.300225
NM_001354764,NM_001354765,NM_001354766,NM_002213	ITGB5	60.29149	61.380358	26.046407	23.764152	9.17E-69	-1.288472
NM_001002857,NM_001002858,NM_001136015,NM_004039	ANXA2	103.569419	108.621355	45.267678	41.739366	3.53E-70	-1.286158
NM_003548	H4C14	1.604422	1.517404	0.604682	0.675834	0.003560317	-1.285665
NM_000393	COL5A2	3.721542	3.862914	1.545133	1.580896	7.79E-46	-1.278715
NM_178505,NR_134507,NR_134508	TMEM26	0.304989	0.204985	0.096241	0.114416	0.002369	-1.275528
NM_020717,NR_027121	SHROOM4	1.898229	1.807743	0.729001	0.802848	3.76E-25	-1.274578
NM_005215	DCC	0.190778	0.27761	0.11421	0.079609	4.04E-05	-1.272994
NM_001037339,NM_001037340,NM_001037341,NM_001297440,NM_001297441,NM_001297442,NM_002600	PDE4B	3.830464	3.624511	1.703053	1.389217	1.96E-18	-1.269537
NM_001554	CCN1	33.179581	33.75705	14.975319	12.861416	6.81E-52	-1.265806
gene-SEPTIN14P14	SEPTIN14P14	0.321446	0.285393	0.148722	0.105325	0.002001012	-1.256218
NM_001111125,NM_001243197,NM_015075	IQSEC2	16.021395	16.669738	7.650682	6.059021	8.46E-40	-1.253702
NM_001008540,NM_001348056,NM_001348059,NM_001348060,NM_003467	CXCR4	0.360478	0.18425	0.101752	0.127101	0.017221056	-1.251115
NM_001162951,NM_001162952,NM_001162953,NM_001289608,NM_001289609,NM_001289610,NM_001365826,NM_001365827,NM_001365828,NM_001365829,NM_001365830,NM_001365831,NM_001365832,NM_001365833,NM_001365834,NM_001365835,NM_032943,NM_206927,NM_206928,NM_206929,NM_206930	SYTL2	2.808993	2.055425	1.025711	1.023316	4.32E-21	-1.247328
NM_001901	CCN2	45.08799	44.723415	20.039066	17.857803	1.30E-59	-1.24482
NR_103546	SPECC1L-ADORA2A	0.914999	1.49593	0.799343	0.218907	0.013120328	-1.243497
NM_016932	SIX2	0.28274	0.211372	0.082672	0.126275	0.009294974	-1.241701
NM_199511,NM_199512	CCDC80	1.618188	1.455019	0.651635	0.648561	6.53E-13	-1.241016
NM_181808	POLN	0.359669	0.413866	0.216299	0.111358	0.001447322	-1.23928
NR_024337	SERTAD4-AS1	0.829665	1.212108	0.277925	0.587207	0.009485144	-1.23883
NR_003013	SCARNA16	1.196164	2.324776	0.899185	0.594604	0.04216742	-1.236984
NR_003017	SNORA71C	4.270099	3.561422	1.876482	1.446991	0.00730224	-1.236601
NM_001198,NM_182907	PRDM1	0.099744	0.108765	0.045486	0.043144	0.005431155	-1.234243
NM_001142699,NM_001142700,NM_001142702,NM_001206769,NM_001300983,NM_001351274,NM_001351275,NM_001351276,NM_001364	DLG2	1.256381	1.14049	0.510977	0.508817	4.87E-12	-1.232875
NM_001124	ADM	45.031738	48.096104	21.840553	17.804583	2.53E-43	-1.232069
NM_001347684	UPK3B	1.630409	2.158561	0.922938	0.691724	9.82E-07	-1.230574
gene-SEPTIN14P3	SEPTIN14P3	0.339001	0.316336	0.146687	0.133107	0.00089206	-1.227872
NM_001351167,NM_001351168,NM_030792	GDPD5	3.919546	4.120517	1.71891	1.715534	2.33E-22	-1.22713
NM_001136037,NM_001161403,NM_001161404,NM_001256542,NM_017980	LIMS2	2.046024	1.901945	1.046215	0.642405	2.51E-07	-1.225266
NM_001098526,NM_001286570,NM_001286571,NM_153206,NR_104479	JAML	0.325332	0.378763	0.184382	0.117654	0.004808434	-1.22105
NM_001143668,NM_001370299,NM_181847	AMIGO2	1.102126	1.05922	0.429584	0.500157	6.97E-07	-1.217029
gene-SEPTIN14P19	SEPTIN14P19	0.24083	0.295122	0.105265	0.125576	0.003397345	-1.215204
NM_001024383,NM_014903	NAV3	0.57801	0.516699	0.198073	0.273486	1.65E-08	-1.215037
gene-SEPTIN14P5	SEPTIN14P5	0.225427	0.215349	0.107065	0.082877	0.006079237	-1.214487
NM_139072	DNER	1.757265	2.048334	0.760262	0.884589	3.86E-10	-1.210167
NM_001354210,NM_001354211,NM_024590	ARSJ	1.565292	1.439857	0.700833	0.602595	2.96E-11	-1.205126
NM_033274	ADAM19	6.398914	5.508499	2.591874	2.58469	1.17E-42	-1.201793
NM_175922	PRR18	0.096679	0.095321	0.041912	0.041698	0.049024477	-1.199359
NM_001136127,NM_001278252,NM_001350204,NM_001350205,NM_001350206,NM_015569,NR_146559	DNM3	1.433089	1.277429	0.786388	0.39478	2.75E-23	-1.198354
NM_001144756,NM_004885,NM_053036	NPFFR2	0.848944	0.959948	0.408579	0.379944	2.39E-05	-1.197882
NM_001045556,NM_001045557,NM_001282964,NM_001282965,NM_006748	SLA	0.208715	0.212124	0.099115	0.084739	0.005345407	-1.194708
NM_001014796,NM_001354982,NM_001354983,NM_006182	DDR2	0.316944	0.40653	0.12223	0.194008	2.04E-05	-1.19393
NR_037806	NPPA-AS1	0.527903	0.706994	0.289685	0.250543	0.001178661	-1.19275
NM_000376,NM_001017535,NM_001017536,NM_001364085	VDR	0.325177	0.306293	0.181122	0.095322	0.001045291	-1.191727
NM_001350748,NM_001350749,NM_001350750,NM_001350751,NM_052867	NALCN	0.118182	0.096012	0.035282	0.058643	0.00410016	-1.189337
NM_001100	ACTA1	61.30595	60.81205	26.264936	27.333071	3.12E-66	-1.188025
NM_001303253,NM_005891	ACAT2	160.009381	149.896942	71.623106	64.820067	1.19E-52	-1.183532
gene-SEPTIN14P18	SEPTIN14P18	0.405215	0.341297	0.175304	0.15338	0.001057861	-1.183464
NM_001164440	ANKRD33B	6.086424	5.849805	3.108615	2.148207	4.22E-20	-1.183084
NM_001077710	FAM110C	4.417284	4.751881	2.159595	1.882918	2.03E-23	-1.181538
NM_001031692,NM_005824	LRRC17	0.392846	0.39885	0.196608	0.152981	0.001697677	-1.179287
NM_001104631,NM_001165899,NM_001197218,NM_001197219,NM_001197220,NM_001197221,NM_001197222,NM_001197223,NM_001349241,NM_001349242,NM_001349243,NM_001364599,NM_001364600,NM_001364601,NM_001364602,NM_001364603,NM_001364604,NM_006203	PDE4D	0.482595	0.496293	0.205836	0.227399	3.87E-07	-1.175994
NM_003256	TIMP4	9.919774	8.724004	4.825046	3.431147	1.85E-10	-1.175146
NM_020433,NM_175913	JPH2	0.394174	0.536328	0.209311	0.202866	0.000865659	-1.174745
NM_001081955,NM_001165933,NM_003835	RGS9	0.885464	0.704612	0.304563	0.400381	0.000105216	-1.173515
NM_014460	CSDC2	0.70242	0.65547	0.322226	0.280537	6.31E-05	-1.171704
NM_002581	PAPPA	0.292504	0.271959	0.11734	0.133451	7.00E-07	-1.170393
gene-RPS2P17	RPS2P17	2.547114	4.30181	1.580291	1.465114	0.00010639	-1.169243
NM_015286,NM_145728	SYNM	1.734116	1.78041	0.781886	0.787413	3.62E-19	-1.16321
NM_001130026,NM_001363538,NM_001365427,NM_001365428,NM_001365429,NM_001365430,NM_173678	TCAF2	0.072663	0.078041	0.035882	0.031438	0.0487883	-1.162611
NM_003246	THBS1	6.673582	6.71139	3.175324	2.806	3.30E-53	-1.162077
NM_001178088,NM_003898	SYNJ2	5.994814	5.481027	2.744438	2.386705	3.46E-41	-1.161248
NM_001145670,NM_001145671,NM_001145672,NM_001145673,NM_001145674,NM_001145675,NM_001270771,NM_003603,NM_021069	SORBS2	1.940497	2.028333	0.833498	0.944129	1.34E-12	-1.158761
NM_004170	SLC1A1	2.785934	3.234166	1.205635	1.492561	1.36E-12	-1.157792
NM_152375	KLHDC7A	7.191463	7.034963	3.503989	2.87711	1.19E-34	-1.156696
NM_001318336,NM_001318337,NM_001318338,NM_018027,NR_134578	FRMD4A	5.820889	6.697181	2.569242	3.047959	1.44E-49	-1.156089
NR_003337	SNORD116-23	3.619122	4.138317	1.449648	2.046282	0.026950133	-1.149904
NM_000878,NM_001346222,NM_001346223	IL2RB	0.202476	0.245646	0.108963	0.093251	0.001767517	-1.148009
NM_001351282,NM_001351283,NM_001351284,NM_001351285,NM_001351286,NM_001351287,NM_001351288,NM_001351289,NM_001351291,NM_013244,NR_147093	MGAT4C	0.102104	0.113347	0.050211	0.047459	5.37E-05	-1.141372
NM_003068	SNAI2	0.221557	0.323925	0.139357	0.108357	0.013462887	-1.138856
NM_021977	SLC22A3	1.654502	1.528611	0.780121	0.671155	1.41E-08	-1.133116
NM_001220473,NM_001220474,NM_001220475,NM_001220476,NM_001220477,NM_001220478,NM_001220479,NM_001220480,NM_001282536,NM_003625	PPFIA2	0.134792	0.154652	0.059824	0.072225	0.003101945	-1.132211
NM_016848	SHC3	1.539171	1.586483	0.719712	0.706551	8.32E-22	-1.131918
NM_016433	GLTP	11.689045	12.003639	6.216743	4.606278	6.38E-21	-1.130338
NM_001281503,NM_052910	SLITRK1	0.079503	0.06159	0.036272	0.028242	0.038039853	-1.128962
NM_001329090,NM_004431	EPHA2	13.185914	13.215418	6.209722	5.882205	1.04E-59	-1.126567
NM_001136537	BTBD19	0.361378	0.274679	0.197575	0.094015	0.034998614	-1.125215
NM_198465	NRK	3.026953	3.545988	1.319571	1.70902	5.82E-19	-1.117892
gene-LOC388248	LOC388248	0.3568	0.580917	0.244235	0.187963	0.012143488	-1.11746
NM_001199417	ARHGAP23	20.292286	20.999176	10.036924	8.997596	6.99E-49	-1.117225
NM_007127	VIL1	1.100984	1.233773	0.624397	0.453234	1.83E-08	-1.115409
NM_000903,NM_001025433,NM_001025434,NM_001286137	NQO1	44.720893	45.515789	22.019373	19.689288	8.13E-49	-1.113367
NM_144575	CAPN13	0.679377	0.709095	0.233759	0.410709	0.000669356	-1.107317
NM_001168319,NM_001955	EDN1	0.761967	0.903031	0.485025	0.288052	0.000864488	-1.106836
NR_003051	RMRP	1.75337	1.542285	0.62217	0.913422	0.024798113	-1.10177
NM_001145204,NM_001145205	SHISA9	12.951894	12.788648	6.787081	5.21277	1.11E-25	-1.101026
NM_001166345,NM_001166346,NM_199072	MDFIC	2.19237	2.457312	1.084753	1.08918	2.13E-14	-1.096825
NM_014840	NUAK1	5.944861	5.795283	2.827484	2.661834	4.05E-49	-1.096751
NM_001001888	VCX3B	0.303262	0.449274	0.127327	0.225121	0.034599242	-1.09435
NM_005951	MT1H	27.265112	31.402344	13.001417	14.616177	2.69E-13	-1.086973
NR_024454	NDUFB2-AS1	0.381452	0.337094	0.198043	0.140879	0.010856561	-1.084127
NR_033879	SPATA3-AS1	0.191053	0.224612	0.063673	0.132427	0.016533605	-1.083832
NR_040004,NR_040005	LINC00960	3.271542	3.110359	1.415418	1.600095	2.34E-07	-1.081583
NM_000806,NM_001127643,NM_001127644,NM_001127645,NM_001127648	GABRA1	0.125135	0.102528	0.060403	0.047276	0.020687645	-1.080163
gene-SEPTIN14P11	SEPTIN14P11	0.213614	0.279083	0.134495	0.098689	0.011803573	-1.079232
NM_001077195,NM_001370652,NM_030634	ZNF436	0.392088	0.397222	0.174978	0.198787	0.00032384	-1.078461
NM_138430,NM_199162	ADPRHL1	0.657089	0.387065	0.260053	0.236231	0.010183658	-1.073097
NM_002461	MVD	39.405464	38.8512	19.756649	17.441975	2.08E-41	-1.072964
NM_001013742	DGKK	1.535646	1.599874	0.690874	0.800039	4.05E-14	-1.072509
NM_001077427,NM_001321234,NM_001321235,NM_144586	LYPD1	0.767883	0.886839	0.491912	0.294951	0.000243191	-1.072404
NM_005634	SOX3	4.177066	4.557501	1.889612	2.264148	8.63E-11	-1.072318
NM_003844	TNFRSF10A	3.641174	3.585597	2.021167	1.419518	9.57E-09	-1.070655
NM_001297669,NM_001297670,NM_001297671,NM_001297672,NM_015149	RGL1	1.072607	1.199154	0.561912	0.520689	1.31E-08	-1.069309
NM_014033	METTL7A	9.623336	9.290765	5.096741	3.921302	9.72E-22	-1.068576
NM_005297	MCHR1	0.286934	0.313885	0.168326	0.118165	0.007897189	-1.068441
NM_001366803,NM_001366804,NM_001366805,NM_001366806,NM_003385	VSNL1	33.142271	37.8918	15.853687	18.07719	1.81E-45	-1.065912
NR_040245	LINC00941	3.082217	3.261639	1.778552	1.254234	6.32E-07	-1.064716
NM_001104629,NM_018302	C4orf19	0.289823	0.237941	0.113299	0.139217	0.00324736	-1.063518
NM_138691	TMC1	0.205185	0.266524	0.118486	0.108336	0.00673996	-1.056337
NM_001024074,NM_001024075,NM_006895	HNMT	0.71503	0.501135	0.322592	0.262249	0.030441819	-1.056223
NM_001190764	TMEM238	0.812186	0.665562	0.266497	0.445618	0.032891486	-1.053218
NM_002192	INHBA	0.513351	0.532666	0.309896	0.195213	0.000134116	-1.05024
NM_000362	TIMP3	1.145886	1.041681	0.577112	0.480426	4.36E-08	-1.048618
NR_027354,NR_027355,NR_027356	LSP1P5	0.56232	0.533493	0.222933	0.307011	0.045755976	-1.04809
NM_000351,NM_001320750,NM_001320751,NM_001320752,NM_001320753,NM_001320754	STS	0.987833	0.929438	0.525473	0.401921	9.82E-08	-1.0478
NM_001161560,NM_001161561,NM_001161562,NM_001161563,NM_001161564,NM_001161565,NM_001161566,NM_015028,NR_027767	TNIK	8.370487	8.103253	4.382964	3.62877	4.24E-32	-1.039982
NM_003956	CH25H	1.114793	0.609428	0.407228	0.433907	0.007795783	-1.035535
NM_001220488,NM_001220489,NM_001220490,NM_001220491,NM_001220492,NM_001257	CDH13	0.826123	0.829467	0.434936	0.373036	9.52E-07	-1.034968
NM_001254738,NM_005168	RND3	26.087573	26.461252	12.357412	13.315417	4.98E-46	-1.033416
NM_001271863,NM_001271864,NM_001271865,NM_018203	KLHDC8A	0.668005	1.055371	0.474335	0.368054	0.000337802	-1.032679
NM_181501	ITGA1	1.456701	1.314393	0.663321	0.692323	4.69E-17	-1.031477
NM_001161576,NM_001161577,NM_015589	SAMD4A	3.250739	2.788466	1.449983	1.508131	2.91E-19	-1.029681
NR_001447	MT1L	2.245946	1.880558	1.053402	0.982802	0.006926485	-1.019038
NM_003380	VIM	81.178574	90.562012	43.538029	41.385567	1.02E-39	-1.015994
NM_000055,NR_137635,NR_137636	BCHE	0.525084	0.651553	0.32482	0.258503	0.001533317	-1.012302
gene-BMS1P10	BMS1P10	1.32618	1.513764	0.896045	0.513505	0.003075646	-1.010628
NM_002966	S100A10	92.271034	97.975227	50.776432	43.916691	6.41E-38	-1.006537
NM_001177998,NM_001177999,NM_006424	SLC34A2	0.636421	0.822112	0.301014	0.425076	0.000215284	-1.006298
NM_001271534,NM_001389,NR_073202	DSCAM	0.056915	0.063186	0.02371	0.036295	0.031274504	-1.001094
NM_001198625,NM_001198626,NM_001198627,NM_001198628,NM_001198629,NM_001198630,NM_001198631,NM_001198632,NM_001198633,NM_001198634,NM_001198679,NM_004349,NM_175634,NM_175635,NM_175636	RUNX1T1	2.824646	2.774018	1.507222	1.296592	8.02E-21	-0.997692
gene-RPS27AP16	RPS27AP16	14.73123	8.26734	5.473559	6.058119	0.000342358	-0.995942
NM_001287059,NM_015052	HECW1	1.26028	1.101711	0.629512	0.555335	5.07E-11	-0.995303
NM_001193570,NM_001193571,NM_001193572,NM_004078	CSRP1	13.652184	12.509643	7.053901	6.074264	1.51E-21	-0.994798
NM_173600	MUC19	0.145641	0.15327	0.074416	0.075588	3.71E-06	-0.994715
NM_001139442,NM_194252	TTLL11	0.35364	0.32381	0.18725	0.153169	0.005203834	-0.992803
NM_001163278,NM_001163279,NM_014253	TENM1	0.713689	0.763648	0.335548	0.407129	7.60E-10	-0.992192
NM_001199216,NM_002361,NM_080600	MAG	0.378092	0.203927	0.154776	0.137935	0.031869101	-0.991589
NR_003045	SNORD17	3.057652	2.693325	1.934763	0.959913	0.025041019	-0.990405
NM_005266,NM_181703	GJA5	0.336216	0.32901	0.203134	0.131767	0.006577533	-0.99011
NM_020690	ANKHD1-EIF4EBP3	7.822595	4.288161	3.225081	2.879369	1.03E-06	-0.988356
NM_001272101,NM_002429,NR_073606	MMP19	0.687202	0.67515	0.327782	0.359056	0.000194684	-0.988058
NM_001099294	SHISAL1	1.947856	1.894714	1.005561	0.932769	2.52E-14	-0.987257
NM_001278689,NM_173654,NR_103826	EOGT	8.350423	8.843263	4.241294	4.434162	2.44E-39	-0.986867
NR_125727,NR_125728,NR_125729,NR_132994,NR_132995,NR_132996	LINC00680	1.44962	1.268859	0.866554	0.507221	0.000630168	-0.984654
NM_001112717,NM_001112718,NM_001112719,NM_001112720,NM_001289122,NM_001289124,NM_001330672,NM_001330674,NM_001330784,NM_001330786,NM_001330787,NM_001330788,NM_001330789,NM_001330790,NM_001330791,NM_001330792,NM_001330793,NM_001330982,NM_001330983,NM_014988	LIMCH1	1.455023	1.282601	0.699898	0.683652	6.36E-09	-0.98455
NM_001005210	LRRC55	0.479584	0.425897	0.209389	0.24855	0.000158811	-0.983529
NM_001145031,NM_001319191,NM_002658	PLAU	11.22652	11.512503	5.622172	5.884541	2.36E-30	-0.982694
NM_012342	BAMBI	12.29263	11.578805	5.871585	6.217927	2.33E-22	-0.981529
NM_006133	DAGLA	1.623798	1.511515	0.814954	0.773448	1.64E-10	-0.981033
NM_006080	SEMA3A	4.859379	4.896187	2.603242	2.341444	1.26E-36	-0.980347
NM_001244638,NM_032199	ARID5B	0.141134	0.095687	0.060845	0.05966	0.023090003	-0.974704
NM_006329	FBLN5	1.170044	1.071747	0.58488	0.559098	3.25E-05	-0.970592
NM_005604	POU3F2	0.086143	0.13228	0.062772	0.048809	0.043723279	-0.969033
NM_000494	COL17A1	0.378295	0.383368	0.275803	0.113428	0.016716983	-0.968526
NM_001278683,NM_001278685,NM_001363943,NM_016201	AMOTL2	16.114634	16.317168	9.047727	7.567415	2.09E-27	-0.964911
NM_001293179,NM_001293180,NM_007173,NR_120591,NR_120592,NR_120593	PRSS23	2.560054	2.633844	1.425425	1.236067	1.73E-10	-0.964582
NM_001321153,NM_007335,NM_007337	DLEC1	0.168093	0.188798	0.103223	0.079883	0.004347239	-0.962804
NM_003841	TNFRSF10C	2.176172	2.0644	0.8904	1.285737	0.000183101	-0.962489
NM_001321770,NM_006588,NR_135776,NR_135779	SULT1C4	0.520434	0.590585	0.25583	0.315126	0.000751191	-0.960432
NM_001135993,NM_001243425,NM_001292030,NM_153211	TTC39C	20.633715	21.411734	10.828918	10.806041	1.53E-42	-0.958585
NM_002133	HMOX1	33.384773	36.067822	18.818996	16.97464	9.36E-37	-0.956325
NM_003840	TNFRSF10D	5.599648	5.687779	3.167361	2.667595	1.43E-17	-0.951923
NM_014344	FJX1	3.652871	3.591043	1.790638	1.954598	7.45E-10	-0.951713
NM_017414	USP18	2.455795	2.741108	1.540748	1.152161	1.61E-05	-0.948487
NM_001313905,NM_001425	EMP3	14.096804	15.352673	6.792122	8.46953	7.64E-09	-0.948331
NM_001297738,NM_001297740,NM_004607	TBCA	149.93393	139.87739	74.864498	75.43459	1.13E-09	-0.947278
NM_001172309,NM_144573	NEXN	2.034112	2.04854	1.086378	1.03128	2.25E-08	-0.947037
NM_001354173,NM_019605	SERTAD4	0.926439	1.177253	0.456492	0.634801	7.56E-05	-0.946885
NM_001077693,NM_001293739,NR_121659	ECSCR	1.738	1.586768	0.931112	0.796302	0.004707094	-0.94464
NM_015393	PARM1	3.666926	3.674595	1.921825	1.907657	1.57E-20	-0.93893
NR_110845,NR_110846,NR_110847	LOC101928674	1.575326	1.982556	0.657501	1.200942	0.014560402	-0.936924
NM_001301267,NM_005950	MT1G	128.092346	152.499824	68.661034	78.564627	1.96E-24	-0.930446
NM_003500	ACOX2	0.370525	0.484629	0.201206	0.248087	0.010968506	-0.928528
NM_002876,NM_058216,NR_103872,NR_103873	RAD51C	2.447663	2.585695	1.233922	1.413531	1.21E-07	-0.926916
NM_015307	FAM189A1	2.684231	2.836476	1.403849	1.50253	8.59E-13	-0.92563
NM_001256574,NM_001256575,NM_001256576,NM_003633,NR_046318	ENC1	6.04573	5.831201	3.32231	2.937105	6.50E-28	-0.924062
NM_001098531,NM_001098532,NM_006105	RAPGEF3	0.506499	0.655536	0.27779	0.334752	0.000159283	-0.923773
NM_001297576,NM_001297577,NM_001297578,NM_003768,NR_123724	PEA15	58.219903	61.501378	34.250309	28.870729	5.26E-27	-0.923487
NR_038464	LINC00857	0.278664	0.288427	0.16579	0.133227	0.02750915	-0.923353
NM_001010000,NM_001366230,NM_001366231	ARHGAP28	4.252102	4.075992	2.285833	2.108837	4.87E-22	-0.922232
gene-BZW1P1	BZW1P1	0.169592	0.174936	0.0741	0.10781	0.048239333	-0.921396
gene-LOC100288073	LOC100288073	0.550151	0.772328	0.34058	0.359373	0.004199175	-0.917915
NM_004126	GNG11	0.985014	1.01398	0.592422	0.466345	0.000178665	-0.916889
NM_001243998,NM_001243999,NM_001244000,NM_003121	SPIB	4.640836	4.721646	2.949509	2.010997	8.36E-09	-0.916404
NM_001145099,NM_017585	SLC2A6	11.20008	11.33307	6.48697	5.47662	7.02E-22	-0.913399
NM_001130442,NM_001318054,NM_005343,NM_176795	HRAS	17.358167	16.574034	10.106228	7.931055	1.29E-13	-0.911673
NM_002373	MAP1A	0.849028	0.813484	0.501183	0.382902	3.25E-07	-0.911108
NR_037611,NR_037612	SEPT5-GP1BB	0.651494	0.496462	0.15892	0.452017	0.047757528	-0.909972
NM_000827,NM_001114183,NM_001258019,NM_001258020,NM_001258021,NM_001258022,NM_001258023,NM_001364165,NM_001364166,NM_001364167,NR_047578,NR_157093	GRIA1	0.567297	0.611752	0.348458	0.280231	0.000107749	-0.907205
NM_000033	ABCD1	2.940605	3.012769	1.654605	1.520162	7.67E-11	-0.907057
NM_001255976,NM_020182,NM_199169,NM_199170,NM_199171	PMEPA1	6.283336	7.21603	3.925308	3.296137	3.51E-20	-0.902532
NM_006794	GPR75	2.482108	2.543073	1.405561	1.294198	1.43E-06	-0.896345
NM_003728	UNC5C	0.122552	0.073861	0.046574	0.059101	0.034166817	-0.894256
NM_014762	DHCR24	213.593185	201.756012	121.683983	101.799652	1.92E-23	-0.894156
NR_003945	GVINP1	0.091791	0.132134	0.059829	0.060808	0.015942604	-0.892343
NM_002531	NTSR1	0.233851	0.287038	0.148157	0.132656	0.010166023	-0.891366
NM_001080855,NM_001243756,NM_002859,NM_025157	PXN	59.11506	60.317871	33.666053	30.741112	3.31E-35	-0.890908
NM_001309443,NM_001309444,NM_003118	SPARC	116.863129	109.913659	63.86212	58.470884	3.83E-32	-0.890459
NM_207446	FAM174B	8.306456	8.763627	4.9928	4.233607	3.35E-17	-0.887629
NM_001135919,NM_001347960,NM_181785	SLC46A3	0.220036	0.265436	0.108693	0.153888	0.025330867	-0.886626
NM_153334,NM_182895	SCARF2	4.330283	4.586011	2.705363	2.119024	1.41E-10	-0.886099
NM_033510	DISP2	0.108429	0.120947	0.061222	0.063057	0.003085512	-0.884132
NM_003868	FGF16	1.135374	0.894278	0.583559	0.51753	0.012162991	-0.882301
NM_001300804,NM_001300805,NM_001300806,NM_005586	MDFI	13.347392	14.506269	7.234984	7.881776	2.45E-20	-0.881718
NM_018672,NM_172232	ABCA5	0.809497	0.942647	0.599148	0.352171	0.000339678	-0.88112
NM_001005388,NM_001005389,NM_001160331,NM_001160332,NM_001160333,NM_001365986,NM_015090	NFASC	2.106436	1.903238	1.027613	1.156071	2.97E-07	-0.876721
NM_001244871,NM_001343	DAB2	1.708115	1.410194	0.761744	0.936567	3.72E-06	-0.876663
NM_001134373,NM_001351169,NM_001351170,NM_001351171,NM_001351172,NM_001351173,NM_001351174,NM_001351175,NM_001351176,NM_001351177,NM_001351178,NM_001351179,NM_001351180,NM_001351181,NM_001351182,NM_001351183,NM_001351184,NM_001351185,NM_001351186,NM_001351187,NM_001351188,NM_001351189,NM_001351190,NM_001351191,NM_001351192,NM_001351193,NM_001351194,NM_001351195,NM_001351196,NM_001351197,NM_012229	NT5C2	26.543095	25.523444	13.735832	14.628007	3.67E-34	-0.876304
NM_001010972,NM_001362783,NM_003461	ZYX	98.647666	102.324317	58.601333	50.999123	2.39E-27	-0.874741
NM_080725	SRXN1	11.047013	11.091846	5.95688	6.122075	1.73E-28	-0.874085
NM_017817	RAB20	11.660149	12.510282	6.331889	6.880609	2.47E-16	-0.87134
NM_019117,NM_057162	KLHL4	3.294388	3.409076	2.130446	1.534656	1.25E-09	-0.871053
NM_001256430,NM_001366849,NM_001366850	STON2	3.405221	3.407765	2.079218	1.646915	1.83E-16	-0.870608
NM_001039538,NM_001363910,NM_001363911,NM_001363913,NM_002374,NM_031845,NM_031847	MAP2	0.767441	0.5745	0.393203	0.341322	0.000100468	-0.869438
NM_001284498,NM_001284499,NM_001321364,NM_001321365,NM_152346	SLC43A2	1.692179	1.653858	0.913021	0.919209	1.15E-12	-0.868853
NM_001079520,NM_016651,NR_046093,NR_046095	DACT1	7.605753	6.72177	4.380502	3.467979	7.60E-16	-0.868304
NM_001193646,NM_001290746,NM_012068	ATF5	24.849878	24.55374	12.979576	14.176617	6.11E-36	-0.863335
NM_003954	MAP3K14	2.567763	3.001537	1.636626	1.42533	4.29E-09	-0.863042
NM_001098272,NM_001324219,NM_001324220,NM_001324222,NM_001324223,NM_001324224,NM_001330663,NM_001364188,NM_002130	HMGCS1	110.564923	103.989247	64.874118	53.139504	2.68E-20	-0.862389
NM_001098515,NM_145015	MRGPRF	4.593743	5.611401	2.834601	2.789646	2.47E-08	-0.859565
NM_023067	FOXL2	1.126849	1.18352	0.612902	0.660898	9.03E-05	-0.858985
NM_001999	FBN2	3.154367	3.073327	1.726435	1.712187	5.25E-31	-0.856868
NM_018222	PARVA	2.701737	2.625633	1.531299	1.41111	3.25E-20	-0.856426
NM_001127714,NM_024503,NR_038260,NR_038261	HIVEP3	0.10202	0.064088	0.022977	0.068783	0.006979786	-0.856184
NM_000786,NM_001146152	CYP51A1	51.228917	47.46417	29.218325	25.307989	6.92E-25	-0.855996
NM_015150	RFTN1	1.676398	1.503115	0.874086	0.887819	1.31E-05	-0.85167
NM_005328	HAS2	1.849966	1.906413	1.231449	0.852132	2.16E-05	-0.850277
NM_001111097,NM_002350	LYN	7.181868	7.15149	4.105725	3.853666	2.92E-32	-0.848647
NM_001105206,NM_001105207,NM_001105208,NM_001105209,NM_002290	LAMA4	0.363049	0.342764	0.245772	0.14698	0.000184005	-0.845667
NR_146164	FAM157A	9.815133	9.378357	5.984406	4.699701	9.98E-17	-0.845151
NM_001172735,NM_015568	PPP1R16B	5.59908	5.745564	2.902149	3.413754	7.96E-23	-0.84495
NM_001164257,NM_001191029,NM_001191030,NM_001191031	PRR29	0.18642	0.217311	0.118222	0.106795	0.040902807	-0.84336
NM_001324266,NM_024576	OGFRL1	2.091537	1.931211	1.058102	1.184547	1.31E-13	-0.842978
NM_014069	PSORS1C2	0.917817	0.729783	0.427674	0.490872	0.040683246	-0.842942
NR_028324	LINC01002	8.727571	9.176671	5.646428	4.348673	1.14E-15	-0.841008
NM_001035	RYR2	1.28088	1.221561	0.672597	0.725025	6.17E-18	-0.840362
NM_001170714,NM_001170715,NM_001170716,NM_001170717,NM_001170718,NM_001170719,NM_001170720,NM_001170721,NM_014567	BCAR1	28.330762	29.484024	17.611168	14.690862	5.73E-22	-0.839814
NM_001282788,NM_001282789,NM_032599,NR_104242,NR_104243	FAM71F1	2.220328	2.364296	1.430414	1.131772	0.000359842	-0.839428
NM_001301226,NM_001301227,NM_003289,NM_213674	TPM2	150.154755	149.311139	91.720718	75.731821	1.14E-20	-0.838639
NM_003265	TLR3	0.252629	0.272922	0.137805	0.156083	0.026456371	-0.838564
NM_001370300,NM_016305	SS18L2	14.381954	18.464814	9.609531	8.760761	0.025038914	-0.838377
NM_002898	RBMS2	4.371587	4.237861	2.373941	2.453001	3.40E-30	-0.834811
NM_015319,NM_170754,NM_198316	TNS2	1.794163	1.666412	1.119341	0.822824	6.24E-06	-0.833346
NM_022068	PIEZO2	3.73703	3.49911	1.804712	2.257546	4.17E-17	-0.832938
NM_001109809,NM_001366333	ZFP57	0.442005	0.607917	0.292037	0.299052	0.01451646	-0.828835
NM_000800,NM_001144892,NM_001144934,NM_001144935,NM_001257205,NM_001257206,NM_001257207,NM_001257208,NM_001257209,NM_001257210,NM_001257211,NM_001257212,NM_001354951,NM_001354952,NM_001354953,NM_001354954,NM_001354955,NM_001354956,NM_001354957,NM_001354958,NM_001354959,NM_001354961,NM_001354962,NM_001354963,NM_001354964,NM_033136,NM_033137	FGF1	0.189244	0.218505	0.107977	0.121994	0.038576255	-0.826229
NM_015130	TBC1D9	0.407307	0.337032	0.272073	0.148049	0.015781161	-0.825151
NM_001508	GPR39	0.291464	0.327947	0.172923	0.176872	0.026678548	-0.824387
NM_002696	POLR2G	81.627235	86.325272	47.523129	47.337872	2.77E-30	-0.824166
NM_001270436,NM_001270437,NM_001270438,NM_001371569,NM_001371570,NM_006449	CDC42EP3	9.756595	9.64766	5.848845	5.11761	1.79E-26	-0.823276
NM_001193493,NM_001348406,NM_001348407,NM_003038	SLC1A4	1.138908	0.965743	0.552128	0.639994	7.21E-05	-0.820049
NM_001031848,NM_001276490,NM_001348367,NM_001348368,NM_001348369,NM_001348370,NM_001366198,NM_002640,NM_198833,NR_145571	SERPINB8	0.549563	0.436394	0.326765	0.231858	0.017026334	-0.81965
NM_022159	ADGRL4	0.373951	0.467821	0.164904	0.312072	0.03045998	-0.819513
NM_007226	NXPH2	1.935401	1.601905	1.048056	0.962848	7.80E-05	-0.814807
NM_001204174,NM_001204175,NM_001204176,NM_001204177,NM_001204178,NM_024944	CHODL	1.861139	1.480255	0.932116	0.967674	0.000579882	-0.81461
NM_006142	SFN	2.173165	2.085315	1.258484	1.167251	0.000620868	-0.811917
NM_001190709,NM_001854,NM_080629,NM_080630,NR_134980	COL11A1	3.418201	3.393711	2.06096	1.822396	4.18E-18	-0.810756
NM_018948	ERRFI1	27.124041	27.591177	16.620699	14.583179	3.48E-25	-0.810217
NM_139057	ADAMTS17	0.390581	0.337234	0.226507	0.188714	0.002137133	-0.809692
NM_000610,NM_001001389,NM_001001390,NM_001001391,NM_001001392,NM_001202555,NM_001202556,NM_001202557	CD44	2.39005	2.423705	1.414064	1.334297	4.12E-09	-0.808591
NM_001299,NM_001308341,NM_001308342	CNN1	18.707294	17.07914	10.476793	9.972352	5.67E-21	-0.807372
NM_203397	MBLAC1	1.23316	0.960447	0.689682	0.564362	0.015064666	-0.806717
NR_131221	SPRY4-IT1	5.01074	4.298301	2.357929	2.965856	0.000789881	-0.80618
NM_001127608,NM_001347995,NM_004816	FAM189A2	11.561279	11.210917	6.694548	6.329312	7.22E-21	-0.806116
NM_001256549,NM_001257101,NM_032373,NR_046310,NR_046435	PCGF5	3.129003	3.124891	1.922534	1.655248	0.001372563	-0.805689
NM_001322302,NM_001322303,NM_001322304,NM_001322305,NM_152495,NR_136287,NR_136288,NR_136289,NR_136290,NR_136291,NR_136292,NR_136293,NR_136294,NR_136295,NR_136296,NR_136297	CNIH3	3.160937	2.589576	1.547061	1.747693	7.16E-06	-0.80352
NM_001312653,NM_080593	H2BC12	5.678856	3.901296	2.479872	3.009238	0.003252717	-0.803476
NR_021492,NR_110536	CHKB-DT	1.17785	0.988361	0.723538	0.517939	0.045919143	-0.803116
NM_001282611,NM_001282612,NM_006334,NM_014279	OLFM1	17.583721	15.709537	9.948836	9.161353	3.61E-26	-0.800888
NM_001281501,NM_001281502,NM_004265	FADS2	213.703233	210.502682	131.379119	112.204307	1.13E-21	-0.800349
NM_003469	SCG2	1.87729	1.639007	1.002471	1.018646	0.000109959	-0.798904
NR_135657,NR_135658	LOC101928000	3.031041	4.729099	2.484127	1.984909	0.016246332	-0.796119
NM_001142389,NM_001172672,NM_004650	PNPLA4	0.430433	0.39787	0.202878	0.274217	0.011695248	-0.795882
NM_001308081,NM_173666	DTWD2	3.47939	3.675297	2.217599	1.909086	5.03E-14	-0.793905
NM_001012662,NM_001012664,NM_001013251,NM_002394,NR_037193	SLC3A2	163.868097	166.588007	93.147872	97.463327	3.57E-32	-0.793826
NR_146178	FAM157B	8.696063	9.284987	5.398057	4.977665	3.96E-17	-0.793266
NM_001161572,NM_001161573,NM_001161574,NM_012323	MAFF	2.641679	2.630905	1.551293	1.494196	2.69E-06	-0.791836
NM_001127891,NM_001302508,NM_001302509,NM_001302510,NM_004530	MMP2	15.442091	13.903373	8.905331	8.046754	1.49E-25	-0.791675
NM_001134445,NM_001330655,NM_012137	DDAH1	18.236262	18.796417	10.478798	10.929262	7.69E-30	-0.790645
NM_001301007,NM_130847	AMOTL1	9.955346	9.925868	5.971113	5.525973	1.80E-28	-0.790138
NM_003373,NM_014000	VCL	153.884392	150.645698	91.792433	84.571115	1.61E-28	-0.788032
NM_001304351,NM_014265,NM_021777,NR_130709,NR_130710	ADAM28	0.128508	0.092756	0.046221	0.081949	0.010856561	-0.78771
NM_012288	TRAM2	7.378586	7.616222	4.418485	4.273415	4.69E-33	-0.78672
NM_001100818,NM_001330156,NM_001330157,NM_001330158,NM_017933	PID1	2.052718	2.294076	1.140886	1.378822	2.28E-05	-0.786695
NM_005562,NM_018891	LAMC2	4.705064	4.157646	2.79565	2.344669	2.18E-12	-0.78589
NM_001466	FZD2	5.401251	5.668887	3.748672	2.674036	2.55E-08	-0.78542
NM_000775,NR_134981,NR_134982	CYP2J2	0.830003	1.162775	0.619763	0.540126	0.013496591	-0.780794
NM_001371931,NM_178238	PILRB	1.164372	0.917365	0.723425	0.489557	0.027582156	-0.77923
NR_046507	PINK1-AS	2.603628	1.524359	1.296377	1.110228	0.001495561	-0.778439
NM_001143841,NM_001143842,NM_001143843,NM_024056	TMEM106C	18.182576	17.013882	10.272492	10.258231	2.11E-21	-0.777646
NM_001099855,NM_001171876,NM_001171877,NM_001171878,NM_001171879,NM_005369	MCF2	0.552078	0.654247	0.256401	0.44926	0.017213544	-0.773571
NM_003378	VGF	8.265051	8.593857	4.629395	5.243965	3.78E-15	-0.771898
NM_001167959,NM_152390	TMEM178A	3.50104	3.608377	1.90665	2.263309	2.35E-05	-0.769698
NR_039983	LOC729737	22.50391	20.822826	14.054727	11.371566	7.18E-16	-0.768936
NM_001162916,NM_138467,NR_027962	TYW3	2.8108	2.582579	1.498294	1.671549	4.57E-07	-0.766778
NM_057749	CCNE2	1.73947	1.992538	1.171723	1.021763	0.000104052	-0.766727
NR_027058	SNHG20	2.248899	2.146232	1.243242	1.340999	6.81E-05	-0.766166
NM_001105244,NM_002845	PTPRM	2.373788	2.447551	1.392174	1.44653	4.17E-10	-0.764201
NM_001012279	SOGA3	1.981159	1.847841	1.105049	1.150615	1.85E-16	-0.763415
NM_001185015,NM_004509,NM_004510,NM_080424	SP110	1.61939	1.626363	0.802005	1.11011	0.000192969	-0.763384
NM_004104	FASN	171.834	177.411057	113.871223	91.991272	1.54E-15	-0.762559
NM_001031679,NM_001193460,NM_001193461,NM_198080	MSRB3	0.244715	0.201585	0.140866	0.122474	0.034291005	-0.761087
NM_000859,NM_001130996,NM_001364187	HMGCR	78.56745	76.497272	49.565499	42.110074	3.11E-19	-0.758261
NR_038405	FGF13-AS1	3.128275	4.102079	2.120979	2.154422	0.002312966	-0.758007
NM_002998	SDC2	23.681114	24.14852	14.300918	13.994982	1.25E-28	-0.757312
NM_001145123,NM_006658	PPP1R17	1.899547	1.780165	0.927836	1.249362	0.001842882	-0.75712
NR_030737	TTC3P1	0.753178	0.492955	0.32642	0.411443	0.030005175	-0.756033
NM_001276464,NM_003822,NM_205860	NR5A2	2.443539	2.413234	1.476161	1.403199	3.50E-09	-0.75425
NM_001297559,NM_053044	HTRA3	1.329825	1.030057	0.679197	0.72092	0.00342281	-0.753167
NM_001318835,NM_005794,NM_182908	DHRS2	3.679904	3.937483	2.682413	1.83873	0.000567219	-0.752609
NM_015163,NM_052978	TRIM9	0.867806	0.804034	0.502684	0.489878	0.000218775	-0.752208
NM_145804	ABTB2	4.164511	4.127669	2.472931	2.450263	3.45E-16	-0.752157
NM_004040	RHOB	4.567403	5.249207	3.1347	2.694145	4.07E-07	-0.752015
NM_023016	SOWAHC	5.671095	6.083755	3.466374	3.514153	2.54E-20	-0.751848
NM_001167681,NM_001271010,NM_001271012,NM_002017	FLI1	0.22332	0.194169	0.142709	0.105386	0.04743556	-0.750846
NM_000227,NM_001127717,NM_001127718,NM_001302996,NM_198129,NR_130106	LAMA3	0.348856	0.375773	0.172871	0.258075	0.002360174	-0.749735
NM_001256850,NM_001267550,NM_003319,NM_133378,NM_133379,NM_133432,NM_133437	TTN	0.778323	0.776063	0.430377	0.495428	1.30E-22	-0.747565
NM_001287135,NM_001287136,NM_001287137,NM_012395	CDK14	9.065526	9.56319	5.250609	5.854704	4.36E-24	-0.746278
NM_002178	IGFBP6	3.786449	4.628675	2.665943	2.359356	0.000745251	-0.743775
NM_002204	ITGA3	4.602214	4.311373	2.7191	2.608943	1.31E-15	-0.7424
NM_004443	EPHB3	0.267816	0.194467	0.123142	0.153253	0.048878161	-0.742045
NM_000235,NM_001127605,NM_001288979	LIPA	29.83454	30.35086	16.575532	19.417035	4.85E-20	-0.741715
NM_000366,NM_001018004,NM_001018005,NM_001018006,NM_001018007,NM_001018008,NM_001018020,NM_001301244,NM_001301289,NM_001330344,NM_001330346,NM_001330351,NM_001365776,NM_001365777,NM_001365778,NM_001365779,NM_001365780,NM_001365781,NM_001365782	TPM1	278.009751	267.347287	168.055601	158.374446	1.30E-23	-0.740427
NM_004525	LRP2	0.210438	0.151165	0.095181	0.121262	0.008107294	-0.74042
NM_001199741,NM_001199742,NM_001924	GADD45A	7.578883	6.746649	4.191916	4.407808	8.99E-07	-0.736226
NM_198353	KCTD8	1.307256	1.411241	1.010615	0.621624	0.008130903	-0.735957
NM_000916,NM_001354653,NM_001354654,NM_001354655,NM_001354656	OXTR	0.82815	1.045159	0.604441	0.52116	0.001192792	-0.734893
NM_001163817,NM_001360	DHCR7	55.914072	57.18677	37.892644	30.098642	2.27E-14	-0.734188
NM_004418	DUSP2	2.340581	2.394489	1.507397	1.342425	0.000375938	-0.732514
NM_000381,NM_001098624,NM_001193277,NM_001193278,NM_001193279,NM_001193280,NM_001193281,NM_001347733,NM_033289,NM_033290	MID1	16.179319	17.319901	10.059612	10.120191	8.66E-26	-0.731215
NM_001001438,NM_001145436,NM_001145437,NM_002340	LSS	46.910724	45.306955	30.572632	25.006557	6.53E-17	-0.730499
NR_033408	FBXW4P1	0.488983	0.381804	0.276376	0.248457	0.042207124	-0.730461
NR_161353	LOC100507507	3.642197	4.259069	2.361581	2.401466	2.35E-05	-0.730199
NM_001271681,NM_013328	PYCR2	44.634077	46.050456	27.893484	26.860517	8.16E-26	-0.727892
NM_001317061,NM_001354930,NM_001354931,NM_001354932,NM_001354933,NM_001354934,NM_003804	RIPK1	8.693661	7.757107	5.093067	4.840552	1.71E-18	-0.727764
NM_001190737,NM_001190738,NM_001282787,NM_001369458,NM_001369459,NM_001369460,NM_001369461,NM_001369462,NM_001369463,NM_001369464,NM_001369465,NM_001369466,NM_001369467,NM_001369468,NM_001369469,NM_001369470,NM_001369471,NM_001369472,NM_001369473,NM_001369474,NM_001369475,NM_001369476,NM_001369477,NM_001369478,NM_001369479,NM_001369480,NM_001369481,NM_005596,NR_161382,NR_161383,NR_161384,NR_161385	NFIB	1.157656	1.337073	0.652085	0.854537	3.29E-05	-0.727566
NM_001308253,NM_002061	GCLM	6.594427	7.386425	4.118564	4.336412	6.38E-19	-0.72558
NM_152429	FGFBP3	32.953403	33.850407	20.77891	19.678598	2.95E-25	-0.723523
NM_021149	COTL1	89.089981	90.535515	56.810402	52.07478	1.06E-23	-0.722185
NM_001243773,NM_001243774,NM_053064	GNG2	6.048396	6.12445	4.109522	3.272487	3.41E-10	-0.721581
NM_001127496,NM_001293289,NM_001293290,NM_030964	SPRY4	47.385743	47.689086	28.334502	29.336204	9.23E-27	-0.721225
NM_020404	CD248	2.087887	1.827186	0.98738	1.389078	0.001325763	-0.720226
NR_033341	LOC100379224	2.357639	1.980572	1.450006	1.183789	9.93E-05	-0.719957
NM_020702	MYORG	1.812398	1.755076	1.158931	1.007544	2.26E-07	-0.719553
NM_001945	HBEGF	1.180196	1.428475	0.783201	0.802766	0.002382848	-0.717952
NM_001289097,NM_032876,NM_198086	AJUBA	13.57006	13.712359	8.292428	8.294794	1.22E-31	-0.717899
NM_025208,NM_033135	PDGFD	1.817513	1.873666	1.120289	1.124086	7.93E-06	-0.717768
NM_001013842,NM_001198827,NM_173686	C8orf58	10.371477	10.131538	6.18019	6.314731	4.01E-15	-0.714494
NM_001143836,NM_001143837,NM_001291926,NM_001291927,NM_001291929,NM_001300995,NM_016931,NR_120406	NOX4	0.783318	0.690814	0.57073	0.328905	0.001444566	-0.712454
NM_004760	STK17A	4.427305	4.391022	2.76053	2.626042	4.12E-12	-0.711138
NM_002223	ITPR2	8.149784	8.241385	4.851582	5.173331	5.78E-25	-0.709329
NM_004073	PLK3	3.606174	3.722145	2.209541	2.273215	2.03E-06	-0.709096
NM_001308217,NM_001308222,NM_003471,NM_172159,NM_172160	KCNAB1	0.2502	0.368113	0.215338	0.16303	0.046163454	-0.708547
NM_001257374,NM_001282624,NM_001282625,NM_001282626,NM_005572,NM_170707,NM_170708	LMNA	20.569099	22.707397	13.919248	12.563311	8.48E-23	-0.708541
NM_016183	MRTO4	40.15797	38.056896	26.077108	21.823742	6.22E-16	-0.707392
NM_004419	DUSP5	13.163463	12.307043	7.871367	7.749317	4.88E-20	-0.70537
NR_028301,NR_028302	DUBR	1.143697	1.018785	0.715654	0.611691	0.001596191	-0.704145
NM_001040142,NM_001040143,NM_001371246,NM_001371247,NM_021007	SCN2A	0.248003	0.257454	0.139023	0.171269	0.005995844	-0.703962
NM_001372073,NM_006207	PDGFRL	1.610007	1.192324	0.972001	0.749261	0.016483609	-0.703161
NM_001300844,NM_001300855,NM_001300856,NM_001300857,NM_005438,NR_125339	FOSL1	5.051471	4.889233	2.747172	3.366822	1.66E-05	-0.701233
NM_001302769,NM_057177,NM_152526,NM_205863	PARD3B	0.572681	0.579376	0.32835	0.381047	0.000260269	-0.699547
NM_145296	CADM4	10.555404	11.510879	6.986042	6.612324	2.53E-14	-0.69841
NM_001331158,NM_001331159,NM_001331164,NM_144581,NR_138571,NR_138572,NR_138574,NR_138575	L3HYPDH	4.212516	4.987741	2.902366	2.774473	4.47E-08	-0.696586
NM_052966	NIBAN1	6.895079	6.812117	4.132671	4.329111	1.26E-25	-0.6959
NM_004273	CHST3	2.3999	2.400645	1.575712	1.389245	4.76E-10	-0.695187
NM_002507	NGFR	2.363055	2.758683	1.466589	1.700251	2.74E-05	-0.693589
NM_004369,NM_057164,NM_057165,NM_057166,NM_057167	COL6A3	0.374646	0.341869	0.188041	0.255358	0.000418881	-0.692391
NM_000229	LCAT	3.425803	3.765614	2.042748	2.411788	0.000301769	-0.691001
NM_000096,NR_046371	CP	0.271503	0.328009	0.205821	0.165646	0.035955798	-0.690555
NM_001164766,NM_006885,NR_163978	ZFHX3	0.159053	0.164395	0.095087	0.105346	0.004728944	-0.690414
NM_001290263,NM_001363762,NM_014689	DOCK10	0.363167	0.326361	0.208815	0.218769	0.005223487	-0.689401
NR_002710,NR_120453	ALOX12P2	1.326044	1.338533	0.791452	0.861518	0.001629177	-0.688846
NM_014289	CAPN6	1.964193	1.959399	1.131982	1.302245	4.38E-05	-0.688711
NM_001203,NM_001256792,NM_001256793,NM_001256794	BMPR1B	0.256526	0.22453	0.14791	0.150905	0.027140822	-0.686952
NM_021978	ST14	13.090412	12.655456	8.864348	7.148428	3.37E-13	-0.685117
NM_001040158,NM_004893,NM_138609,NM_138610	MACROH2A1	40.742088	39.961874	26.322394	23.873395	1.55E-20	-0.685073
NM_022449,NR_033308	RAB17	15.976285	14.679512	8.563803	10.506469	3.28E-10	-0.684834
NM_001005376,NM_001005377,NM_001301037,NM_002659	PLAUR	5.748306	5.458062	3.404781	3.568173	8.14E-06	-0.684477
NM_003745	SOCS1	23.711401	24.89863	14.125863	16.131706	1.03E-15	-0.683958
NM_001024372,NM_001364874,NM_024812	BAALC	0.555217	0.59526	0.315272	0.401209	0.02654145	-0.683232
NM_002334	LRP4	4.176782	4.220523	2.516042	2.719539	1.10E-19	-0.681577
NM_001001395,NM_001243609,NM_001243610,NM_001243611,NM_001243612,NM_001243613,NM_018640,NR_045012,NR_045013,NR_045014	LMO3	1.290534	1.332829	0.852359	0.786252	0.000349296	-0.678944
NR_027634,NR_160660,NR_160661	SHLD2P3	1.632151	1.729033	0.882887	1.216585	0.000842825	-0.678943
NM_153366	SVEP1	0.225783	0.267338	0.168197	0.140003	0.005265656	-0.678075
NM_033518	SLC38A5	17.161713	16.416676	11.475865	9.550321	3.08E-13	-0.675346
NM_001372056,NM_001372057,NM_001372058,NM_004093	EFNB2	4.121991	3.959728	2.533546	2.529409	3.04E-13	-0.674683
NM_000389,NM_001220777,NM_001220778,NM_001291549,NM_078467	CDKN1A	10.678182	10.401667	5.506529	7.700228	5.72E-07	-0.674588
NM_152679	SLC10A4	1.040011	1.198635	0.79307	0.609597	0.012778166	-0.674454
NM_025225	PNPLA3	7.947727	7.628464	4.994698	4.779848	1.88E-13	-0.672241
NM_015038	KIAA0754	7.448234	7.718196	4.613702	4.910151	8.21E-25	-0.671264
NM_001282512,NM_001352300,NM_001352301,NM_001352302,NM_001352303,NM_006440,NR_147957	TXNRD2	5.234379	6.996664	4.105998	3.579297	1.38E-09	-0.670375
NM_001244682,NM_014352	POU2F3	0.456569	0.501435	0.290837	0.311945	0.022587659	-0.668395
NM_019886	CHST7	5.889921	6.199643	4.014135	3.597866	2.15E-08	-0.667415
NM_031484	MARVELD1	15.307577	15.284061	9.66956	9.595022	3.84E-25	-0.667186
NM_004297	GNA14	2.371792	2.413018	1.681243	1.333995	0.000471406	-0.66619
NM_001099282,NM_001099283,NM_001099284,NM_001324347,NM_001324348,NM_001324349,NM_001324350,NM_001324351,NM_001324352,NM_001324353,NM_005674	ZNF239	6.575534	5.706501	4.328384	3.420331	3.35E-05	-0.664521
NM_001135565,NM_001178135,NM_001178136,NM_012080	PUDP	19.106322	18.255467	11.65978	11.931401	4.95E-21	-0.663316
NM_001316745,NM_173648	CCDC141	2.256233	2.199554	1.379764	1.435654	5.00E-13	-0.662331
NM_007191	WIF1	2.240494	2.514239	1.393417	1.611373	0.000840859	-0.6621
NM_001271875,NM_001292025	CUEDC1	2.231706	2.562901	1.54524	1.486335	1.81E-05	-0.661345
NM_001080383,NM_005497	GJC1	20.846219	20.432681	13.636345	12.486785	4.33E-20	-0.660077
NM_014573	TMEM97	60.967056	57.0494	39.502888	35.210732	1.85E-17	-0.659545
gene-AK4P1	AK4P1	4.177823	4.267952	2.521251	2.826113	3.38E-06	-0.659402
NM_175733	SYT9	0.916008	1.027879	0.616801	0.614177	0.001423112	-0.659139
NM_001907	CTRL	1.98209	1.81105	1.293864	1.112164	0.011739831	-0.656739
NM_001199380,NM_001199381,NM_001199382,NM_001199383,NM_144726	RNF145	23.566173	22.558657	15.081282	14.194659	1.34E-20	-0.655828
NM_020808	SIPA1L2	3.586923	3.494019	2.205037	2.29267	6.09E-14	-0.654752
NM_005708	GPC6	4.826124	4.988993	3.244614	2.991034	9.41E-18	-0.654466
NM_001164460,NM_207342	STEAP1B	3.133683	3.495438	2.229728	1.981905	0.001188197	-0.654438
NM_022143	LRRC4	2.846939	3.124875	2.205091	1.590053	0.000119649	-0.654015
gene-FABP5P7	FABP5P7	19.314674	23.449234	13.800374	13.37974	1.01E-06	-0.653842
NM_001320327,NM_016139	CHCHD2	34.749179	39.536068	23.684579	23.613642	3.02E-14	-0.65129
NM_001308147	PLEKHG3	6.54764	6.364616	4.337151	3.891798	1.84E-17	-0.649961
NM_001366886,NM_001366887,NM_001366888,NM_001366889,NM_144669,NR_133646,NR_159493	GLT1D1	2.816384	2.655763	1.81395	1.67392	4.71E-05	-0.649761
NM_001303524,NM_001303525,NM_001303526,NM_001303527,NM_001303528,NM_001303529,NM_001303530,NM_032525	TUBB6	64.222859	65.563888	43.775945	38.958836	2.75E-18	-0.649577
NM_001306077,NM_018269	ADI1	16.651803	16.887247	11.444839	9.956603	3.49E-14	-0.648134
NM_001256295,NM_005239	ETS2	10.937335	10.499693	7.202678	6.477292	1.89E-17	-0.64804
NM_001271003,NM_001271004,NM_006528	TFPI2	4.841037	5.635393	2.74023	3.945454	0.000449352	-0.648
NM_000418,NM_001257406,NM_001257407,NM_001257997	IL4R	7.962612	7.768049	5.441385	4.604353	5.69E-13	-0.646996
NM_001318864,NM_017563	IL17RD	16.939748	16.904152	10.648157	10.975143	1.62E-22	-0.646309
NM_003028	SHB	1.911449	1.934689	1.243701	1.215741	4.03E-07	-0.645079
NM_001318939,NM_174928,NR_134934	EEF1AKMT1	1.886351	2.67442	1.59961	1.318162	0.019493366	-0.644411
NM_001129765,NM_015922	NSDHL	21.877393	20.665005	14.376366	12.881227	2.19E-14	-0.642243
NM_015879	ST8SIA3	1.070721	1.172888	0.738339	0.699563	1.79E-06	-0.641856
NM_001677	ATP1B1	31.845541	32.177044	20.367907	20.74964	6.93E-21	-0.638827
NM_001303419,NM_173553	TRIML2	36.102025	33.628191	22.446278	22.343697	2.76E-19	-0.638608
NR_134638	FCF1P2	1.128004	0.939791	0.703328	0.625189	0.038662466	-0.638276
NR_144562	UBE2CP5	2.621475	3.109138	1.921326	1.761437	0.003964864	-0.637901
NM_001136528,NM_001136530,NM_006216,NR_073116	SERPINE2	30.264071	31.092023	20.181941	19.285252	1.67E-19	-0.636553
NM_014649	SAFB2	32.231087	29.639071	22.095627	17.709743	8.13E-11	-0.636281
NM_002699	POU3F1	5.088024	5.886239	3.386975	3.673765	6.13E-08	-0.636233
NR_109832	PCAT14	1.986848	1.689085	1.011948	1.353168	0.022140468	-0.6362
NM_002228	JUN	5.196696	5.242336	3.910244	2.806807	1.65E-05	-0.636088
NM_001201477,NM_018092	NETO2	4.579919	4.606559	3.002018	2.911211	2.13E-18	-0.635566
NM_001040875,NM_001362929,NM_001362930,NM_001362931,NM_001362932,NM_018972	GDAP1	14.00955	14.071046	9.524447	8.565606	1.42E-19	-0.634377
NM_001347990,NM_153267,NR_125850	MAMDC2	5.648384	5.905621	3.460057	3.983542	1.35E-09	-0.634321
NM_001206802,NM_004881,NM_147184	TP53I3	14.508195	14.062332	10.433096	7.976433	3.99E-07	-0.634075
NM_001010860	SAMD15	0.841345	0.879519	0.547885	0.561743	0.018462542	-0.633057
NM_001242366,NM_080669	SLC46A1	1.814238	1.846255	1.182363	1.178666	6.18E-07	-0.632622
NM_001321978,NM_001321979,NM_014317	PDSS1	8.488052	8.912106	5.85724	5.369537	9.59E-08	-0.632157
NM_007350	PHLDA1	10.181911	11.517179	6.735571	7.272409	7.50E-15	-0.631386
NM_001143820,NM_001162422,NM_001330451,NM_005238	ETS1	12.950021	13.364363	8.790476	8.210143	5.07E-18	-0.630264
NM_001040152,NM_001172437,NM_001172438,NM_001184961,NM_001184962,NM_015068	PEG10	35.209839	35.913486	22.67733	23.287267	5.00E-21	-0.6298
NR_120685,NR_120686	LINC01503	2.542197	2.740259	1.682046	1.733002	0.017074296	-0.629303
NM_001371116,NM_033393	FHDC1	10.032658	9.923954	6.554806	6.366399	2.96E-19	-0.627126
NM_178496	MB21D2	10.381394	9.689915	7.109685	5.891634	6.60E-11	-0.626477
NM_015691	WWC3	7.648994	7.973319	4.853096	5.277522	7.84E-20	-0.624886
NM_000421	KRT10	4.483544	4.795205	3.057919	2.963305	7.38E-06	-0.623874
NM_005451,NM_203352,NM_213636,NR_103804	PDLIM7	41.170028	44.010885	30.176259	25.106022	3.21E-14	-0.623713
NM_001289135,NM_001289136,NM_004787	SLIT2	1.447296	1.496413	0.860127	1.050972	1.27E-05	-0.623233
NM_013336	SEC61A1	85.299248	85.58699	57.610329	53.36319	1.45E-18	-0.622821
NM_000956	PTGER2	0.563778	0.503077	0.346954	0.346348	0.044518359	-0.621808
NM_015715	PLA2G3	11.014049	10.550576	7.231838	6.791204	6.76E-15	-0.620867
NM_001135821,NM_001135822,NM_001242824,NM_001242825,NM_002004	FDPS	175.238539	166.019873	112.520044	109.458814	9.30E-19	-0.620442
NR_135192	LOC101928595	0.527454	0.658097	0.434703	0.33824	0.038682309	-0.617124
NM_015641,NM_152829	TES	16.802299	17.540173	10.688273	11.702265	2.29E-18	-0.617105
NR_002822,NR_148008	CCZ1P-OR7E38P	3.753608	2.586984	1.949082	2.185672	0.027733825	-0.616816
NM_001330400,NM_001330401,NM_001330402,NM_001330403,NM_001330404,NM_001330405,NM_001330406,NM_001330407,NM_001330408,NM_001330410,NM_001330411,NM_001330412,NM_001371737,NM_001371738,NM_001371739,NM_001371740,NM_001371741,NM_001371742,NM_001371743,NM_144579,NR_138476	SFXN5	9.861296	9.842198	6.918798	5.93412	1.17E-13	-0.616356
NM_005472	KCNE3	0.776031	0.720964	0.366974	0.609736	0.047144077	-0.616067
NM_023002	HAPLN4	4.026298	3.556425	2.775525	2.179878	5.57E-06	-0.613714
NM_003468	FZD5	15.301369	15.699064	10.575491	9.693146	1.43E-17	-0.613039
NM_001197181,NM_006086	TUBB3	106.996026	114.923797	80.100845	65.023627	9.95E-11	-0.612748
NM_000224,NM_199187	KRT18	277.033253	286.494961	180.903156	187.816944	2.18E-19	-0.611962
NM_005490	SH2D3A	8.684107	9.385169	6.147275	5.677986	3.14E-10	-0.611667
NM_003213,NM_201441,NM_201443	TEAD4	41.868874	42.474874	28.826538	26.398705	3.47E-17	-0.610953
NR_160954,NR_160955,NR_160956	C6orf223	0.387525	0.387108	0.244241	0.263124	0.018454766	-0.610489
NR_002594	SLC7A5P2	2.63679	3.226177	1.891437	1.950328	0.000409294	-0.609862
NM_001142503,NM_001142504,NM_014725	STARD8	1.026635	1.128707	0.615071	0.800752	0.003488416	-0.606276
NM_024769	CLMP	9.037506	8.781809	5.974183	5.737092	2.89E-19	-0.605544
NM_004454	ETV5	10.685798	10.365743	5.909204	7.934636	3.26E-08	-0.604682
NM_000615,NM_001076682,NM_001242607,NM_001242608,NM_181351	NCAM1	0.87902	1.027812	0.645352	0.608881	0.001624504	-0.604372
NM_012202	GNG3	4.688771	4.128015	3.42484	2.380177	0.016412632	-0.602953
NM_001024215,NM_001024216,NM_001350151,NM_017556	FBLIM1	28.597892	28.784176	19.767378	18.020597	2.91E-16	-0.602673
NR_027460	RRN3P3	1.847349	1.749382	1.436731	0.932532	0.015644849	-0.602248
NM_001174159,NM_001174160,NM_001363110,NM_001363111,NM_022071,NR_156444	SH2D4A	4.461913	4.275688	2.910479	2.845992	1.29E-07	-0.602053
NM_001199885,NM_016400	HYPK	13.823129	13.117112	8.64352	9.106107	3.30E-17	-0.601974
NM_024092	TMEM109	13.33087	13.29862	9.393807	8.157369	4.40E-12	-0.601457
NM_001368120,NM_021630,NM_176871,NM_198042	PDLIM2	8.311057	7.820254	5.359883	5.277653	4.16E-09	-0.6007
NM_001303139,NM_001303140,NM_001303141,NM_001303142,NM_015009	PDZRN3	2.035214	2.262491	1.450083	1.384826	4.88E-05	-0.600264
NM_001201465,NM_001354017,NM_001354018,NM_001354020,NM_001354021,NM_001354022,NM_138966,NM_138999,NR_148694,NR_148695	NETO1	2.195343	2.219927	1.394712	1.519851	5.55E-06	-0.599222
NR_027632	SHLD2P1	0.83564	0.788978	0.482289	0.590301	0.013856174	-0.599002
NM_001348148,NM_001348149,NM_001348150,NM_001348151,NM_020967	NCOA5	24.713067	23.03514	17.622349	13.907778	2.23E-09	-0.598716
NM_001366795,NM_004929	CALB1	6.602465	6.378667	4.453589	4.12427	1.51E-08	-0.597727
NM_139055	ADAMTS15	1.713052	1.597546	1.097005	1.091745	2.77E-05	-0.596985
NM_000964,NM_001024809,NM_001145301,NM_001145302	RARA	4.259465	4.512372	3.151468	2.653767	1.99E-06	-0.595525
NM_001199781,NM_001199782	POC1B-GALNT4	1.118011	0.770928	0.584576	0.665544	0.014021935	-0.59551
NM_152243	CDC42EP1	5.601714	7.465592	4.446976	4.207627	8.30E-05	-0.594422
NR_046273	LOC729683	1.32901	1.719745	0.914016	1.105609	0.013193801	-0.594133
NM_003182,NM_013996,NM_013997,NM_013998	TAC1	1.638631	1.945924	1.030252	1.345112	0.045746122	-0.593645
NM_001100422,NM_001100423,NM_001100424,NM_001282735,NM_001282743,NM_001282744,NM_015535	SPATS2L	27.212732	26.915301	17.53344	18.340145	5.07E-19	-0.593454
NM_005253	FOSL2	0.540798	0.526943	0.294558	0.414176	0.014033426	-0.591246
NM_001287742,NM_001287743,NM_001287744,NM_001287745,NM_001287747,NM_001287748,NM_001287749,NM_001287750,NM_001287751,NM_001287756,NM_004462	FDFT1	221.991201	197.788552	143.054865	135.601116	9.60E-18	-0.591147
NM_000697	ALOX12	0.973694	0.989957	0.67859	0.625524	0.019645253	-0.590469
NM_001330106,NM_001346173,NM_001346175,NM_152447,NR_144388,NR_144389	LRFN5	0.96362	0.928497	0.554022	0.702793	0.006404038	-0.590229
NM_001164442	SHISAL2B	3.444936	4.087175	2.192698	2.811617	0.020510422	-0.589882
NM_002395	ME1	4.448928	4.134233	2.896866	2.806312	3.01E-07	-0.589743
NM_001199573,NM_006074	TRIM22	13.647024	13.375812	8.617965	9.365631	3.26E-16	-0.587498
NM_001139498,NM_001139500,NM_001139501,NM_001139502,NM_004114,NM_033642	FGF13	3.005659	3.135034	1.809252	2.279175	1.16E-10	-0.586856
NM_001136265	IFFO2	3.303422	3.22282	2.131714	2.214745	1.34E-10	-0.586412
NM_014405	CACNG4	3.7943	3.57454	2.466143	2.446127	1.06E-06	-0.585048
NM_001080849,NR_073565	DNLZ	2.609486	2.47155	1.839648	1.547592	0.000434621	-0.585012
NM_001275,NM_001301690	CHGA	14.53194	13.018965	9.56566	8.805745	2.96E-11	-0.584638
NM_001173484,NM_006393,NM_213569	NEBL	2.937647	3.038226	1.809643	2.175371	2.96E-10	-0.584565
NM_015077	SARM1	1.216648	1.036319	0.762989	0.740504	3.02E-05	-0.583508
NM_032871,NM_152222	RELT	2.847217	2.949297	1.942665	1.93079	2.26E-05	-0.581565
NM_032505	KBTBD8	6.518481	6.638473	4.47907	4.314965	5.43E-15	-0.581228
NM_001196,NM_001244567,NM_001244569,NM_001244570,NM_001244572,NM_197966,NM_197967	BID	14.283804	14.636547	10.25738	9.078017	1.68E-12	-0.580841
NM_001256440,NM_001256441,NR_046202,NR_156465	C19orf47	5.220529	5.384439	3.890931	3.201256	0.047350335	-0.580438
NM_001002810,NM_001002811,NM_001002812,NM_001195260,NM_001195261,NM_001198832,NM_001198834,NM_001350520,NM_001350521,NM_001350522,NM_001350523,NM_014644,NM_022359	PDE4DIP	4.375258	4.406015	3.085015	2.7922	4.07E-15	-0.579297
NM_001159596,NM_017693	BIVM	4.038017	4.063986	2.623114	2.802009	1.15E-07	-0.578623
NM_000271	NPC1	12.660462	12.390781	8.545084	8.234799	2.45E-20	-0.57815
NM_001243399,NM_016066,NM_197962	GLRX2	5.194313	5.68328	3.606661	3.679405	0.006966439	-0.578147
NM_001005242,NM_004572	PKP2	10.650301	10.579743	6.811785	7.416769	4.68E-17	-0.577318
NM_033515	ARHGAP18	2.035354	2.103863	1.363784	1.41233	5.15E-05	-0.576291
NM_000216	ANOS1	21.129005	21.213142	15.18238	13.220451	1.84E-13	-0.57606
NM_001130410,NM_001607,NR_024024	ACAA1	22.152415	21.714802	15.055285	14.377119	1.06E-16	-0.575738
NR_040071	TNRC6C-AS1	0.553578	0.700624	0.418149	0.423434	0.036098381	-0.575592
NM_012396,NR_073080	PHLDA3	11.373466	11.093997	6.663647	8.418167	1.25E-11	-0.575027
NM_001349962,NM_001349963,NM_020354	ENTPD7	3.930614	3.554879	2.598095	2.426992	1.28E-12	-0.574949
NM_000245,NM_001127500,NM_001324401,NM_001324402	MET	2.987927	2.964743	2.041054	1.956903	5.58E-09	-0.574274
NM_005401	PTPN14	14.420537	13.875229	9.24174	9.77035	6.18E-17	-0.573669
NM_001368134,NM_001368135	FOXO3B	5.256045	5.433296	3.932136	3.252961	7.43E-10	-0.573093
NM_001048209,NM_001144058,NM_001144059,NM_001352001,NM_001352002,NM_001352003,NM_001352004,NM_001352005,NM_001352006,NM_001352007,NM_001352008,NM_001352009,NM_016522,NR_147848,NR_147849,NR_147850,NR_147851,NR_147852,NR_147853,NR_147854	NTM	3.398767	3.470593	2.117165	2.500612	2.52E-05	-0.572977
NM_001145199	C12orf75	14.202304	13.850439	9.230832	9.629928	4.01E-09	-0.572754
NM_001311160,NM_001311162,NM_001372050,NM_006288,NR_164077	THY1	77.910245	80.533989	52.908339	53.647239	1.66E-17	-0.572369
NM_004538	NAP1L3	29.939377	29.799772	19.656555	20.519196	2.11E-17	-0.572352
NM_001130042,NM_001130043,NM_001134759,NM_001889	CRYZ	3.415856	3.410499	2.189956	2.403942	0.000216649	-0.571397
NM_001560	IL13RA1	4.042056	3.788667	2.505344	2.764932	3.26E-07	-0.571267
NM_001444	FABP5	230.338593	237.300323	165.468445	149.488419	9.59E-15	-0.570241
NM_001987	ETV6	4.386451	4.621417	3.154203	2.913312	2.48E-12	-0.57008
NM_001146698,NM_001146699,NM_016196	RBM19	21.549603	20.346687	14.950847	13.292695	5.30E-12	-0.568901
NM_001270393,NM_001270394,NM_001270395,NM_032471,NM_181794,NM_181795	PKIB	27.940235	29.038408	20.157535	18.264143	6.76E-16	-0.568501
NM_000902,NM_001354642,NM_001354643,NM_001354644,NM_007287,NM_007288,NM_007289	MME	8.230372	8.36802	5.522289	5.676144	1.77E-18	-0.567747
NM_001128175,NM_001198938,NM_001198939,NM_001198940,NM_001198941,NM_001198942,NM_001198943,NM_001198944,NM_001198945,NM_001390,NM_001391,NM_001392,NM_032975,NM_032978,NM_032979,NM_032980,NM_032981	DTNA	5.067685	5.764222	4.034742	3.274862	3.14E-09	-0.567422
NM_024098	CCDC86	40.53812	43.081127	30.536217	25.892237	3.02E-11	-0.567412
NM_001297590,NM_012099	CD3EAP	18.685207	17.197488	13.422629	10.798422	1.76E-09	-0.567027
NR_037701	LINC01963	2.784339	2.442629	2.091971	1.439898	0.005229521	-0.565542
NM_001159936,NM_006824	EBNA1BP2	79.487596	79.37082	55.187214	52.22173	1.00E-16	-0.564627
NM_014935	PLEKHA6	1.832395	1.960558	1.325259	1.240245	1.25E-06	-0.564079
NM_001278730,NM_001362985,NM_006478,NM_152236	GAS2L1	3.536648	3.833421	2.76287	2.223867	0.000635587	-0.563582
NM_025179	PLXNA2	0.204987	0.211684	0.130238	0.152234	0.026564048	-0.560801
NM_001282987,NM_001282988,NM_001282989,NM_001282990,NM_001282991,NM_021004	DHRS4	10.604038	8.815262	6.672695	6.494418	0.000117842	-0.560552
NM_001300801,NM_020845	PITPNM2	1.270508	1.319832	0.925456	0.83215	0.000183101	-0.55953
NM_001159920,NM_001160030,NM_001160031,NM_002019	FLT1	23.939276	23.752508	16.234044	16.130019	1.13E-15	-0.559348
NM_001303499,NM_001303501,NM_004368,NM_201277	CNN2	255.21533	244.187267	181.574205	157.662232	6.13E-12	-0.557912
gene-AK4P3	AK4P3	7.486893	7.760038	5.16278	5.201984	1.28E-08	-0.556832
NM_005347	HSPA5	166.684357	158.291443	118.60006	102.319824	1.73E-11	-0.556809
NM_001014436,NM_001122956,NM_001284313,NM_001284315,NM_001362723,NM_014063	DBNL	6.589592	6.118114	4.659815	3.994503	0.001559436	-0.554212
NM_001276260,NM_001276261,NM_001276262,NM_001282922,NM_001282923,NM_001322214,NM_001322215,NM_001351526,NM_017790,NM_130795,NM_134427,NM_144488,NM_144489	RGS3	5.7517	5.867588	3.861437	4.053801	0.005639982	-0.553817
NM_001314057,NM_001363870,NM_021038,NM_207292,NM_207293,NM_207294,NM_207295,NM_207296,NM_207297	MBNL1	2.498295	2.706687	1.875857	1.669882	4.05E-06	-0.553807
NM_013248	NXT1	7.408452	8.11475	5.390424	5.186575	0.000287183	-0.553496
NM_001034,NM_001165931,NR_164157	RRM2	74.591141	72.499524	55.744579	44.54761	6.56E-09	-0.552496
NM_006516	SLC2A1	96.352501	98.55584	68.397118	64.502556	1.40E-15	-0.552458
NM_016441	CRIM1	7.109113	6.966644	4.967854	4.634713	2.71E-15	-0.55172
NM_001253846,NM_001500	GMDS	21.524448	19.570351	14.024329	14.013897	8.24E-13	-0.551561
NR_015439	UBA6-AS1	5.360559	5.036022	3.770521	3.328771	4.15E-05	-0.550362
NM_001243225,NM_001282327,NM_001282328,NM_014303	PES1	63.430153	57.867527	43.7051	39.202367	2.77E-12	-0.548978
NM_001369	DNAH5	0.220804	0.18126	0.127927	0.147054	0.020984318	-0.548093
NM_001286526,NM_004765	BCL7C	14.288737	17.041771	11.221399	10.221538	0.000148445	-0.547066
NM_001099645,NM_001320451,NR_135259	RPL22L1	38.631004	42.653944	27.990738	27.712371	1.22E-13	-0.54523
NM_001319039,NM_001319041,NM_001319042,NM_001446	FABP7	5.85978	4.884182	3.607757	3.755959	0.020395292	-0.54502
NM_001256539,NM_001256540,NM_001291305,NM_001291307,NM_001291308,NM_001317975,NM_016391,NR_134316,NR_134318	NOP16	66.265855	66.417403	48.262278	42.680577	2.41E-14	-0.544954
NM_001145652,NR_146853,NR_146854,NR_146855,NR_146856,NR_146857,NR_146858,NR_146859,NR_146860,NR_146861,NR_146862,NR_146863,NR_146864	C6orf141	3.515692	3.010815	2.82701	1.648416	0.019775056	-0.544286
NM_001201329,NM_024607	PPP1R3B	10.542251	10.738496	7.884057	6.720253	3.09E-12	-0.543155
NM_001136493,NM_001287808,NM_001287809,NM_001349821,NM_001349822,NM_001349823,NM_032793,NR_109896	MFSD2A	8.193296	8.572112	5.918619	5.590793	6.54E-08	-0.542673
NM_001135146,NM_001135147,NM_001135148,NM_022154	SLC39A8	7.515545	7.673063	5.469237	4.964547	5.15E-09	-0.541727
NM_019070,NR_033677	DDX49	22.20532	23.027843	16.167173	14.911167	8.00E-14	-0.541471
NM_001154	ANXA5	135.982193	138.27626	94.347313	94.124794	3.09E-16	-0.541185
NM_001198696,NM_032797	AIFM2	3.349163	3.769806	2.884682	2.014059	0.002779089	-0.539257
NM_000127	EXT1	12.026925	11.444613	8.213263	7.947441	1.61E-14	-0.538422
NM_005063	SCD	423.068909	405.600525	301.418335	269.432983	2.75E-12	-0.537682
NM_001031710,NM_001172428,NM_018846,NR_033328,NR_033329	KLHL7	26.873138	21.622655	16.939191	16.476913	2.13E-06	-0.537316
NM_001014839,NM_001014841,NM_014284	NCDN	19.939161	20.25826	15.28327	12.45417	4.81E-11	-0.535268
NM_007111,NR_026580	TFDP1	43.94927	42.741564	31.447495	28.378463	3.14E-13	-0.535108
gene-CDC26P1	CDC26P1	6.770269	6.501136	4.464658	4.695969	0.004225649	-0.534803
NM_001278651,NM_001317930,NM_002883	RANGAP1	59.787065	61.670262	44.480038	39.40068	1.20E-11	-0.534038
NM_015523	REXO2	69.655327	67.023994	46.981815	47.560986	4.42E-15	-0.531755
NM_001172566,NM_001172567,NM_001172568,NM_001172569,NM_001365876,NM_001365877,NM_002468	MYD88	14.022289	15.150778	10.825806	9.356294	2.28E-10	-0.531561
NM_001080436	WTIP	1.361378	1.353881	0.966591	0.913309	5.64E-08	-0.530434
NM_001005353,NM_001330616,NM_013410,NM_203464	AK4	43.709166	43.73626	29.539043	31.008608	4.09E-15	-0.530312
NM_013376	SERTAD1	2.723381	2.566488	1.749088	1.913903	0.002799069	-0.53021
NM_001320724,NM_016940	RWDD2B	1.497859	1.279683	1.018647	0.905012	0.044033314	-0.529956
NM_022566	TLNRD1	6.05802	7.051764	4.680542	4.402249	2.24E-09	-0.529436
NM_000176,NM_001018074,NM_001018075,NM_001018076,NM_001018077,NM_001020825,NM_001024094,NM_001204258,NM_001204259,NM_001204260,NM_001204261,NM_001204262,NM_001204263,NM_001204264,NM_001204265,NM_001364180,NM_001364181,NM_001364182,NM_001364183,NM_001364184,NM_001364185,NR_157096	NR3C1	1.905919	2.086832	1.327699	1.440163	8.63E-06	-0.528611
NM_003007	SEMG1	2.308355	2.175133	1.761032	1.347728	0.02153116	-0.528282
NM_001145520,NM_001145521,NM_001145522,NM_001145523,NM_001145525,NM_015577	RAI14	44.207366	43.327036	31.009558	29.691707	6.70E-15	-0.528124
NM_004352	CBLN1	1.539122	1.705081	1.015352	1.234498	0.01332802	-0.528035
NM_003033,NM_173344	ST3GAL1	1.329276	1.40575	0.881017	1.016937	0.000486709	-0.52711
NM_001007245,NM_001197079,NM_001197080,NM_001550,NR_120333	IFRD1	17.509384	18.416436	12.924054	12.012705	2.69E-12	-0.526747
NM_001365987,NM_139159,NR_158699	DPP9	15.981361	15.316306	11.445622	10.283517	2.31E-10	-0.526424
NR_046285	LOC100130744	1.327862	1.126772	0.804952	0.900794	0.024103477	-0.525105
NM_001321287,NM_001321288,NM_001321289,NM_001321290,NM_052936,NM_178270,NM_178271,NR_135608	ATG4A	1.37377	1.478333	0.953597	1.028482	0.020026341	-0.525012
NM_030579	CYB5B	30.844177	32.131802	23.266809	20.503197	1.06E-11	-0.524859
NM_001329704,NM_033112,NR_138081	RRP36	54.909491	51.41923	40.643871	33.263649	1.42E-08	-0.524738
NM_005953	MT2A	103.707214	122.320465	73.984177	83.127861	2.76E-09	-0.524706
NM_001167671,NM_001167672,NM_005578	LPP	6.471703	6.695509	4.447434	4.711648	7.28E-16	-0.523675
NM_001243280,NM_001243281,NM_001243283,NM_001627	ALCAM	8.575428	9.269415	6.314702	6.1042	1.40E-12	-0.52297
NM_001024660,NM_001322988,NM_001322989,NM_001322990,NM_001322991,NM_001322992,NM_001322993,NM_001322994,NM_001322995,NM_001322996,NM_001322997,NM_001322998,NM_001322999,NM_001323000,NM_001323001,NM_003947,NM_007064,NR_028136	KALRN	1.008797	0.804915	0.60208	0.660233	0.006550203	-0.522876
NM_001161841,NM_018837,NM_198596	SULF2	11.566162	11.071677	7.927714	7.843641	1.68E-18	-0.52143
NM_001018109,NM_003662	PIR	10.573176	10.341094	7.692961	6.885164	7.90E-06	-0.520682
NM_005067	SIAH2	10.399585	11.290612	7.161484	7.962425	3.07E-09	-0.520212
NM_031485	GRWD1	16.656532	16.731716	13.081054	10.201378	2.35E-07	-0.520099
NM_001243,NM_001281430	TNFRSF8	12.695623	11.974586	8.822347	8.387987	3.53E-14	-0.519495
NM_001105243,NM_001184880,NM_020766	PCDH19	0.312761	0.345101	0.22246	0.236522	0.022922998	-0.519347
NR_028326,NR_146389	LINC01001	8.115183	8.071144	6.076835	5.218717	7.76E-11	-0.519021
NM_001145847,NM_001145848,NM_001145849,NM_001145850,NM_001145851,NM_001145852,NM_001371406,NM_001371407,NM_001371408,NM_006017	PROM1	30.617986	30.695884	22.025102	20.779787	2.05E-14	-0.518438
NM_001127258,NM_001329411,NM_032425	HHIPL1	0.910101	0.938878	0.685571	0.605542	0.008759906	-0.518114
NM_025196	GRPEL1	15.142906	14.275215	10.353488	10.190613	1.73E-13	-0.517981
NM_001166221,NM_006649	UTP14A	18.120043	16.25681	13.320279	10.712105	1.62E-07	-0.516458
NM_003872,NM_018534,NM_201264,NM_201266,NM_201267,NM_201279	NRP2	5.737094	5.583283	4.193411	3.721877	4.37E-11	-0.516208
NM_001042533,NM_001261829,NM_032778,NM_153182	RIOX2	4.636123	4.814914	3.574457	3.034806	3.37E-07	-0.515983
NM_001321065,NM_001321066,NM_001645	APOC1	40.511819	40.23394	28.169769	28.309192	6.05E-08	-0.515673
NM_001277223,NM_001277224,NM_003564	TAGLN2	53.105373	55.26859	39.620655	36.199375	1.41E-12	-0.515367
NM_001113546,NM_001113547,NM_001243775,NM_016357	LIMA1	15.540516	16.032257	11.02586	11.068167	2.82E-16	-0.515025
NM_133448	TMEM132D	3.173645	2.797862	2.095026	2.084229	8.98E-07	-0.514849
NM_001304275,NM_005312,NM_198679	RAPGEF1	23.646205	22.746465	16.671405	15.80211	6.33E-14	-0.514633
NM_001076552,NM_001242393,NM_018677	ACSS2	13.355842	12.779448	9.056843	9.254089	2.13E-13	-0.513294
NM_001171990,NM_001323018,NM_001323019,NM_001323020,NM_001323022,NM_153706,NR_136555,NR_136556,NR_136557,NR_136558	SETD9	5.297556	4.481036	3.384813	3.466936	0.013106118	-0.513154
NM_001304350,NM_144693	ZNF558	0.598022	0.618544	0.397225	0.455333	0.000174326	-0.512945
NM_001286349,NM_018240	KIRREL1	11.04722	10.704751	7.913032	7.333966	4.63E-13	-0.512621
NM_001258388,NM_001258389,NM_199133,NR_047668,NR_047669,NR_047670	ATPSCKMT	3.594124	3.429722	2.418054	2.507955	0.000251631	-0.511842
NM_001178145,NM_001178146,NM_178822	IGSF10	0.397974	0.345903	0.270749	0.250994	0.042158441	-0.511725
gene-HS6ST1P1	HS6ST1P1	2.380543	2.427795	1.630299	1.742566	0.000163905	-0.511564
NM_001317955,NM_001317956,NM_001317957,NM_004508,NR_134300,NR_134301	IDI1	37.800559	36.628382	27.971427	24.24012	7.23E-11	-0.511495
NM_014611	MDN1	35.8508	34.720322	24.280186	25.233942	4.35E-14	-0.511238
NM_001142317,NM_001142318,NM_001324354,NM_001324355,NM_017853	TXNL4B	4.28338	4.338661	3.098833	2.953098	0.000557569	-0.510634
NM_001282386,NM_001282387,NM_005896	IDH1	231.004878	226.88846	164.207474	157.22511	5.39E-14	-0.510495
NM_006043	HS3ST2	1.053554	1.026609	0.82075	0.639503	0.048366996	-0.510478
NM_002473	MYH9	89.369781	88.545471	64.052567	60.907982	1.02E-13	-0.509717
NM_001096,NM_001303274,NM_001303275,NM_198830	ACLY	154.815028	147.792478	111.187348	101.377794	7.91E-12	-0.509543
NM_015201	BOP1	34.941166	37.320526	26.751711	24.03038	3.40E-11	-0.508911
NM_018128	TSR1	49.458534	44.782387	35.317123	30.914541	1.08E-09	-0.508833
NM_001365053,NM_001365055,NM_001365057,NM_182505,NR_157408,NR_157409,NR_157410	C9orf85	6.043156	5.426726	4.536534	3.525324	0.0031702	-0.508666
NR_160886,NR_160887,NR_160888	TMEM99	2.03634	1.575122	1.231678	1.306921	0.0254551	-0.50855
NM_000899,NM_003994	KITLG	2.332526	2.270795	1.528985	1.707294	5.89E-05	-0.508339
NM_001243286,NM_001243288,NM_015480	NECTIN3	10.267406	10.824665	7.84236	6.987612	5.28E-12	-0.508185
NM_015139	SLC35D1	1.12196	1.249734	0.84546	0.822872	0.001480744	-0.507511
NM_080742	B3GAT2	0.371179	0.4027	0.253161	0.291989	0.041334492	-0.505455
NM_001301108,NM_001301109,NM_001324182,NM_001324183,NM_001324184,NM_001324185,NM_001324186,NM_001324187,NM_003027,NR_125370,NR_136711,NR_136712,NR_136713,NR_136714	SH3GL3	6.559739	6.700242	4.467995	4.875575	0.00017817	-0.505033
NM_001199280,NM_005329,NM_138612	HAS3	31.899973	30.368443	22.750032	21.13356	5.18E-12	-0.504819
NM_001018136,NR_037149	NME1-NME2	4.806224	6.181306	3.314343	4.429214	0.016199859	-0.504799
NM_032427	MAML2	1.571336	1.64455	1.086246	1.180704	9.82E-05	-0.504464
NM_003129	SQLE	72.026428	70.873016	54.294674	46.443375	7.56E-10	-0.504392
NM_001352773,NM_001352774,NM_001352775,NM_001352776,NM_001352777,NM_002230,NM_021991	JUP	28.969234	28.770624	22.545341	18.1625	7.56E-08	-0.504261
NM_001079862,NM_001079863,NM_001178017,NM_001178041,NM_001178042,NM_001178043,NM_001282633,NM_001282634,NM_001282635,NM_001282636,NM_001352432,NM_020548	DBI	192.619043	176.203027	135.775047	124.28248	2.39E-11	-0.504094
NM_001324309,NM_014851	KLHL21	12.483071	11.534736	9.113317	7.827067	1.06E-09	-0.503638
NM_001035247,NM_001362910,NM_005659	UFD1	30.831146	28.630856	21.919241	20.026592	1.85E-12	-0.503441
NM_001006946,NM_002997	SDC1	23.17392	24.125392	17.185182	16.194419	3.05E-12	-0.502852
NM_001278562,NM_207338,NR_103739	LCTL	2.0354	2.838625	1.65602	1.784161	0.013649709	-0.502629
NM_001243878,NM_004468	FHL3	12.724731	13.076765	10.028196	8.194604	4.61E-06	-0.50171
NM_025003	ADAMTS20	2.215257	2.355401	1.681558	1.547174	1.20E-05	-0.501434
NM_032222	MINDY4	1.956852	2.245705	1.712798	1.256017	0.017650563	-0.50138
NM_001363918,NM_001363923,NM_144601,NM_181553,NR_037619	CMTM3	12.695689	13.108686	9.148624	9.082271	2.06E-07	-0.50123
NM_001166695,NM_001166696,NM_001289939,NM_001289940,NM_004172	SLC1A3	2.615925	2.710945	1.921357	1.842164	0.002336451	-0.501205
NM_001321859,NM_001321860,NM_001321861,NM_001321862,NM_001321863,NM_001321904,NM_007008,NM_020532,NM_153828,NM_207520,NM_207521,NR_135829,NR_135830	RTN4	91.298514	96.764436	68.444165	64.451723	3.20E-06	-0.500919
NM_001318012,NM_001318013,NM_003401,NM_022406,NM_022550	XRCC4	4.931885	4.900599	6.744595	7.163168	0.001751821	0.500263
NM_001025300	RAB12	15.844163	15.411595	21.827747	22.387182	7.59E-10	0.500412
NM_031423,NM_145697	NUF2	11.513956	11.853589	15.973842	17.088381	1.16E-07	0.500678
NR_152210,NR_152211,NR_152212,NR_152213,NR_152215,NR_152216	AHSA2P	8.639191	7.68785	10.9816	12.129505	4.31E-07	0.501323
NM_001320444,NM_178518	TMEM102	2.011127	1.880314	2.947423	2.562039	0.027887447	0.501607
NM_001160045,NM_001167609,NM_005269	GLI1	4.899693	5.129058	7.180769	7.020885	1.26E-08	0.501917
NM_001170961,NM_001170962,NM_001170963,NM_001555,NM_205833	IGSF1	7.915027	7.193383	10.804421	10.59866	2.96E-11	0.502467
NM_024326	FBXL15	2.268372	3.126597	3.629941	4.013127	0.031421525	0.502537
NM_024928	STN1	1.584709	1.416824	1.916568	2.336062	0.003964864	0.502656
NM_001136264,NM_001136266,NM_001136267,NM_001136268,NM_001136269,NM_014764	DAZAP2	8.296338	8.882506	12.185459	12.155254	5.07E-07	0.502738
NM_015089	CUL9	0.875023	1.022504	1.144794	1.544118	0.027180067	0.502902
NM_005941	MMP16	3.215373	3.483118	4.61335	4.880545	3.49E-09	0.503164
NM_001304763,NM_001304764,NM_020832	ZNF687	9.467325	9.129245	13.699526	12.661648	2.82E-08	0.503378
NM_001159	AOX1	1.551752	1.575745	1.856996	2.577663	0.023253251	0.503815
NM_001142885,NM_014548	TMOD2	0.688254	0.608974	0.854536	0.984975	0.013712675	0.50389
NM_133475	ANKRD24	3.901581	3.206812	5.052044	5.029878	0.00021893	0.504175
NM_080430	SELENOM	8.251956	9.915227	12.625099	13.147056	0.01177758	0.504478
NR_109757,NR_109758	LINC02315	5.036203	5.856799	7.603694	7.852107	0.046390713	0.504747
NM_001130860,NM_001282141,NM_001367232,NM_001367233,NM_001367234,NM_001367236,NM_001367238,NM_001367239,NM_001367240,NM_001367241,NM_001367242,NM_001367243,NM_014799,NM_138737,NR_159800,NR_159801,NR_159802	HEPH	8.357513	8.945303	11.186213	13.375111	4.72E-07	0.505381
NM_001008215	COA5	5.378177	5.885815	7.593874	8.39789	0.000869491	0.505611
NM_001146688,NM_018433	KDM3A	6.298271	6.531389	8.740943	9.480172	1.36E-08	0.506128
NM_001330168,NM_001330169,NM_005981	TSPAN31	2.789022	2.591802	3.791859	3.851902	0.000483225	0.506456
NM_005167	PPM1J	5.818022	5.486638	7.543872	8.518143	0.000972553	0.506735
NM_001348181,NM_001348182,NM_001348183,NM_001348184,NM_001348185,NM_001348186,NM_006277,NM_019595,NM_147152	ITSN2	2.866785	2.71593	3.552072	4.380588	5.58E-05	0.506838
NM_001348255	SMIM10L2B	1.606706	1.646725	2.085198	2.537709	0.026025752	0.506838
NM_001185039,NM_004035,NM_007292	ACOX1	3.684765	3.709081	5.265023	5.24125	2.75E-09	0.506854
NM_001286067,NM_001286068,NM_001286069,NM_001286070,NM_001286071,NM_001351985,NM_001351986,NM_001351987,NM_001351988,NM_001351989,NM_001351990,NM_001351991,NM_001351992,NM_001351993,NM_001369406,NM_014039	C11orf54	2.453604	2.552098	3.22392	3.890381	1.70E-05	0.50715
NM_001345962,NM_139076	ABRAXAS1	6.013136	6.117502	8.012919	9.227775	6.38E-07	0.507162
NM_002235	KCNA6	1.109086	1.18159	1.520758	1.735425	0.006233142	0.507408
NM_020700	PPM1H	9.3332	8.630168	12.688098	12.857144	7.80E-09	0.507997
NM_000391	TPP1	12.368714	12.113016	17.783405	17.036324	1.16E-08	0.508199
NM_001252335,NM_032866	CGNL1	16.484429	15.279689	22.516275	22.674909	6.27E-09	0.508643
NM_001171191,NM_001171192,NM_001171193,NM_017711	GDPD2	4.720855	4.47571	7.166043	5.918532	0.001411864	0.5087
NM_001347	DGKQ	3.126321	3.349481	4.737436	4.476494	1.31E-05	0.508758
NM_015696	GPX7	3.589118	4.052211	4.837313	6.039701	0.032188954	0.509387
NM_001752	CAT	5.185976	5.135912	6.787248	7.908775	0.000290022	0.509719
NM_001300741,NM_031438	NUDT12	3.821644	3.848217	4.952362	5.967928	0.000287837	0.509739
NR_026790	HCG11	2.387218	2.189948	3.00848	3.508661	0.000249472	0.509785
NR_024461,NR_024462	RAMP2-AS1	0.506812	0.565286	0.769692	0.757148	0.03992779	0.510112
NM_001303126,NM_144593,NR_130123	RHEBL1	3.220077	2.825556	4.495417	4.115111	0.032324591	0.510208
NM_001105539,NM_001277145,NM_023929	ZBTB10	1.432081	1.507875	1.961478	2.225803	2.98E-05	0.510219
NM_001160372,NM_001321646,NM_031466	TRAPPC9	1.652263	1.61575	2.234134	2.420905	0.000118983	0.51038
gene-EIF4BP6	EIF4BP6	4.054734	4.549276	5.644161	6.611714	9.98E-05	0.510392
NM_001077447,NM_001287506,NM_001287507,NM_001287508,NM_001287509,NM_001287510,NM_001287511,NM_024664	PPCS	7.131684	7.119725	9.262896	11.03757	4.74E-05	0.510408
NM_001184808,NM_001242614,NM_031462,NM_134445,NM_134446	CD99L2	1.844387	1.946504	2.749467	2.651665	0.003305942	0.510725
NM_018682,NM_182931	KMT2E	4.941742	4.433198	6.704968	6.652464	5.41E-09	0.510761
NM_000141,NM_001144913,NM_001144914,NM_001144915,NM_001144916,NM_001144917,NM_001144918,NM_001144919,NM_001320654,NM_001320658,NM_022970,NM_023029,NR_073009	FGFR2	21.647266	21.358915	31.77713	29.500471	1.32E-08	0.510816
NM_001040107,NM_001256413,NM_032369	HVCN1	2.170505	2.563321	3.175595	3.56961	0.034556747	0.510856
NM_001165993,NM_001165994,NM_182569	GDPD1	0.825973	0.711593	1.075939	1.115244	0.011842947	0.511062
NM_016027	LACTB2	6.140677	6.540546	8.506475	9.567169	0.000849272	0.511194
NM_173545	APLF	0.911633	0.838807	1.195539	1.29955	0.034317009	0.511374
NM_001145657,NM_001145658,NM_001330383,NM_001350524,NM_001350525,NM_001350526,NM_001350527,NM_001350528,NM_002885	RAP1GAP	3.085123	3.222191	4.211379	4.782224	0.00021752	0.511873
NM_018303,NR_073064	EXOC2	14.697064	13.746588	19.790218	20.77484	6.73E-09	0.512131
NM_001099337,NM_144576	COQ10A	5.934762	5.564851	8.442874	7.958079	0.011377739	0.512194
NM_024329	EFHD2	11.620599	12.242012	17.698711	16.335035	2.69E-08	0.512214
NM_001303043,NM_030935,NR_130118,NR_130119	TSC22D4	5.714272	6.981988	9.676928	8.432152	0.000562857	0.51231
NM_005001,NR_135539	NDUFA7	29.408449	32.579446	43.996452	44.426829	1.41E-06	0.51244
NM_002226,NM_145159	JAG2	1.107171	1.187854	1.50424	1.770485	0.008139897	0.512864
NM_022574	GIGYF1	24.590223	22.955643	35.823456	32.021477	1.51E-07	0.512921
NM_001363598,NM_031412	GABARAPL1	21.27647	20.266321	27.851589	31.440877	7.69E-09	0.513251
NM_001363613,NM_018050	MANSC1	1.067998	0.881189	1.264577	1.517763	0.0238939	0.513426
NM_001306190,NM_001351431,NM_001351432,NM_001351433,NM_001698	AUH	7.815803	6.700456	10.312285	10.410844	0.000283964	0.513572
NM_001174108	ZBED6	2.074636	2.177754	2.852141	3.220654	0.0032403	0.514087
NM_001134232,NM_018374	TMEM106B	2.333324	2.704196	3.174118	4.020861	0.000119097	0.514277
NM_001105529,NM_006095	ATP8A1	2.330624	2.510146	3.192912	3.723506	6.93E-06	0.514789
NM_001198972,NM_001198973,NM_001369553,NM_020888	KIAA1522	15.401775	15.838738	22.365098	22.272014	7.41E-10	0.514826
NM_001318871,NM_207351,NR_134900	PRRT3	2.089671	2.074445	3.073866	2.8764	0.004128695	0.514944
NM_001278253,NM_003558	PIP5K1B	1.000587	0.948149	1.196055	1.588804	0.03638397	0.515066
NM_001308315,NM_001308316,NM_005725	TSPAN2	2.118814	2.430472	2.813461	3.688357	0.017435239	0.515203
NM_144633	KCNH8	0.700984	0.837722	1.134279	1.065296	0.031026195	0.515507
NM_001289155,NM_001289156,NM_001289157,NM_001330372,NM_002435	MPI	4.617705	4.394396	6.228824	6.654163	3.61E-08	0.515532
NM_001317812,NM_001317813,NM_001317814,NM_016612	SLC25A37	4.735861	4.503949	6.564931	6.643624	1.22E-08	0.515538
NM_000056,NM_001318975,NM_183050,NR_134945	BCKDHB	8.049508	6.869518	10.560661	10.781533	1.02E-06	0.516555
NM_001286490,NM_001286491,NM_001322949,NM_001322950,NM_001322951,NM_032892,NR_104455	FRMD5	1.733857	1.662617	2.287536	2.572376	0.001744661	0.516892
NM_001320870,NM_001320871,NM_001320872,NM_001320877,NM_201520,NR_135483,NR_135484	SLC25A35	1.865641	1.511069	2.537684	2.29571	0.017176092	0.517418
NM_000262,NM_001362848,NM_001362850	NAGA	5.633294	5.685257	7.9941	8.208416	2.09E-07	0.517529
NM_001035507,NM_021831,NR_104246,NR_138023	AGBL5	14.43092	14.253297	19.675238	21.388646	1.45E-10	0.517613
NM_001174084,NM_001174085,NM_001308382,NM_013274,NR_033406	POLL	5.009019	5.218409	7.750341	6.891786	0.000179414	0.517682
NM_001289123,NM_001289127,NM_001289129,NM_001289130,NM_001289131,NM_006087	TUBB4A	12.553983	11.822766	17.700991	17.204964	1.36E-08	0.517967
NM_012113	CA14	17.854994	15.895209	23.915279	24.42247	2.11E-08	0.518254
NM_001174116,NM_001174117,NM_015263	DMXL2	1.863229	1.721692	2.333343	2.802027	2.65E-05	0.518527
NM_001249,NM_001321984,NM_001321985,NM_001321986,NM_001321987,NM_001321988,NM_001330189	ENTPD5	1.857392	1.415883	2.224454	2.465254	0.000581023	0.518763
NM_001288622,NM_001288623,NM_001288624,NM_138468	ICA1L	0.469339	0.660895	0.751142	0.868205	0.012325558	0.518791
NM_006324	CFDP1	38.211868	34.07737	49.831711	53.760387	1.23E-07	0.519061
NM_001159491,NM_015379	BRI3	24.736347	25.523803	34.58425	37.450697	1.49E-07	0.519282
NM_001365700,NM_001365701,NM_144648	LRGUK	1.432211	1.277752	1.631986	2.253138	0.019921963	0.519687
NM_001286514,NM_001286515,NM_018179,NM_181352	ATF7IP	18.475918	17.209911	24.601239	26.563635	9.71E-08	0.519802
NM_001145795,NM_001145796,NM_001145797,NM_001145812,NM_001308293,NM_001308294,NM_015503	SH2B1	9.142257	8.507788	12.880044	12.4304	3.59E-10	0.520061
NM_001033723,NM_001367783	ZNF704	0.506341	0.481852	0.644103	0.773086	0.005110502	0.520167
NM_016154	RAB4B	4.653533	4.925966	6.486593	7.252545	0.008765774	0.520269
NM_001282380,NM_182616	ARPIN	0.839664	0.811319	1.149831	1.218373	0.004086111	0.520468
NR_003505	PPP4R1L	1.954822	1.726579	2.590289	2.691143	0.016575227	0.520674
NM_001083946,NM_001350024,NM_001350025,NM_001350027,NM_144736,NR_146401,NR_146402,NR_146403,NR_146404,NR_146405,NR_146406,NR_146407,NR_146408,NR_146409,NR_146410	NDUFAF7	29.225102	29.02316	41.466248	42.117485	1.70E-12	0.521007
NM_006026	H1-10	36.878937	39.150791	53.386154	55.743851	1.98E-09	0.521412
NM_001146154,NM_001146155,NM_001371325,NM_001371326,NM_001371327,NM_001371328,NM_001371329,NM_001371330,NM_001371331,NM_001371332,NM_001371334,NM_001371335,NM_152444,NR_163921	PTGR2	3.326013	3.361413	4.181732	5.419336	0.001549695	0.521744
NR_001564	XIST	31.823	31.529533	44.634789	46.342915	5.24E-10	0.522111
NM_001244262,NM_012257	HBP1	7.317478	6.844612	10.239173	10.101971	3.90E-07	0.522367
NM_001322405,NM_001322406,NM_001322408,NM_001322410,NM_001322412,NM_001322413,NM_001322414,NM_001322415,NM_001322416,NM_001322417,NM_001322418,NM_001322419,NM_015491,NM_032870,NR_136326	PNISR	35.310893	35.205148	49.119317	52.181511	3.10E-10	0.522623
NM_001253829,NM_001253830,NM_152422,NM_177995	PTPDC1	1.642756	1.613558	2.05093	2.627298	0.009479894	0.522722
NM_001270523,NM_001270524,NM_001270525,NM_021728,NM_172337,NR_073034,NR_073036	OTX2	10.729423	11.243468	18.181687	13.390822	0.000277814	0.522944
NM_001010858	RNF187	15.804275	14.916262	22.069229	22.083948	1.79E-09	0.523314
NM_000335,NM_001099404,NM_001099405,NM_001160160,NM_001160161,NM_001354701,NM_198056	SCN5A	1.166392	1.369383	1.686501	1.958207	0.001283802	0.523376
NM_001144382,NM_015184	PLCL2	3.555077	3.331118	5.190851	4.710191	1.77E-05	0.523873
NM_001127698,NM_001127699,NM_006846	SPINK5	2.514344	2.162694	3.175446	3.54992	0.000665507	0.524018
NM_001127582,NM_001127583,NM_001127584,NM_001127585,NM_001127586,NM_016162	ING4	4.614138	4.561357	6.959222	6.234955	0.002149056	0.524043
NM_007050,NM_133170	PTPRT	0.388939	0.318875	0.488899	0.52898	0.020723512	0.524124
NM_004813,NM_057174	PEX16	5.887133	6.079939	9.244704	7.965576	0.000571695	0.5242
NM_001130720,NM_001130722,NM_001130723,NM_015328	AHCYL2	6.28066	6.346909	8.66097	9.513045	1.51E-09	0.5253
NM_001286691,NM_004529	MLLT3	0.495045	0.511309	0.636984	0.811418	0.044783808	0.525324
NM_001039842,NM_001304994,NM_001304995,NM_001304999,NR_130936,NR_130937,NR_130938,NR_130939	OXLD1	7.558694	8.170563	11.404409	11.240695	2.43E-05	0.525749
NM_001114632	JMJD7	3.61802	3.729931	5.211261	5.36851	0.007223341	0.525894
NM_203406	MBLAC2	1.529373	1.664033	2.244602	2.354127	0.002898042	0.526139
NM_001190241,NM_001190242,NM_020800	IFT80	5.753106	6.102473	8.166707	8.907124	3.87E-08	0.526221
NM_001025158,NM_001025159,NM_001364083,NM_001364084,NM_004355,NR_157074	CD74	10.41001	10.795769	14.770507	15.774114	1.41E-06	0.526461
NM_001242508,NM_018030,NM_080597	OSBPL1A	10.890222	10.871681	14.745916	16.604301	2.11E-08	0.526671
NM_207361	FREM2	3.889671	3.982303	5.016669	6.325863	1.01E-05	0.526945
NM_014975	MAST1	2.1456	2.065502	2.886628	3.181267	0.000236111	0.526998
NM_001297438,NM_014231,NM_016830,NM_199245,NR_123717	VAMP1	4.031286	4.156492	6.117623	5.681903	0.000334668	0.527185
NM_002754,NR_072996	MAPK13	1.94788	1.803431	2.451517	2.954785	0.000418881	0.527247
NM_145257	CCSAP	5.541676	5.794368	7.614551	8.723165	7.56E-08	0.527289
NM_015180,NM_182910,NM_182913,NM_182914	SYNE2	6.949758	6.847854	9.347737	10.542547	2.10E-08	0.527645
NM_001098512,NM_006258	PRKG1	1.707683	1.804021	2.413737	2.649193	0.000126857	0.527801
NM_152695	ZNF449	1.993621	2.289185	3.058561	3.116263	0.001289924	0.527842
NM_005357	LIPE	1.576068	1.780733	2.291299	2.548876	0.005697203	0.527972
NM_012213	MLYCD	0.966518	0.906511	1.331328	1.369675	2.46E-05	0.528122
NM_001083613,NM_001369688,NM_001369689,NM_001369690,NM_194280,NR_161465,NR_161466	TMEM219	19.22814	19.507853	26.928803	28.938206	4.52E-07	0.528322
NM_001001502,NM_001318034,NM_001318035,NM_001318036,NM_001318037,NM_001363140,NM_003085	SNCB	2.474099	2.972504	3.763624	4.092111	0.024103477	0.52839
NM_001135775,NM_001242369,NM_001242370,NM_017586	CACFD1	4.14847	3.731343	5.845264	5.522511	0.000149065	0.528717
NM_001201472,NM_001201473,NM_001351729,NM_024535	CORO7	5.253902	5.282618	7.561636	7.639302	3.66E-08	0.528762
NM_001256054,NM_018325,NM_145005	C9orf72	5.64567	5.758962	8.10071	8.353542	6.85E-08	0.528841
NM_002636,NM_024165,NR_027692	PHF1	11.454518	11.232831	16.426517	16.325476	8.66E-10	0.529695
NM_199069,NM_199070,NM_199073,NM_199074	NDUFAF3	8.425256	10.77546	13.00024	14.722305	0.00612447	0.5299
NM_001146334	NACAD	1.866038	1.989979	3.064107	2.504669	0.002206569	0.530249
gene-PKD1P4	PKD1P4	1.83171	2.665431	2.953974	3.5407	0.008056585	0.530249
NM_001164277,NM_001164278,NM_001164279,NM_001164280,NM_001467	SLC37A4	12.773307	13.462125	19.648672	18.254274	4.08E-09	0.530793
NM_004561	OVOL1	0.973557	1.178973	1.488045	1.622511	0.03802163	0.531139
NM_001247987,NM_020826	SYT13	2.738117	2.881227	3.651698	4.468913	0.000125769	0.531187
NM_001345843,NM_001345844,NM_001345846,NM_001345847,NM_001345848,NM_024323	C19orf57	1.224212	1.10885	1.649238	1.722403	0.042607606	0.531226
NM_001243963,NM_020871	LRCH2	1.128243	1.335254	1.64581	1.914458	0.01027264	0.531278
NM_001318170,NM_173496,NR_134517,NR_134518	MPP7	2.471762	2.27794	3.268597	3.597614	6.06E-05	0.531677
NM_001184906,NM_001370208,NM_001370209,NM_032875	FBXL20	0.921767	0.935446	1.395351	1.290328	0.000292815	0.532148
NM_000068,NM_001127221,NM_001127222,NM_001174080,NM_023035	CACNA1A	1.100616	1.073608	1.595901	1.550608	0.000224611	0.533251
NM_003388,NM_032421	CLIP2	7.150223	7.476345	10.526951	10.655843	5.64E-12	0.534302
NM_001017392,NM_001321697,NM_001321698,NM_001321699,NM_001352071,NM_014884,NR_147913,NR_147914,NR_147915	SUGP2	24.898786	23.052413	33.399823	36.049961	9.17E-08	0.534403
NM_001317734,NM_001317735,NM_020524	PBXIP1	5.847707	5.389978	8.12502	8.158836	1.09E-07	0.535098
NR_003713	LOC728613	1.298375	1.13827	1.866541	1.66426	0.035021037	0.535099
NR_149030,NR_149031	LOC100505501	1.015726	1.040591	1.430104	1.55038	0.026104349	0.535484
NM_001007467,NM_001258325,NM_001258326,NM_001258327,NM_014775	SFI1	2.957862	3.107987	4.212236	4.583225	3.48E-05	0.53605
NM_001008563,NM_001110303,NM_006676	USP20	3.046515	2.938505	4.399577	4.280379	1.34E-05	0.536332
NM_001323608,NM_001323609,NM_001323610,NM_001323611,NM_005611	RBL2	4.594391	5.181475	6.222871	7.967948	6.58E-05	0.537661
NM_001300831,NM_181643,NR_125338	PIFO	2.387458	2.248287	3.097703	3.63439	0.009737512	0.538254
NM_001353229,NM_001353230,NM_001353231,NM_144606,NM_144997	FLCN	7.836509	7.117815	11.059625	10.657564	3.81E-09	0.538275
NM_052846	EMILIN3	2.173014	2.284695	2.624313	3.849789	0.019096704	0.538378
NM_015063	SLC8A2	1.052025	1.110419	1.349704	1.79232	0.020411261	0.539031
NM_015852	ZNF117	1.908404	1.363423	2.279219	2.474776	0.001920826	0.539044
NM_020703	AMIGO1	0.895945	0.778849	1.120437	1.314329	0.019047933	0.539799
NM_001142640,NM_018996	TNRC6C	2.793054	2.722257	3.817174	4.201709	3.99E-09	0.539959
NM_022744	C16orf58	7.34036	6.811357	9.600777	10.978575	7.72E-07	0.54022
NM_147128	ZNRF2	4.020479	4.584469	6.021129	6.493954	2.35E-05	0.540429
NM_001130688,NM_001130689,NM_002129	HMGB2	104.573511	104.664444	147.53859	156.792454	1.63E-10	0.540497
NM_001321431,NM_032447	FBN3	7.970096	7.667642	11.574413	11.173976	1.25E-10	0.540733
NM_001101372	IGLON5	8.866278	9.494057	13.470966	13.241751	4.89E-10	0.540934
NM_000909	NPY1R	5.922794	6.219839	8.2243	9.448131	4.44E-06	0.541419
NM_001290321,NM_001290322,NM_001349239,NM_001349240,NM_005509	DMXL1	5.87553	6.140512	8.458894	9.029517	3.11E-10	0.541437
NM_001305077,NM_001305078,NM_001305079,NM_001305080,NM_001305081,NM_001305082,NM_001305083,NM_001305084,NM_001305085,NM_001305086,NM_001305087,NM_001305088,NM_015654,NR_130953,NR_130954	NAT9	9.609581	9.685567	13.193227	14.892722	4.32E-07	0.54161
NM_001286565,NM_001286566,NM_001297766,NM_014732	KIAA0513	1.266999	0.830198	1.457877	1.596604	0.000364783	0.542465
NM_001331102,NM_001331103,NM_001331104,NM_152658,NR_138539	THAP8	2.767813	2.659248	3.90654	4.00052	0.008067194	0.54297
NM_001351059,NM_006019,NM_006053	TCIRG1	3.262552	3.739852	4.909907	5.293244	0.000346834	0.543093
NM_001252511,NM_001252512,NM_003101,NR_045530	SOAT1	0.698023	0.698989	1.101704	0.934212	0.010606891	0.543334
NM_001261390,NM_001261391,NM_001261393,NM_001261395,NM_005831	CALCOCO2	3.157156	3.453244	4.160516	5.473215	0.001330953	0.543357
NM_152573	RASEF	0.726619	0.876687	1.027644	1.3092	0.029143641	0.543512
NM_018914,NM_032091,NM_032092	PCDHGA11	0.775425	0.835947	1.1516	1.199143	0.007822865	0.544827
gene-ZNF322P1	ZNF322P1	3.755945	3.833287	5.251841	5.824916	1.17E-07	0.54551
NM_001346541,NM_001346542,NM_001346543,NM_001346544,NM_138409	MRAP2	2.532474	2.637678	3.792678	3.755763	0.003685964	0.545972
NM_005575,NM_175920	LNPEP	0.855822	0.867163	1.178086	1.337585	0.000121303	0.546033
NM_023039	ANKRA2	2.505822	2.337515	3.123858	3.948712	0.013790055	0.546233
NM_001004354	NRARP	8.057682	9.124549	12.260345	12.832189	6.94E-08	0.546341
NM_000950,NM_001142395,NM_001173486,NM_001173489,NM_001173490	PRRG1	2.080215	2.145244	2.85783	3.316798	0.000854722	0.547244
NM_001193503,NM_001976,NM_053013	ENO3	3.855899	3.973604	5.547274	5.896574	0.002416872	0.54758
NM_001145082,NM_001145083,NM_001145093,NM_001145094,NM_001363277,NM_173656	ZNF619	0.980922	0.815682	1.255788	1.371615	0.016345295	0.548365
NM_001114614,NM_001310319,NM_001310320,NM_001310321,NM_005928	MFGE8	141.505983	137.890403	215.094744	193.549308	1.74E-09	0.548531
NM_001024647,NM_001278402,NM_022456,NM_175623,NM_175624,NM_175625,NR_103519,NR_103520	RAB3IP	2.154677	2.215929	3.031002	3.361678	5.46E-08	0.548588
NM_014594	ZNF354C	2.615317	2.751848	3.765851	4.085524	9.28E-07	0.548785
NM_001287054,NM_001287055,NM_001346579,NM_001346580,NM_001346581,NM_003439,NR_144477	ZKSCAN1	3.208364	3.134959	4.401729	4.878061	3.83E-12	0.548853
NM_001304813,NM_001304814,NM_032376	TMEM101	6.152601	5.151722	7.317577	9.224413	0.004891959	0.549258
NM_001362481,NM_001812,NR_155754	CENPC	2.766501	2.530469	3.681745	4.07047	1.86E-07	0.549441
NM_001300743,NM_001365293,NM_001365294,NM_001365295,NM_020314,NR_158160,NR_158161	VPS35L	13.253411	12.656456	17.771655	20.150401	1.33E-08	0.549536
NM_001319075,NM_006577	B3GNT2	20.931144	23.562072	31.503924	33.618328	8.61E-09	0.549565
NM_173566	PRR14L	8.925829	8.638779	12.517362	13.192513	4.86E-11	0.549651
NM_138465	GLI4	2.06599	1.966809	2.803881	3.099853	0.0333037	0.549846
NM_001011722,NM_001319837,NM_001319838,NM_001328124,NM_018125,NR_137287,NR_137288	ARHGEF10L	7.603122	7.359831	12.02778	9.883745	5.86E-14	0.550295
NR_073113	NNT-AS1	0.798724	0.756136	1.099301	1.178291	0.033729457	0.550725
NM_001077186,NM_001145809,NM_024729	MYH14	5.566312	5.642536	7.997023	8.422283	1.65E-12	0.550755
NM_001300750,NM_001300751,NM_001352161,NM_001352162,NM_001352163,NM_001352164,NM_001352165,NM_001352166,NM_001352167,NM_001352168,NM_018113	LMBR1L	4.909445	5.410444	7.27733	7.83988	2.01E-05	0.550764
NM_001033081,NM_001033082,NM_005376	MYCL	4.252202	4.380939	6.28006	6.374996	6.30E-06	0.551756
NM_001270459,NM_001270460,NM_001270461,NM_001270462,NM_001270463,NM_001270464,NM_001270465,NM_001270466,NM_001350619,NM_001350620,NM_001350621,NM_001363573,NM_006279,NM_174963,NM_174964,NM_174965,NM_174966,NM_174967,NM_174968,NM_174969,NM_174970,NM_174971,NR_073016,NR_073017,NR_073018,NR_073019,NR_073020,NR_073021,NR_073023,NR_146867	ST3GAL3	1.916835	1.717227	2.841667	2.486982	0.009413505	0.552187
NM_001349896,NM_001349898,NM_001349899,NM_001349900,NM_001349901,NM_001349902,NM_001349903,NM_001349904,NM_001349905,NM_022081,NM_152841,NR_073135,NR_073136,NR_146311,NR_146312,NR_146313,NR_146314,NR_146315,NR_146316	HPS4	6.406767	6.310696	8.82925	9.822794	3.11E-10	0.552523
NM_001079653,NM_152744	SDK1	1.010898	1.002347	1.533019	1.419755	2.60E-05	0.552548
rna-TRNY	TRNY	729.929077	708.770935	1034.114258	1076.373169	8.63E-11	0.55281
NM_001318818,NM_001318820,NM_001318821,NM_001318822,NM_001318823,NM_001318824,NM_182612,NR_134867,NR_134868	GATD1	9.155146	9.370034	13.400443	13.775491	4.85E-13	0.552842
NM_001203244,NM_017893	SEMA4G	1.302751	1.471803	1.926136	2.145954	0.001524474	0.553514
NM_001281734,NM_001281735,NM_021260,NM_178441	ZFYVE1	3.30409	3.671414	5.102361	5.135865	1.43E-06	0.553596
NM_001166243,NM_001320899,NM_001320900,NM_001320901,NM_001354589,NM_001354590,NM_002012,NR_135491,NR_148921,NR_148922	FHIT	0.450999	0.255839	0.560795	0.47684	0.002255192	0.553848
NM_001321006,NM_001321007,NM_001351219,NM_001351220,NM_001351221,NM_001351222,NM_001351223,NM_004412	TRDMT1	1.827603	1.915711	2.790933	2.705501	6.42E-06	0.55418
NM_007361	NID2	0.938577	0.767278	1.228574	1.277697	0.013867805	0.555047
NR_073396	ZNF818P	0.850777	0.872333	1.301329	1.231049	0.028313744	0.555478
NM_001323971,NM_001323972,NM_001323973,NM_001323974,NM_001323975,NM_004594,NR_136664,NR_136665,NR_136666,NR_136667	SLC9A5	1.903288	2.082535	2.867105	2.99134	0.000565988	0.55564
NM_001307943,NM_018259	TTC17	12.014154	12.149755	17.025701	18.499407	9.45E-10	0.555985
NM_033655	CNTNAP3	1.880816	1.896846	2.751123	2.803004	4.99E-05	0.556067
NM_016510	SCLY	10.459349	8.317007	14.45956	13.15458	1.37E-05	0.55649
NM_001040661,NM_001300847,NM_153247	SLC29A4	1.173197	1.274635	1.848585	1.752001	0.001219635	0.556727
NM_001351530,NM_001351531,NM_001351532,NM_001351533,NM_001351534,NM_198463,NR_147234,NR_147235	C3orf67	1.453127	1.527074	1.856212	2.530424	0.006372519	0.557705
NM_001286668,NM_001286669,NM_001286670,NM_001286671,NM_001286672,NM_001323890,NM_001323892,NM_001323893,NM_001323899,NM_181806	AASDH	3.185686	3.183126	4.416158	4.964812	0.000103019	0.558713
NM_001317915,NM_138453	RAB3C	0.635116	0.491582	0.677719	0.981879	0.046891083	0.558733
NM_001278604,NM_001350531,NM_018078,NM_032239,NM_178043,NR_146772	LARP1B	14.755428	13.823847	20.949562	21.158415	6.63E-09	0.559124
NM_145288	ZNF296	4.088399	4.267739	6.491873	5.823096	0.00157869	0.559505
NM_178570	RTN4RL2	4.236668	3.98865	5.9166	6.213673	0.00011642	0.560469
NM_004226	STK17B	1.026716	1.291831	1.679605	1.739914	0.00590856	0.560572
NM_001835,NM_007098	CLTCL1	1.422878	1.25248	1.996904	1.950479	0.001017797	0.561165
NM_000213,NM_001005619,NM_001005731,NM_001321123	ITGB4	0.735024	0.819569	1.140676	1.153477	0.008890145	0.561425
NM_001024666,NM_001184960,NM_001353890,NM_001353891,NM_001353892,NM_001353893,NM_001353894,NM_001353895,NM_001353897,NM_031892	SH3KBP1	3.681378	3.778257	5.478221	5.531709	9.62E-09	0.561628
NM_001160183,NM_001271637,NM_001271638,NM_001271639,NM_001271640,NM_001271649,NM_001367572,NM_001367573,NM_001367574,NM_001367575,NM_001367576,NM_001367577,NM_006524,NR_073389,NR_073391,NR_160268,NR_160269,NR_160270,NR_160271	ZNF138	8.213207	8.458758	11.628476	12.990126	3.10E-08	0.562325
NM_020639	RIPK4	0.909189	0.943004	1.316341	1.419938	0.012651837	0.562981
NM_001297776,NM_001352267,NM_001352268,NM_001352269,NM_001352270,NM_001352271,NM_020734,NR_123740,NR_147945,NR_147946,NR_147947,NR_147948,NR_147949,NR_147950	RIMKLB	21.051542	21.307296	30.996082	31.584927	1.81E-10	0.563062
NM_001319243,NM_001319244,NM_001319302,NM_178314	RILPL1	1.42112	1.51413	2.049567	2.287602	0.003400236	0.56327
NM_001159846,NM_001300862,NM_032868	MPND	6.314017	6.669272	9.596692	9.597422	1.33E-05	0.564008
NM_001080467	MYO5B	2.152061	1.977037	2.941051	3.164471	1.72E-08	0.564288
NM_018919,NM_032086	PCDHGA6	0.510152	0.439087	0.65464	0.749067	0.013769465	0.564399
NM_001104558,NM_001297617,NM_001297618,NM_024930	ELOVL7	1.724242	2.071679	2.731418	2.882858	0.001680013	0.56465
NM_001354250,NM_001354251,NM_022749,NR_148727,NR_148728,NR_148729,NR_148730,NR_148731	FAM160B2	2.522836	2.437474	3.445198	3.893216	1.86E-06	0.565038
NM_014899	RHOBTB3	2.219322	2.451294	3.140162	3.770707	9.88E-05	0.565254
NM_002291	LAMB1	17.281586	16.563349	24.902708	25.18005	4.69E-12	0.565374
NM_001164465	GOLGA6L10	0.86238	0.80814	1.272673	1.19943	0.010454392	0.565442
NM_002430	MN1	1.78455	1.926524	2.697156	2.795154	5.93E-07	0.565576
NM_001202469,NM_001483	NIPSNAP2	13.796748	14.185344	19.068095	22.392925	2.52E-08	0.567252
NM_001351610,NM_001351611,NM_001351612,NM_001351613,NM_001351614,NM_001351615,NM_001351616,NM_001351617,NM_001351618,NM_001351619,NM_001351620,NM_001351621,NM_001351632,NM_007195,NR_147257	POLI	4.713547	4.493799	6.676464	6.967769	1.41E-10	0.567434
NM_014246	CELSR1	3.115585	2.956319	4.451443	4.547086	5.70E-13	0.56754
NM_001135219,NM_173492	PIP5KL1	2.51493	2.782164	4.016787	3.835349	0.000397947	0.567884
NM_001033117,NM_014850	SRGAP3	0.511034	0.468007	0.787435	0.663883	0.01223237	0.567922
NM_207435,NR_148514,NR_148515,NR_148516,NR_148517	C12orf76	2.733797	2.85332	3.816229	4.468742	0.010406497	0.568393
NM_001130159,NM_001130160,NM_001130161,NM_152709	STOX1	1.108957	1.434714	1.920032	1.852267	0.010037518	0.568532
NM_001193300,NM_001193301,NM_001193302,NM_001370567,NM_001370568,NM_001370569,NM_001370571,NM_022367	SEMA4A	5.80419	5.38955	8.243689	8.357438	8.44E-09	0.568589
NM_012121	CDC42EP4	5.092661	4.841339	7.623242	7.109816	3.99E-07	0.56861
NM_001037335,NM_033405	HELZ2	2.255661	2.640293	3.534413	3.728452	8.73E-09	0.568949
NM_033452	TRIM47	1.373004	1.789859	2.118868	2.573143	0.032564761	0.568975
NM_001142749,NM_001291990,NM_001291991,NM_152748	KIAA1324L	4.496209	4.498032	6.0964	7.246977	5.43E-08	0.56905
NR_024261,NR_036632	GOLGA2P5	3.472832	2.864655	4.812347	4.590594	0.001453129	0.569201
NM_001291931,NM_001363740,NM_001366901,NM_001366902,NM_001366903,NM_001366904,NM_145003	TSNARE1	3.234896	3.524051	5.119371	4.909708	4.40E-06	0.569319
NM_001292045,NM_001292046,NM_006681,NR_120489	NMU	7.055799	7.014953	10.470079	10.408705	0.001986664	0.569338
NR_000008	SNORD22	31.764061	32.95068	49.586731	46.456154	0.007967705	0.569584
NM_001849,NM_058174,NM_058175	COL6A2	19.82588	20.912868	30.347384	30.121932	3.39E-12	0.569802
NM_001122681,NM_001145855,NM_001145856,NM_003023	SH3BP2	4.103096	3.930064	5.805654	6.121286	9.58E-13	0.570184
NM_173814	PRTG	0.418444	0.376696	0.531827	0.648805	0.009478058	0.570279
NM_006270	RRAS	5.877614	5.988131	8.39115	9.229046	0.001977138	0.570427
NM_018584	CAMK2N1	1.016627	0.879706	1.398011	1.418442	0.039336419	0.570667
NM_001354347,NM_022353,NR_148883	OSGEPL1	2.690743	3.109158	4.118245	4.495944	0.005847049	0.570687
NM_134268	CYGB	1.203156	1.203783	1.633067	1.942492	0.039838214	0.570969
NM_001317803,NM_001363462,NM_031925,NR_156695	TMEM120A	4.935605	5.477071	7.642996	7.827582	0.000739104	0.571186
NM_001005336,NM_001288737,NM_001288738,NM_001288739,NM_004408	DNM1	8.036926	8.345544	12.217207	12.125635	6.46E-13	0.571345
NM_006158	NEFL	2.824671	2.94485	4.047263	4.527047	1.94E-05	0.571569
NM_001286606,NM_173584	CRACR2B	5.934146	7.013092	8.933071	10.311279	6.06E-05	0.571791
NM_001172630,NM_001366178,NM_052948	ARHGAP33	4.614459	4.905106	7.441563	6.713502	1.02E-08	0.572351
NM_006039	MRC2	3.475427	3.929035	5.407125	5.604251	1.22E-08	0.572528
NM_001199860,NM_001199861,NM_001199862,NM_001199863,NM_003636,NM_172130	KCNAB2	0.606808	0.654098	0.825585	1.049637	0.044037423	0.572601
NM_001318746,NM_032730	RTN4IP1	4.502373	4.295434	6.097922	7.006806	1.01E-05	0.574872
NR_045196	SNHG18	1.970825	2.077702	2.955408	3.076853	0.015504182	0.575302
NM_001202502,NM_003634	NIPSNAP1	63.40162	60.207883	88.452541	95.757489	5.28E-11	0.575562
NM_001160364,NM_001300732,NM_001324263,NM_001324265,NM_001324268,NM_024847,NR_136733	TMC7	0.971405	0.813062	1.289118	1.370229	0.005542263	0.575579
NM_001114634,NM_001114635,NM_002655	PLAG1	2.194103	2.203797	3.053377	3.501271	8.59E-07	0.575704
NM_001010974,NM_017843,NM_198799	BCAS4	11.451097	10.699189	16.316461	16.699462	3.63E-07	0.575837
NM_001351032,NM_020397,NM_153498	CAMK1D	1.288001	1.344296	1.912795	2.011466	0.000242574	0.576099
NM_001243877,NM_001243885,NM_005749	TOB1	5.260239	5.258115	7.906034	7.775087	2.06E-06	0.57612
NM_001134851,NM_001346425,NM_001346450,NM_001366502,NM_003202,NM_201632,NM_201634,NM_213648,NR_033449	TCF7	2.795348	2.81342	4.11261	4.249491	7.49E-05	0.576182
NM_001141972,NM_080650	DPH6	6.666813	7.27439	9.83032	10.960664	1.20E-06	0.576603
NM_001146276,NM_001146277,NM_001146278,NM_020792	NCEH1	1.362157	1.138981	1.763761	1.968056	0.0055888	0.577294
NM_001302461,NM_015995	KLF13	5.197174	5.311646	7.493158	8.186704	2.64E-12	0.577312
NM_001362531,NM_001823	CKB	156.918605	163.31003	242.402302	235.454178	3.60E-12	0.577475
NM_004913	VPS9D1	0.96692	1.246779	1.817378	1.486247	0.042981608	0.577591
NM_001005407,NM_021098	CACNA1H	7.970056	8.176354	12.431789	11.672156	9.54E-12	0.578056
NM_001329570,NM_015469	NIPSNAP3A	4.323985	4.024115	6.138278	6.324448	0.000587432	0.5781
NM_006353	HMGN4	23.532619	24.647802	33.899822	38.04026	7.28E-10	0.578349
NM_015719	COL5A3	0.457313	0.51523	0.692433	0.759817	0.018686925	0.578456
NM_001136472,NM_001136473,NM_004862,NR_024320	LITAF	59.733918	61.742107	96.916672	84.530456	3.76E-09	0.578878
gene-TCEA1P2	TCEA1P2	4.607507	5.353182	7.179216	7.701104	9.96E-06	0.579088
NM_001256141	FSBP	1.038637	1.023691	1.408935	1.672455	0.003456008	0.579307
NM_001142302,NM_014157	CCDC113	1.497994	1.387689	1.924791	2.387902	0.001780438	0.579676
NM_001135590,NM_001370447,NM_001370448,NM_001370449,NM_001370450,NM_001370452,NM_001370455,NM_001370456,NM_001370457,NM_032679,NR_163433	ZNF577	3.168487	2.683101	3.994698	4.750713	0.00097453	0.579698
NM_001002266,NM_001282866,NM_145021	MARCHF8	3.552166	3.566648	5.392226	5.253145	4.74E-10	0.580517
NM_001122769,NM_181714	LCA5	0.851769	0.831536	1.069541	1.44845	0.021572656	0.580977
NM_000853,NM_001293807,NM_001293808,NM_001293809,NM_001293810,NM_001293811,NM_001293812,NM_001293813,NM_001293814	GSTT1	11.538571	10.606942	15.675153	17.461554	5.37E-06	0.581416
NM_018649	MACROH2A2	6.682694	7.126248	10.209041	10.453905	3.70E-07	0.581443
NM_001289396,NM_001289397,NM_001289398,NM_001289399,NM_001289400,NM_003070,NM_139045	SMARCA2	1.300312	1.801266	2.412714	2.232264	6.79E-08	0.582669
NM_001017974,NM_001142598,NM_001142599,NM_001365677,NM_001365678,NM_001365679,NM_001365680,NM_001365681,NM_004199	P4HA2	1.356904	1.233739	1.79876	2.08175	0.002445366	0.582936
NM_001301029,NM_001346252,NM_001346253,NM_001346254,NM_001346255,NM_001346257,NM_001346258,NM_001346259,NM_001346260,NM_001346261,NM_001346262,NM_001346263,NM_001346264,NM_001346265,NM_001346267,NM_001346268,NM_001346269,NM_001346270,NM_001346271,NM_001346272,NM_001346273,NM_020886	USP28	30.895082	29.610637	42.949314	47.690196	5.10E-11	0.583069
NM_173564	NYAP1	1.020823	1.324545	1.618862	1.896223	0.017534995	0.583745
NM_001177716,NM_001177718,NM_003597	KLF11	2.054087	2.530423	3.260801	3.611572	0.000513901	0.584041
NM_001320772,NM_017983,NR_135470,NR_135471	WIPI1	5.905669	5.902582	8.049259	9.653555	5.41E-05	0.584183
rna-TRNC	TRNC	55.100964	60.714775	87.505074	86.166969	0.00742319	0.584534
NM_001162893,NM_001162894,NM_001162895,NM_001319230,NM_001319231,NM_014656	KIAA0040	2.749878	2.54826	3.742912	4.204455	8.41E-06	0.584992
NM_002119	HLA-DOA	5.013852	5.47742	7.550119	8.194798	1.42E-08	0.585697
NM_001135215,NM_001135216,NM_001243241,NM_001243242,NM_001243243,NM_001243244,NM_030899,NM_145909	ZSCAN31	1.231692	1.263908	1.831352	1.91466	0.008093555	0.585969
NM_012296,NM_080491	GAB2	1.33838	1.343928	1.721617	2.305402	0.002873526	0.586237
NM_153612	HS3ST5	0.841297	0.963769	1.259567	1.450946	0.03006582	0.586514
NM_016955	SEPSECS	1.182866	1.227826	1.686533	1.93459	0.00108187	0.58699
NM_052943	TENT5B	46.657906	44.962643	71.633408	66.035995	1.79E-11	0.587465
NM_001320321,NM_001320322,NM_152588	TMTC2	0.821421	0.75257	1.088365	1.276838	0.002769853	0.587537
NM_178863,NR_110933	KCTD13	2.361404	1.83172	2.984033	3.31804	0.020136562	0.587801
NM_001172689,NM_001172690,NM_001172691,NM_001172692,NM_152360	ZNF573	0.958717	1.0451	1.351059	1.661297	0.03735064	0.588142
NM_001033910,NM_001319207,NM_004619,NM_145759	TRAF5	4.94653	5.404417	7.74181	7.822333	6.07E-10	0.588463
NM_052874	STX1B	2.279241	2.10296	3.231323	3.359797	1.31E-05	0.588868
NM_019112	ABCA7	1.876281	1.933885	2.940792	2.790903	4.70E-07	0.589108
NM_001852	COL9A2	1.150077	1.200768	1.972686	1.566134	0.01962918	0.590089
NM_001281528,NM_001281529,NM_006263,NM_176783	PSME1	33.420379	33.661093	50.075026	50.927706	2.86E-14	0.590408
NM_001105549,NM_001105550,NM_001105551,NM_001105552,NM_001277945,NM_001277946,NM_001277947,NM_001277948,NM_001277949,NM_001277951,NM_001277952,NM_001348015,NM_001348016,NM_001348017,NM_001348018,NM_001348019,NM_018300	ZNF83	4.029505	4.015018	5.94334	6.176608	3.43E-07	0.591305
NM_001300899,NM_001368136,NM_001368137,NM_001368138,NM_001368139,NM_001368140,NM_001368865,NM_001368866,NM_004999,NR_160538,NR_160539	MYO6	5.697283	5.914286	8.201849	9.294687	2.59E-10	0.591506
NM_012166	FBXO10	3.214978	3.365419	5.166745	4.752874	1.18E-07	0.59211
NM_001145399,NM_001584	MPPED2	1.045301	1.264375	1.940662	1.541731	0.026263705	0.592389
NM_001365156,NM_181709	RFLNA	2.408063	2.496797	3.765606	3.630566	0.000719783	0.592567
NM_001160227,NM_025137	SPG11	4.523016	4.621499	6.420439	7.369836	4.32E-11	0.592673
NM_024042	METRN	1.612567	1.690879	2.143164	2.838851	0.007870207	0.592758
NR_024284,NR_148975,NR_148976,NR_148977,NR_148978,NR_148979	ZEB1-AS1	0.514825	0.449501	0.690303	0.764156	0.029668583	0.59289
NM_001122,NR_038064	PLIN2	14.15337	14.859708	22.214286	21.564419	1.84E-12	0.593526
NM_003098	SNTA1	3.934369	4.133473	6.287468	5.891829	4.93E-05	0.594176
NM_024642	GALNT12	6.288377	6.112141	8.953116	9.767073	3.94E-09	0.594195
NM_032430	BRSK1	5.237659	4.96463	7.645496	7.768421	1.18E-09	0.595341
NM_000109,NM_004006,NM_004009,NM_004010,NM_004011,NM_004012,NM_004013,NM_004014,NM_004015,NM_004016,NM_004017,NM_004018,NM_004019,NM_004020,NM_004021,NM_004022,NM_004023	DMD	1.026782	1.221499	1.623012	1.773841	0.030155407	0.595376
NM_001098670,NM_001098671,NM_001318398,NM_153819	RASGRP2	5.861553	6.039604	8.300911	9.685247	4.10E-06	0.595785
NM_018924,NM_032097	PCDHGB3	0.480991	0.571381	0.817753	0.772925	0.01312338	0.595997
NM_001321038,NM_001321039,NM_013296	GPSM2	1.709019	1.744908	2.311749	2.910634	6.20E-05	0.596471
NM_001100812,NM_022059	CXCL16	1.217801	1.3261	1.936976	1.910207	0.011184594	0.59676
NM_020795	NLGN2	15.884181	15.290856	24.060364	23.10054	4.60E-13	0.5972
NM_001352017,NM_001352018,NM_001352019,NM_001352020,NM_001352021,NM_022773,NR_036442,NR_147885	LMF1	3.308846	2.746906	4.405973	4.756568	0.000898015	0.597442
NM_199341	ZSWIM9	2.664083	2.561978	3.845442	4.061925	1.75E-05	0.597473
NM_001317934,NM_001317935,NM_020894	UVSSA	3.62256	3.21916	5.041148	5.310878	7.78E-08	0.597482
NM_001190811,NM_001351	DAZL	1.69703	1.590159	2.497263	2.476577	0.002857292	0.597506
NM_003279	TNNC2	2.716571	2.401445	3.844761	3.900403	0.045993992	0.597711
NM_001146108,NM_001146109,NM_012212	PTGR1	11.801848	11.592453	16.883801	18.52233	2.04E-07	0.597842
NM_001142776,NM_024111	CHAC1	15.380383	16.438716	22.38488	25.788151	4.19E-09	0.598333
NM_173680	ZNF775	3.864582	4.172884	5.860876	6.308004	4.46E-05	0.598384
NM_001146695,NM_001146696,NM_001304339,NM_001304340,NM_001304341,NM_001353997,NM_001353998,NM_001353999,NM_001354000,NM_001354001,NM_015061,NR_130707,NR_148677,NR_148678,NR_148679,NR_148680	KDM4C	7.164449	6.919591	10.546021	10.777733	4.06E-14	0.5984
NM_001199198,NM_018309	TBC1D23	6.536344	7.525006	10.530523	10.763292	5.47E-10	0.598699
NM_006756,NM_201437,NR_109901,NR_109902	TCEA1	74.619813	74.852147	108.945701	117.40786	1.33E-12	0.598703
NM_032936	TMEM60	8.524405	9.407447	12.551086	14.609916	0.000482149	0.599012
NM_001302884,NM_014290	TDRD7	0.847289	0.785479	1.182618	1.290736	0.013447687	0.599149
NM_001042573	ENGASE	3.988336	3.672155	5.786751	5.825163	1.44E-09	0.600097
NM_001353457,NM_001353458,NM_001353459,NM_024733	ZNF665	0.337219	0.368785	0.524811	0.545725	0.047266039	0.600585
NM_001135674,NM_001135675,NM_001135676,NM_001363186,NM_138436	SMIM19	3.106823	3.061343	4.57521	4.780372	3.00E-06	0.600986
NM_020992	PDLIM1	96.826591	97.224884	143.100693	151.292648	2.75E-13	0.601306
NM_005477	HCN4	3.151373	3.057802	4.591551	4.830384	2.45E-11	0.601622
NM_014243	ADAMTS3	0.696332	0.600034	0.909715	1.057532	0.007216829	0.601705
NM_001290331,NM_024898	DENND1C	1.63061	1.617923	2.177073	2.752633	0.00658574	0.601713
NM_001003785,NM_006356	ATP5PD	104.677075	95.173725	144.260623	159.061737	1.41E-10	0.601929
NM_005479	FRAT1	1.204461	0.981174	1.62048	1.697412	0.017723532	0.602214
NM_001145815,NM_001330449,NM_015944	AMDHD2	8.054571	8.456906	13.198127	11.876655	1.58E-10	0.602768
NM_001366617,NM_001366618,NM_006480	RGS14	4.436457	4.987563	6.984592	7.327899	6.24E-06	0.60286
NM_001035230,NM_001243763,NM_001243764,NM_001243765,NM_001330989,NM_001366445,NM_001366446,NM_001366447,NM_001366448,NM_001366449,NM_001366450,NM_001366451,NM_001366452,NM_001366453,NM_001366454,NM_001366455,NM_001366456,NM_001366457,NM_014857,NR_158981,NR_158982	RABGAP1L	14.161428	15.349237	22.710115	22.123949	4.39E-10	0.603359
NM_016564	CEND1	1.859354	2.196389	3.138896	3.024566	0.011274378	0.603775
NM_001040715,NM_001369680,NM_001369681,NM_001369682,NM_001369684,NM_001369685,NM_001369686,NM_001369687	KIAA0895L	5.01578	4.971183	7.300388	7.883055	4.81E-10	0.604381
NM_001173473,NM_001173473_dup1,NM_001173474,NM_001173474_dup1,NM_004192,NM_004192_dup1	ASMTL	17.517768	18.095508	25.67608	28.472674	6.17E-13	0.604513
NM_001080824,NM_001277053,NM_001307978	TRABD2A	2.309768	1.768969	3.155317	3.047506	0.005890639	0.604802
NM_021110	COL14A1	3.998118	3.656429	5.638282	6.005988	3.60E-12	0.605231
NM_030806	C1orf21	3.42857	3.185869	5.363076	4.700822	2.02E-10	0.605498
NM_002523	NPTX2	7.165246	7.860766	10.660311	12.22232	1.71E-08	0.606791
NM_199242	UNC13D	0.793209	0.869198	1.08849	1.444723	0.016845347	0.607695
NM_001003809,NM_001242761,NM_001242762,NM_001242763,NM_001242764,NM_001242765,NM_001242766,NM_001308390,NM_004746	DLGAP1	1.996682	1.771645	2.788779	2.954176	8.73E-07	0.607869
NM_138815	DPPA2	4.835631	5.290771	7.106599	8.327547	0.000677461	0.608004
NM_152766	TMEM256	50.692268	53.181713	77.523064	80.880287	5.92E-12	0.608769
NM_000282,NM_001127692,NM_001178004,NM_001352605,NM_001352606,NM_001352607,NM_001352608,NM_001352609,NM_001352610,NM_001352611,NM_001352612,NR_148027,NR_148028,NR_148029,NR_148030,NR_148031	PCCA	12.355677	10.963222	17.143539	18.426627	1.48E-10	0.609168
NM_194314,NR_135153	ZBTB41	0.868353	0.99448	1.219702	1.622771	0.002624401	0.609648
NM_001284260,NM_001284261,NM_001284262,NM_198285	WDR86	1.429051	1.943519	2.662829	2.483391	0.020278646	0.609665
NM_002586	PBX2	30.052483	31.245413	45.441044	48.097122	1.98E-13	0.609718
NM_001099280,NM_001099281,NM_001288814,NM_032450	MROH1	2.792289	2.908368	4.275568	4.42481	3.14E-13	0.60995
NM_001006658,NM_001877	CR2	0.784095	0.878901	1.171078	1.367263	0.00694939	0.610101
NM_001796	CDH8	0.303881	0.278375	0.377205	0.511712	0.030736758	0.610395
NM_173050	SCUBE1	0.512843	0.510997	0.736282	0.826885	0.001678807	0.610482
NM_001172775,NM_152791	ZNF555	0.536659	0.557362	0.749655	0.920791	0.004462298	0.610593
NM_003692	TMEFF1	23.50107	22.7164	34.287479	36.284412	2.27E-13	0.610655
NM_138368	AP5B1	1.810964	2.060609	2.683311	3.229368	1.30E-05	0.610892
NM_016148	SHANK1	0.26097	0.297819	0.434167	0.419219	0.01418617	0.610895
NM_001122671,NM_001122672,NM_001287390,NM_001352988,NM_001352989,NM_001352990,NM_001352991,NM_001352992,NM_001352993,NM_001352994,NM_001352995,NM_001352996,NM_001352997,NM_001352998,NM_001352999,NM_004059,NR_109829,NR_148224,NR_148225	KYAT1	4.768484	3.994865	5.990693	7.399908	0.00259385	0.611666
NM_006509	RELB	2.930761	2.985282	4.29705	4.745129	0.000332386	0.612038
NM_001008541,NM_005962,NM_130439	MXI1	1.580501	1.527742	1.977066	2.779227	0.009559599	0.613738
NR_027285,NR_027286	FLVCR1-DT	5.544874	6.333236	8.368147	9.815789	0.002139569	0.614359
NR_136590,NR_136591,NR_136592,NR_136593	LOC100287497	1.571402	1.698254	2.205113	2.802356	0.007957754	0.614943
NM_032514,NM_181509	MAP1LC3A	2.503638	3.343217	4.446971	4.507883	0.022761668	0.615009
NM_001282902,NM_001282903,NM_001330599,NM_014112	TRPS1	0.6003	0.592116	0.833597	0.992932	0.000979294	0.615217
NM_001025604,NM_001286826,NM_015683	ARRDC2	1.446229	1.389161	2.16071	2.184579	0.003997686	0.615905
NR_036521,NR_036522	ZNF667-AS1	2.274793	2.109725	3.210242	3.511096	0.005441292	0.61633
NM_001195227,NM_001321281,NM_001321282,NM_001321283,NM_001321285,NM_017636	TRPM4	1.646771	1.697838	2.352397	2.775363	0.000537215	0.616491
NR_037847	LOC100506730	0.969245	0.8301	1.343664	1.415661	0.020687645	0.616844
NM_001256007,NM_001256008,NM_001256009,NM_001256010,NM_001256011,NM_015723	PNPLA8	2.232634	2.202111	3.24914	3.553795	4.22E-06	0.617306
NM_000533,NM_001128834,NM_001305004,NM_199478	PLP1	24.865807	24.096686	35.70584	39.404174	8.05E-13	0.617328
NM_004229	MED14	15.545636	15.519352	23.7673	23.892527	8.18E-15	0.617484
NM_005258	GCHFR	4.351286	5.219887	6.664051	8.034525	0.011828321	0.618909
NM_001271667,NM_001271668,NM_001271669,NM_032122,NM_183040,NR_036448	DTNBP1	3.504107	3.343087	5.272207	5.25419	0.000983494	0.620427
NM_001145536	C17orf107	0.949417	0.776301	1.245909	1.407164	0.015218639	0.620468
NM_001136153,NM_004381	ATF6B	12.147672	12.47236	19.176543	18.678017	2.61E-15	0.620634
NM_001165977,NM_001165978,NM_001321070,NM_144707	PROM2	0.716016	0.562372	0.964262	1.002801	0.003504841	0.621717
NM_001033578,NM_013257,NM_170709	SGK3	1.856719	1.990904	2.773177	3.149227	0.000120295	0.622215
NM_001145306,NM_001259	CDK6	3.359985	3.228133	5.057234	5.088975	1.06E-16	0.623002
NM_001128595,NM_001128596,NM_001289134,NM_152332	TC2N	4.190425	4.440846	6.492923	6.800375	1.36E-12	0.623054
NM_030666,NR_073111,NR_073112	SERPINB1	2.848453	2.678349	3.899968	4.613729	0.000496069	0.623341
NM_001606,NM_212533	ABCA2	2.200324	2.156736	3.233065	3.481965	1.01E-10	0.624039
NM_003923	FOXH1	29.800144	32.268639	48.921696	46.829094	4.71E-13	0.625417
NM_015557	CHD5	0.512637	0.443587	0.711997	0.763221	0.002078892	0.625508
NM_022748	TNS3	6.552849	5.924967	9.625577	9.628499	1.38E-12	0.625798
NM_001164637,NM_001164638,NM_001352760,NM_001352761,NM_173627,NR_148041,NR_148042,NR_148043,NR_148044,NR_148045	ENDOV	1.358971	1.117375	1.851782	1.969927	0.000711715	0.626005
NM_014427,NM_153636	CPNE7	6.760687	6.321651	10.036811	10.163186	1.53E-10	0.626735
NM_001207025,NM_001207026,NM_001247994,NM_002698	POU2F2	0.740349	0.787853	1.325299	1.034657	0.002368612	0.626925
NM_001309192,NM_001309193,NM_004442,NM_017449	EPHB2	1.371552	1.372797	2.175929	2.062529	3.27E-09	0.627076
NM_001142293,NM_014570	ARFGAP3	6.050399	6.450026	8.472922	10.837749	2.67E-06	0.627421
NM_001408	CELSR2	5.558536	5.346552	8.707233	8.153161	1.46E-13	0.628637
NM_145236	B3GNT7	10.149864	10.24293	15.390697	16.140017	1.57E-16	0.628698
NM_001372044	SHANK3	1.572912	1.78892	2.651484	2.54857	7.93E-07	0.629279
NM_001351675,NM_174905	FAM98C	1.438971	1.577898	2.307269	2.359929	0.021994071	0.629505
NM_015270	ADCY6	1.760916	1.971738	2.862271	2.9181	7.49E-07	0.63096
NM_001079536,NM_001297668,NM_053017,NR_123732	ART5	3.52307	3.655333	5.668661	5.447793	0.001555352	0.630962
NM_000210,NM_001079818,NM_001316306,NM_001365529,NM_001365530	ITGA6	35.206746	34.06522	53.011674	54.269054	4.46E-15	0.631047
NM_001200016,NM_001200018,NM_012191	NAA80	2.094633	2.833549	3.942927	3.692969	0.007754886	0.631742
NM_001136538,NM_025247	ACAD10	3.08775	2.960975	4.36592	5.006811	1.23E-06	0.631838
NM_001304949,NM_001304951,NM_001304952,NM_001304953,NM_001304954,NM_001366301,NM_001366302,NM_001366303,NM_152465	PROCA1	4.961444	4.594016	7.686342	7.120694	7.56E-06	0.631886
NM_001304990,NM_005840,NM_005840_dup1	SPRY3	0.242016	0.347115	0.429956	0.483397	0.029089372	0.632584
NM_000410,NM_001300749,NM_139003,NM_139004,NM_139006,NM_139007,NM_139008,NM_139009,NM_139010,NM_139011	HFE	0.207792	0.271334	0.459012	0.283812	0.04255138	0.632615
NM_018416	FOXJ2	2.257578	2.308701	3.413238	3.668792	5.53E-08	0.633144
NM_001356370,NM_177457,NM_177476,NM_177477	LYNX1	1.164608	1.385645	1.693613	2.262391	0.005381898	0.633404
NM_015692,NR_147452	CPAMD8	1.835831	1.982918	2.635959	3.292616	0.021512144	0.634585
NM_001370414	LOC114841035	3.677088	4.655712	7.001225	5.938077	0.001681765	0.634887
NM_001206855,NM_003227	TFR2	1.086125	0.895316	1.567554	1.510028	0.001285102	0.635247
NM_021127	PMAIP1	42.766445	45.635803	66.458878	70.900635	7.06E-14	0.635802
NM_001080529	WIPF3	2.773527	2.620982	4.275276	4.106933	2.60E-07	0.635839
NM_020459	PAIP2B	5.561216	5.736026	8.363105	9.196644	9.72E-15	0.636302
NR_028090	PAXIP1-AS1	1.856694	2.313058	2.898501	3.583827	0.005956672	0.63655
NM_018660	ZNF395	4.562412	4.057322	6.419929	6.989818	2.78E-10	0.637567
NM_001351278,NM_001351279,NM_001351280,NM_032354,NM_183065,NR_147092	TMEM107	0.96128	1.026228	1.672089	1.420272	0.020896932	0.637748
gene-LOC100421976	LOC100421976	1.265108	1.088543	1.982699	1.679725	0.037923417	0.637898
NM_018935	PCDHB15	1.842858	2.026935	2.78661	3.236303	0.000164042	0.638205
NM_001127453,NM_001127454,NM_004403	GSDME	2.025069	2.230266	3.079733	3.544498	0.002561055	0.63848
NM_000177,NM_001127662,NM_001127663,NM_001127664,NM_001127665,NM_001127666,NM_001127667,NM_001258029,NM_001258030,NM_001353053,NM_001353054,NM_001353055,NM_001353056,NM_001353057,NM_001353058,NM_001353059,NM_001353060,NM_001353061,NM_001353062,NM_001353063,NM_001353064,NM_001353065,NM_001353066,NM_001353067,NM_001353068,NM_001353069,NM_001353070,NM_001353071,NM_001353072,NM_001353073,NM_001353074…	GSN	8.838613	8.618993	14.37768	12.812054	7.35E-11	0.639206
NM_001317781	SNX25	3.903118	4.079693	5.611012	6.82305	1.65E-06	0.639329
NM_001350809,NM_182704,NR_146916	SELENOV	3.428827	2.630649	3.849559	5.591303	0.005413921	0.639726
NM_031885	BBS2	4.604159	4.012045	6.184936	7.241965	6.53E-06	0.640002
NM_001042479,NM_001042480,NM_017856	GEMIN8	1.783421	1.931469	2.781704	3.007884	0.000322116	0.640141
NM_001284351,NM_004174	SLC9A3	1.137553	0.726798	1.359566	1.547172	0.017524424	0.640728
NM_001270362,NM_001270363,NM_005053,NR_072976	RAD23A	14.833199	15.025022	22.085319	24.497022	6.52E-13	0.641655
NM_001003398,NM_001354186,NM_001354187,NM_001354188,NM_001354189,NM_001363603,NM_001714,NR_148725	BICD1	7.575149	7.087693	11.690854	11.185466	7.34E-22	0.64169
NM_000831	GRIK3	0.390275	0.383384	0.628136	0.579013	0.002532422	0.641834
NM_001317895,NM_032789,NR_134234	PARP10	0.567603	0.482535	0.796724	0.842044	0.03128032	0.642033
NM_001162499,NM_012298	CAND2	1.845694	1.781504	3.028566	2.634399	6.16E-05	0.642702
NM_001319225,NM_001324370,NM_004753	DHRS3	6.876375	7.290745	11.571231	10.561711	7.55E-08	0.643649
NM_032294,NM_172206,NM_172207	CAMKK1	1.826915	1.592822	2.658634	2.686843	0.000333433	0.644433
NM_152740	HIBADH	10.234356	11.158416	16.495871	16.949581	4.97E-12	0.644687
NM_024927,NR_073573,NR_073574	PLEKHH3	2.623548	2.983836	4.337779	4.439708	3.79E-05	0.64648
NM_001197327,NM_001318322,NM_052970	HSPA12B	0.776196	0.853559	1.236696	1.314614	0.007145472	0.646583
NM_001540	HSPB1	42.627792	48.40097	71.119911	71.431381	7.25E-14	0.647087
NM_004998	MYO1E	7.095276	7.001643	11.221525	10.855636	1.10E-15	0.647175
NM_001173523,NM_002589,NM_032456,NM_032457	PCDH7	1.016099	0.759383	1.623098	1.15774	0.000504606	0.647309
NM_198557	RBM43	0.873634	0.9114	1.305616	1.491778	0.002979586	0.648132
NM_014244,NM_021599	ADAMTS2	1.658909	1.477808	2.604504	2.312063	1.02E-07	0.648396
NR_144402	LOC108783654	3.378786	3.727758	5.340524	5.801882	2.36E-05	0.648841
NM_014470	RND1	3.108661	2.820376	5.177331	4.119094	0.002871628	0.648878
NM_001300930,NM_005467	NAALAD2	0.851492	0.897473	1.452495	1.29103	0.005586821	0.649529
NM_023037	FRY	0.61935	0.570284	0.819595	1.047288	0.000511271	0.650114
NM_207371	SKIDA1	0.474273	0.504055	0.750122	0.785847	0.003361855	0.650759
NM_001142651,NM_001308177,NM_001308178	NEURL1B	1.824295	1.608309	2.425435	2.964563	1.49E-06	0.650981
NM_001079533,NM_001079534,NM_001079535,NM_001288819,NM_001288820,NM_001365240,NM_001365241,NM_001365242,NM_001365243,NM_001365244,NM_001365245,NM_001365246,NM_001365247,NM_001365248,NM_001365249,NM_001365250,NM_030594	CPEB1	0.983498	0.8617	1.251775	1.646876	0.017068669	0.651606
NM_017417	GALNT8	0.853838	0.622491	1.226864	1.092714	0.039166463	0.651848
NM_000222,NM_001093772	KIT	5.832018	5.8551	8.656551	9.708553	9.68E-14	0.652048
NM_001127219,NM_032592	ACCS	0.683088	0.776727	1.109597	1.185929	0.021006273	0.653039
NR_145697,NR_145698,NR_145699,NR_145700,NR_145701,NR_145702,NR_145703,NR_145704,NR_145705,NR_145706	LOC105375690	0.950524	0.940999	1.495173	1.47926	0.006226225	0.653066
NM_144638	TMEM42	3.74703	3.838894	5.571183	6.360408	0.002463093	0.65339
NR_109909	CTC-338M12.4	3.621503	3.642779	5.234929	6.191732	0.003115806	0.653512
NM_001330164,NM_025015	HSPA12A	1.232615	1.147989	1.667031	2.079813	0.000483636	0.654348
NM_001351444,NM_015021	ZNF292	4.15898	4.092836	6.457706	6.532399	2.89E-16	0.65463
NM_001080512	BICC1	0.383359	0.393738	0.612738	0.610581	0.010863125	0.654634
NM_001168682,NM_001348677,NM_001348680	SAP25	1.888971	2.626846	3.613818	3.498116	0.013202504	0.655255
NM_138392	SHKBP1	14.908027	15.203432	24.408764	23.017719	5.17E-17	0.65538
NM_001282533,NM_001365618,NM_001367609	LZTS3	4.14996	4.177328	6.615994	6.502209	1.32E-12	0.655651
NM_001018016,NM_001018017,NM_001044390,NM_001044391,NM_001044392,NM_001044393,NM_001204285,NM_001204286,NM_001204287,NM_001204288,NM_001204289,NM_001204290,NM_001204291,NM_001204292,NM_001204293,NM_001204294,NM_001204295,NM_001204296,NM_001204297,NM_001371720,NM_002456	MUC1	0.887875	1.082917	1.731441	1.374326	0.016179446	0.656174
NM_020201	NT5M	2.16704	2.270648	2.960582	4.035782	0.00981447	0.656797
NM_001286779,NM_032293,NR_104591	GARNL3	1.073788	0.948547	1.368312	1.820077	0.009588681	0.656806
NR_105014	SCAMP1-AS1	1.043513	0.924929	1.372602	1.73361	0.038859362	0.658102
NM_001349316,NM_001349319,NM_001349320,NM_001349321,NM_001349322,NM_001349323,NM_001349324,NM_001349325,NM_001349326,NM_012157,NR_146121,NR_146122,NR_146123,NR_146124,NR_146125,NR_146126,NR_146127,NR_146128,NR_146129,NR_146130,NR_146131,NR_146132,NR_146133,NR_146134,NR_146135	FBXL2	0.558333	0.648232	0.810971	1.093748	0.031434624	0.658673
NM_139320,NM_148911	CHRFAM7A	0.670027	0.704247	1.192793	0.977148	0.026322588	0.658986
NM_014553	TFCP2L1	0.965367	0.937042	1.289053	1.715682	0.000287117	0.65941
NM_030624	KLHL15	2.127168	2.250772	3.141089	3.773614	3.21E-07	0.659415
NM_005173,NM_174953,NM_174954,NM_174955,NM_174956,NM_174957,NM_174958	ATP2A3	4.432276	3.940331	6.47871	6.746302	1.51E-11	0.65952
NM_153757	NAP1L5	1.196867	0.874925	1.752622	1.520394	0.03130429	0.659741
NM_001321837,NM_001321838,NM_001321839,NM_004056,NR_135821	CA8	1.080644	1.1277	1.452941	2.037101	0.002359165	0.660279
NM_001322800,NR_136401,NR_136402,NR_136403	LOC100996842	3.569375	3.970551	6.33439	5.583149	0.001222062	0.660464
NM_000084,NM_001127898,NM_001127899,NM_001272102,NM_001282163	CLCN5	2.56189	2.517976	3.78008	4.2561	1.30E-12	0.661719
NM_032036	IFI27L2	4.218452	5.481107	7.881999	7.46494	0.020101083	0.66196
NM_001144881,NM_001144882,NM_001144883,NM_153026	PRICKLE1	6.513329	5.737837	10.403692	8.986795	9.65E-11	0.66243
NM_001370356,NM_001370357,NM_001370358,NM_001370359,NM_001370361,NM_001370364,NM_001370366,NM_022370,NR_163409,NR_163410,NR_163411,NR_163412,NR_163413,NR_163414,NR_163415	ROBO3	2.472808	3.051865	3.670231	5.076404	0.008517759	0.662839
NM_001190728,NM_001190729,NM_001190730,NM_001322320,NM_001322321,NM_001322322,NM_001322323,NM_001322324,NM_001322325,NM_001366399,NM_001366400,NM_001366401,NM_014636	RALGPS1	4.076169	3.492892	5.720748	6.263328	2.49E-13	0.662932
NM_018328	MBD5	0.81655	0.944648	1.217827	1.571062	0.002515976	0.663133
NM_004354	CCNG2	1.429775	1.402509	2.133383	2.351628	1.95E-05	0.663146
NM_001031847,NM_001876	CPT1A	3.035767	2.743227	4.191648	4.960209	8.41E-07	0.663246
NM_001135953,NM_025211	GKAP1	1.356324	1.534278	2.145866	2.433512	0.007909941	0.663782
NM_001256139,NM_001256140,NM_001320732,NM_001320733,NM_001320734,NM_001747	CAPG	18.940582	18.781825	27.979726	31.783903	1.79E-11	0.663846
NM_024798,NR_073534	SNX22	1.622427	1.096106	2.040147	2.268461	0.007648072	0.664394
NM_001289910,NM_001290114,NM_002168	IDH2	19.335778	18.759233	28.779577	31.597867	3.09E-16	0.664408
NM_001005271,NM_001005273,NM_005852	CHD3	1.889732	1.703547	2.800649	2.895058	7.21E-09	0.664574
NM_003433	ZNF132	0.676039	0.551598	0.923033	1.023731	0.024418091	0.665194
NM_022104	PCIF1	7.072351	7.521044	11.1357	12.010823	1.88E-12	0.66548
NM_003222	TFAP2C	5.995713	5.739501	8.83374	9.783854	4.94E-11	0.665822
NM_001324091,NM_001324092,NM_001324093,NM_001324094,NM_015554	GLCE	2.851023	2.912873	4.897449	4.247265	1.73E-09	0.665894
NM_014373	GPR160	9.120481	10.876437	15.018116	16.720518	6.69E-09	0.666462
NM_001134285,NM_001243505,NM_001243506,NM_001243507,NM_001243509,NM_001243510,NM_001243511,NM_001243512,NM_001243513,NM_001243514,NM_001243515,NM_001243518,NM_001243519,NM_001350122,NM_001350123,NM_001350124,NM_001350125,NM_001438,NM_206594,NM_206595	ESRRG	0.183377	0.204281	0.28079	0.334517	0.027849962	0.666522
NR_037709	TEN1-CDK3	4.235665	4.224336	7.245781	6.182436	6.55E-08	0.666538
NM_018342	TMEM144	0.421668	0.568737	0.784429	0.787612	0.038728896	0.666548
NM_001109,NM_001164489,NM_001164490	ADAM8	0.502391	0.694728	0.861689	1.039462	0.037507893	0.667307
NM_001300912,NM_001352239,NM_001352240,NM_001352241,NM_001352243,NM_001352244,NM_032433	ZNF333	0.695159	0.783391	1.007554	1.340606	0.006438263	0.667348
NM_001092,NM_001159746,NM_001256847,NM_001282149,NM_001322840,NM_001322841,NM_001322842,NM_021962	ABR	8.060934	8.065013	12.253183	13.359677	1.47E-14	0.667484
NM_005261,NM_181702	GEM	0.815053	0.699262	1.137061	1.268809	0.030420268	0.667893
NM_001330648,NM_024677	NSUN7	3.235073	3.412938	4.70223	5.863531	1.24E-07	0.668402
NM_018706	DHTKD1	13.051854	12.529795	19.926554	20.756657	1.28E-16	0.669324
NM_001110822,NM_001366102	TDRD12	0.303811	0.317463	0.460191	0.527861	0.01218019	0.669357
NM_033119	NKD1	0.445404	0.395364	0.649129	0.68844	3.93E-05	0.669834
NM_024081	PRRG4	0.358394	0.409403	0.615815	0.605882	0.011334278	0.67009
NM_001007527	LMBRD2	0.68315	0.92979	1.11686	1.449887	0.0039447	0.670248
NM_001145721,NM_001145722,NM_001145724,NM_004838,NR_027297	HOMER3	9.237276	9.687888	15.659042	14.471575	3.83E-10	0.670924
NM_001322246,NM_001322402,NM_001371342,NM_001371343,NM_001371344,NM_001371345,NM_001371346,NM_015236	ADGRL3	0.764095	0.704789	1.139865	1.198809	9.80E-07	0.67097
NM_001011657,NM_001282400,NM_001282401	ZMAT1	0.718975	0.598755	0.845375	1.252658	0.036389393	0.670983
NM_001166412,NM_022138	SMOC2	0.607744	0.635684	0.913683	1.066598	0.015895688	0.671382
NM_001308258,NM_032383	HPS3	10.846677	11.079364	15.472878	19.463783	4.16E-09	0.672096
NM_033064	ATCAY	9.170306	8.921357	13.923028	14.919567	1.67E-15	0.672876
NM_001261447,NM_001261448,NM_005277,NM_201591,NM_201592,NR_048571	GPM6A	0.24429	0.24017	0.399063	0.373332	0.048012504	0.672961
NM_001251987,NM_001256020,NM_001256021,NM_001256022,NM_006073	TRDN	9.5808	10.010504	13.855386	17.390582	2.95E-08	0.673457
NM_001122779,NM_024785	FAM124B	0.911459	0.898614	1.370327	1.516976	0.007968932	0.673675
NM_152793	MTURN	1.356039	1.252486	1.880399	2.282084	0.000110865	0.67421
NR_024391	MIR924HG	0.634773	0.768198	0.978577	1.260388	0.044525653	0.674347
NM_001164478,NM_001164479	C5orf63	0.502818	0.338125	0.55666	0.785596	0.011353496	0.67458
NM_001204051,NM_001204052,NM_004277	SLC25A27	1.802157	1.588332	2.707127	2.704974	0.001374672	0.674695
NM_001372305,NM_004977,NR_110912	KCNC3	0.907035	1.07784	1.685466	1.48337	6.74E-05	0.674905
NM_001114176,NM_001267043,NM_001363736,NM_153207	AEBP2	7.179256	8.512756	11.779487	13.276876	2.34E-10	0.675147
NM_001101676,NM_001349811,NM_001363274,NM_207506,NR_109794,NR_146234	SAMD12	0.714822	0.742191	1.05507	1.271473	4.19E-05	0.675174
NM_001350234,NM_001350235,NM_005026	PIK3CD	3.693882	3.916784	6.08576	6.068146	2.74E-13	0.675325
NM_001277126,NM_001277129,NM_144687	NLRP12	1.341082	1.280333	2.022883	2.164674	0.000390551	0.675763
NM_001330121,NM_001330122,NM_001330123,NM_001351204,NM_001351205,NM_001351206,NM_001351207,NM_001351208,NM_001351209,NM_001351211,NM_001351212,NM_001351213,NM_001351214,NM_001351215,NM_001351216,NM_001351217,NM_001351218,NM_014925	R3HDM2	5.550842	5.381159	7.946738	9.518374	1.71E-10	0.675918
NM_153698	PRXL2C	1.427361	1.240173	2.179977	2.08279	0.001303329	0.676284
NM_021076	NEFH	2.088174	1.655523	3.037404	2.945834	0.000189394	0.676463
NM_001288718,NM_001288719,NM_001288720,NM_003152	STAT5A	1.516666	1.599285	2.271482	2.709663	8.06E-05	0.676805
NM_004209	SYNGR3	5.78285	6.006756	9.548218	9.320066	5.28E-09	0.678448
NM_001031717,NM_001077415,NM_015513	CRELD1	1.851986	1.836005	2.680712	3.221751	0.002639777	0.678482
NM_001102366,NM_001102367,NM_001102368,NM_001102369,NM_001286470,NM_001286471,NM_001286472,NM_001286473,NM_001358310,NM_001358311,NM_001358312,NM_024952	DGLUCY	5.471257	6.105343	8.772257	9.760811	3.65E-10	0.67889
NM_031866	FZD8	1.339251	1.477508	2.489601	2.023754	0.001697677	0.680164
NM_001320316,NM_001320317,NM_001320318,NM_033364	MAATS1	0.340066	0.37314	0.625011	0.520217	0.029818746	0.683244
NM_002596,NM_212502,NM_212503	CDK18	10.253703	10.301249	15.950384	17.071322	2.11E-17	0.683929
NM_021012	KCNJ12	0.268311	0.324992	0.466797	0.4864	0.023900419	0.684005
NR_027122	ESRG	438.22937	409.616821	687.079102	675.751648	2.19E-16	0.684732
NM_015478,NM_032107	L3MBTL1	3.383258	3.056115	4.972595	5.381148	1.83E-07	0.68516
NM_080878	ITLN2	2.017172	1.347503	2.655403	2.756072	0.029518916	0.685555
NR_036476,NR_036477,NR_036478,NR_036479	TMEM198B	3.33507	3.164218	5.456055	4.997506	1.50E-07	0.685641
NM_001406	EFNB3	4.200541	4.309795	7.053734	6.63522	3.12E-10	0.685724
NM_152914	NATD1	3.802748	3.740325	6.049071	6.085649	1.31E-14	0.685917
NM_015129,NM_145799,NM_145800,NM_145802	SEPTIN6	5.029616	4.817695	7.497889	8.346585	6.36E-09	0.686178
NM_001193288,NM_020344	SLC24A2	0.64468	0.717117	1.063908	1.130294	1.49E-05	0.688185
NM_000609,NM_001033886,NM_001178134,NM_001277990,NM_199168	CXCL12	18.322557	18.393899	28.371026	30.792496	6.42E-16	0.688281
NM_001270483,NM_003312	TST	3.993847	4.570446	6.738009	7.066169	0.000337802	0.688699
NR_003554	USP32P2	0.220886	0.24476	0.341922	0.408757	0.04042223	0.688963
NM_001100878	MROH6	0.60573	0.769476	1.067185	1.150009	0.011420949	0.689087
NM_001145640,NM_015174,NR_027149	ZFR2	6.355142	5.464503	9.480741	9.57735	1.65E-07	0.689217
NM_152754	SEMA3D	0.424756	0.415464	0.638052	0.716751	0.003915839	0.689244
NM_001256545,NM_001308119,NM_001308121,NM_032446	MEGF10	3.228833	3.508332	6.211503	4.655223	1.95E-07	0.689704
NM_001304347,NM_001304348,NM_058164	OLFM2	27.199188	27.567284	43.396466	44.945949	1.56E-17	0.689813
NM_007238,NM_183397	PXMP4	0.470226	0.378502	0.649831	0.720229	0.0087449	0.690865
NM_001085451	LNP1	2.785324	2.676831	4.141547	4.676469	0.000248487	0.690984
NR_147501	LOC100130027	0.829692	1.014992	1.45943	1.520128	0.001289873	0.691725
NM_001194986	TRABD2B	0.567007	0.53208	0.825591	0.949765	0.000798578	0.691803
NM_001244014,NM_001244015,NM_153685	PIANP	3.49305	3.759958	6.330182	5.386159	3.03E-05	0.691871
NM_001354705,NM_004984	KIF5A	5.520068	5.195613	8.718728	8.611471	8.67E-19	0.693565
NM_001001974,NM_001195608,NM_001330178,NM_021622	PLEKHA1	3.390162	3.21947	6.652647	4.037974	0.019291145	0.693704
NM_002994	CXCL5	2.030041	2.479053	3.336039	3.957341	0.000701778	0.69375
NM_001297640,NM_001297642,NM_001297643,NM_016546	C1RL	2.756007	3.033188	4.397601	4.973296	1.17E-05	0.694824
NM_001330305,NM_005967	NAB2	6.004193	6.085551	9.713319	9.857369	3.61E-12	0.694911
NM_001288964,NM_001288965,NM_001288966,NM_001288967,NM_001320598,NM_001320599,NM_001320600,NM_024491	CEP70	6.539615	7.094209	10.268262	11.804396	4.39E-10	0.69507
NR_038337,NR_038338,NR_038339	OSER1-DT	1.078338	1.026864	1.622556	1.785853	0.011431641	0.69514
NM_001229,NM_001278054,NM_032996,NR_102732,NR_102733	CASP9	4.291541	4.867584	7.881618	6.954692	2.53E-08	0.695851
NR_039996	LINC00648	0.569935	0.661846	1.019176	0.97632	0.013510811	0.696002
NM_001277115	DNAH11	0.29265	0.277791	0.47641	0.448099	0.000506635	0.69661
NM_024786	ZDHHC11	1.531958	1.414942	2.333818	2.442606	0.00064741	0.696733
NM_001037666	CASTOR1	1.758307	1.8367	2.663987	3.163753	0.00343907	0.696942
NM_001316329,NM_002739	PRKCG	3.782939	4.241939	6.626567	6.382819	3.48E-09	0.697002
NM_001006943,NM_020526	EPHA8	1.399626	1.143788	2.019422	2.104435	0.000106424	0.697228
NM_015237	KIAA1107	0.417058	0.408988	0.546122	0.79371	0.031472973	0.697758
NM_006941	SOX10	0.626331	0.603003	0.895848	1.09818	0.01520692	0.697809
NR_002949,NR_027766	NUDT16P1	2.48845	2.443456	3.971904	4.029209	4.30E-05	0.698055
NR_036647	CCDC144B	0.184404	0.151882	0.236976	0.309004	0.03464936	0.699159
NM_001329998,NM_014831	TRANK1	0.963107	0.962621	1.313712	1.815629	7.85E-05	0.700455
NM_022351	NECAB1	3.124175	3.684281	5.334632	5.732987	2.58E-10	0.700945
NM_001144950,NM_001195267	SSC5D	0.312267	0.272869	0.517669	0.433635	0.023927691	0.701134
NM_032861,NR_073096	SERAC1	2.317785	2.509823	3.959129	3.89354	1.06E-07	0.701875
NM_001286495,NM_019600,NR_104457	FAM214A	1.037166	0.946437	1.42878	1.798915	0.000749177	0.702381
NM_001190463,NM_001902,NM_153742	CTH	6.876397	6.69809	9.6813	12.426408	5.12E-07	0.703652
NM_001351360,NM_198993	STAC2	1.493607	1.433236	2.540527	2.227849	0.000255792	0.704153
NM_001145210,NM_001243535,NM_001243536	ANKRD65	0.55622	0.594594	1.065046	0.809899	0.0154297	0.704194
NM_001171795,NM_001171796,NM_001171797,NM_001171798,NM_001171799,NM_001191035,NM_001191036	TRIQK	3.230063	3.508149	5.172298	5.807664	6.20E-09	0.704435
NR_146603	LOC107985544	0.366953	0.489555	0.716841	0.678914	0.017650563	0.704507
NM_007213	PRAF2	4.585011	5.020336	7.294636	8.359041	7.78E-05	0.704592
NM_001123395,NM_001185117,NM_148960	CLDN19	1.655608	1.736137	2.501315	3.030255	0.000156053	0.705661
NM_001178106,NM_001178107,NM_001178108,NM_001178109,NM_001178110,NM_001178113,NM_001178115,NM_007150	ZNF185	2.135057	2.554037	3.303355	4.350722	1.28E-05	0.706919
NM_001040192,NM_001320746,NM_017833	DNAJC28	1.234835	1.342005	1.992111	2.214479	0.025705827	0.707048
NM_001008738,NM_001346113,NM_001346114,NM_133372	FNIP1	2.671263	2.403856	3.783136	4.502758	1.20E-09	0.707216
NM_018906,NM_031497	PCDHA3	0.087553	0.169928	0.221091	0.199425	0.029188538	0.707695
NM_021623	PLEKHA2	1.918792	2.114089	3.132987	3.458141	2.89E-08	0.708715
NM_001001417	TBC1D3B	0.433573	0.503387	0.756208	0.775228	0.037940741	0.708826
NM_018918,NM_032054	PCDHGA5	0.253387	0.448346	0.540829	0.606815	0.024067435	0.709681
NM_001146314,NM_001254753,NM_032750	ABHD14B	1.891448	1.778595	3.057101	2.946486	0.000438679	0.710028
NM_001330206,NM_032339	MIEN1	7.025355	7.11282	11.423933	11.719678	1.61E-08	0.711018
NM_001197216,NM_001671	ASGR1	2.163898	1.746328	2.660996	3.740482	0.02079096	0.711153
NM_001015053,NM_005474	HDAC5	8.017658	8.264522	13.857727	12.799219	2.21E-16	0.711218
NM_001079526,NM_001371274,NM_001371275,NM_001371276,NM_001371277,NM_016260	IKZF2	0.287051	0.311407	0.487401	0.492536	0.00220081	0.711439
NM_001318787,NM_001318789,NM_001318790,NM_001318791,NM_001318793,NM_001318795,NM_001318796,NM_003264	TLR2	0.410897	0.522717	0.691337	0.837764	0.018817251	0.711786
NM_017682	BEST2	0.560868	0.802643	1.086174	1.147343	0.032501306	0.711991
NM_003713	PLPP3	14.100258	14.092417	22.900141	23.282917	3.48E-19	0.712043
NM_001035223,NM_001161616	RGL3	6.057626	5.615272	9.950909	9.177053	9.92E-11	0.71252
NM_014695,NR_130142	CCDC144A	0.296113	0.486484	0.562658	0.7199	0.019390171	0.712683
NM_024074	TMEM38A	1.723763	2.00989	2.604164	3.519055	0.001990924	0.713702
NM_001317091,NM_001317092,NM_006174	NPY5R	1.551522	1.410604	2.477906	2.380786	0.001249607	0.713935
NM_152556	BMT2	1.00916	0.883606	1.557189	1.549137	0.000607922	0.714713
NM_001317926,NM_013355	PKN3	5.327362	5.242141	8.426902	8.91957	5.64E-15	0.714735
NM_020956,NM_181882	PRX	1.277703	1.275635	1.956642	2.236356	3.14E-07	0.715598
NM_001306177,NM_004840	ARHGEF6	0.936243	0.826506	1.439332	1.455863	0.00018119	0.715833
NM_005740	DNAL4	2.999566	3.060296	4.707085	5.250429	0.000206226	0.716501
NM_001042402,NM_001363719,NM_014435	NAAA	1.738483	1.671114	2.554172	3.048565	0.001902454	0.716531
NM_001258320,NM_001258321,NM_001258322,NM_001258323,NM_001258324,NM_001318384,NM_001318385,NM_001318386,NM_001318387,NM_001318388,NM_001318389,NM_001318390,NM_006034,NR_134612	TP53I11	12.281659	12.265226	21.879201	18.504176	2.87E-14	0.718222
NM_001367624	ZNF469	0.148447	0.195411	0.295605	0.270533	0.008154732	0.719341
NM_001008224,NM_018003	UACA	4.007837	3.865521	6.369171	6.595618	2.32E-19	0.719548
NR_046325,NR_046326	PCAT6	2.652825	2.90296	4.183103	4.965424	0.011081374	0.719549
NM_080744	SSC4D	2.891513	3.061445	5.105407	4.698276	8.47E-07	0.719717
NM_001130487,NM_001242833,NM_001242834,NM_001242835,NM_001242836,NM_001363869,NM_020465,NM_022910,NR_040072	NDRG4	4.676433	4.692245	7.983196	7.453864	2.33E-13	0.720481
NM_001038704,NM_001198713,NM_001256782,NM_001256822,NM_001363803,NM_001368771,NM_001368772,NM_004574,NM_080415,NM_080416,NR_037155,NR_104196,NR_104197	SEPTIN4	1.725137	1.548086	2.816137	2.577939	0.003460925	0.720664
NM_001320845,NM_001320846,NM_001320847,NM_133491	SAT2	22.928842	20.087299	34.661571	36.228114	2.49E-13	0.720698
NM_001135099,NM_005656	TMPRSS2	2.573113	2.789928	4.919315	3.926619	1.55E-05	0.721963
gene-GNL3LP1	GNL3LP1	1.116733	1.514543	2.165848	2.174549	0.006634247	0.722064
NM_001301060,NM_024848,NR_125361	MORN1	1.239197	1.464077	2.198402	2.262678	0.004814978	0.722685
NM_001174100,NM_001363885,NM_020418,NM_033008,NM_033010	PCBP4	6.545234	6.632955	9.788694	11.967874	8.06E-08	0.723299
NM_001193623,NR_126530	C19orf84	1.264369	1.205297	2.086163	1.991888	0.012786454	0.723564
NM_080867,NM_199421	SOCS4	5.918046	6.676407	9.653181	11.14491	2.10E-12	0.723663
NM_001025087,NM_001025088,NM_001025089,NM_001330603,NM_001353695,NM_001353696,NM_001353697,NM_001353698,NM_001353699,NM_001353700,NM_001353701,NM_001353702,NM_001353703,NM_001353705,NM_001353706,NM_001353707,NM_001353708,NM_001353709,NM_001353710,NM_001353711,NM_001353712,NM_001353713,NM_001353714,NM_001353715,NM_001353716,NM_001353717,NM_001353718,NM_001353719,NM_001353720,NM_001353721,NM_001353…	CELF4	0.352294	0.495716	0.668868	0.731966	0.017895542	0.724133
NM_001252675,NM_001252676,NM_001252677,NM_032501	ACSS1	0.318988	0.274423	0.531385	0.449017	0.033650706	0.724342
NR_027822	HLA-L	0.434818	0.494495	0.663239	0.872864	0.01149832	0.725038
NM_021637	TMEM35A	1.934729	1.837264	3.014951	3.223974	0.000304427	0.72597
NM_020820	PREX1	2.507754	2.649692	3.984169	4.547976	2.20E-12	0.726252
NM_001142560,NM_015997	RRNAD1	3.272408	3.000261	5.1185	5.261161	7.13E-07	0.726608
NM_001297774,NM_003180	SYT5	0.324201	0.423682	0.520097	0.717676	0.044275303	0.726862
NM_001282211,NM_001282212,NM_001282213,NM_001282214,NM_001282215,NM_001282216,NM_001320329,NM_001354558,NM_001354559,NM_001354560,NM_001354561,NM_001354562,NM_001354564,NM_001354565,NM_001354566,NM_001354567,NM_001354568,NM_001354569,NM_001354570,NM_016250,NM_201535,NM_201536,NM_201537,NM_201538,NM_201539,NM_201540,NM_201541	NDRG2	4.753025	3.985403	7.021256	7.441175	1.11E-08	0.726864
NM_004482	GALNT3	8.58121	9.441545	13.397892	16.437414	2.56E-11	0.727201
NM_001300779,NM_015954	DERA	5.119235	4.704626	8.240447	8.032519	8.54E-07	0.728115
NM_001363845,NM_019106,NM_145733	SEPTIN3	9.533302	8.86422	15.091009	15.394786	9.49E-19	0.728626
NM_001134418,NM_018192	P3H2	3.567699	3.318502	6.12018	5.296552	1.64E-08	0.72937
NM_001271686,NM_013401	RAB3IL1	1.656878	1.697465	2.516707	3.044816	0.000672542	0.72945
NM_018043,NR_030691	ANO1	1.035801	1.194673	1.908772	1.789723	0.000297859	0.729588
NM_000598,NM_001013398	IGFBP3	1.784946	2.27536	3.556686	3.178304	0.000369655	0.730087
NM_000740,NM_001347716	CHRM3	0.559829	0.585726	0.80894	1.091767	0.001589171	0.730489
NM_001142498,NM_001314049,NM_012238	SIRT1	21.586015	21.795086	36.240287	35.738882	1.41E-20	0.730513
NM_001039656,NM_004923	TESMIN	4.55182	4.656903	7.184713	8.098644	8.76E-11	0.730888
NM_018180	DHX32	2.913627	3.102355	4.671614	5.317497	2.34E-07	0.731556
NM_001005404	YPEL2	0.325361	0.336975	0.52874	0.571271	0.007294684	0.731883
NR_039993,NR_039994,NR_039995,NR_105019,NR_105020	TMEM161B-AS1	2.00734	1.895116	2.650049	3.835074	0.027718838	0.732752
NM_005859	PURA	0.467135	0.571848	0.757328	0.969537	0.00047837	0.732983
NM_003272	GPR137B	2.024912	1.874542	2.632246	3.85202	0.004288512	0.733671
NR_026758	FAR2P1	0.274029	0.177704	0.369473	0.381765	0.048483019	0.7338
NM_006332	IFI30	12.497237	13.554304	19.519312	23.808439	3.36E-08	0.733923
NR_108062,NR_108063	LINC00458	7.626692	7.923007	11.372344	14.510103	2.25E-05	0.735087
NM_001300940,NM_001300941,NM_152440	C12orf66	0.950332	0.873518	1.183421	1.853171	0.00862509	0.735466
NR_026850	MTMR9LP	2.060092	1.93787	3.41596	3.241281	8.28E-05	0.73566
NR_028408	LINC00938	2.684297	2.542828	4.253881	4.453099	1.15E-05	0.736155
NM_001282715,NM_182487	OLFML2A	1.175782	1.260712	1.93215	2.127966	2.28E-06	0.736714
NM_001164883,NM_001282597,NM_001282598,NM_001282599,NM_001282600,NM_001320810,NM_004389	CTNNA2	1.613515	1.771419	2.850562	2.790425	4.06E-06	0.73682
NR_110555	LOC102724814	0.432602	0.3426	0.68582	0.606159	0.022153676	0.736938
NR_003190	USP32P1	0.985715	0.79309	1.402546	1.562499	0.001199056	0.737146
NM_001144981,NM_001144982,NM_001144983,NM_001144984,NM_001144985,NM_001144986,NM_001198908	CCDC169	3.69975	3.72531	5.718111	6.659364	9.01E-09	0.737242
NR_147963,NR_147964	ASH1L-AS1	1.353638	1.589708	2.389262	2.517871	0.008075558	0.737423
NM_001368265,NM_017433	MYO3A	0.868356	0.995706	1.591191	1.517812	0.000133278	0.738002
NM_001042	SLC2A4	1.533781	1.733265	2.432207	3.017417	0.000199001	0.73817
NM_024546	OBI1	5.514663	5.550274	9.205764	9.255979	9.92E-18	0.738544
NM_207334	FAM43B	0.451035	0.532318	0.720565	0.920509	0.027834261	0.738859
NM_001012393,NM_001319103,NM_001319104,NM_001319105,NM_001319106,NM_002545	OPCML	0.213059	0.269595	0.358992	0.446873	0.019644035	0.739549
NR_024037,NR_152618	RMST	6.960235	6.760751	11.931086	10.990888	4.04E-14	0.740347
NM_174922	ADCK5	1.256653	1.516622	2.361021	2.272779	0.002072182	0.740605
NM_014747	RIMS3	4.926417	4.6382	7.009204	8.976622	1.11E-10	0.741014
NR_110802	RUNDC3A-AS1	0.386745	0.486528	0.71889	0.740768	0.005166049	0.741126
NM_001105576	SOWAHD	1.128116	0.97517	1.975058	1.541649	0.01433219	0.74158
NM_001297550	APELA	21.656483	21.495739	35.99099	36.173237	2.24E-21	0.741849
NM_001134434,NM_001244950,NM_014767	SPOCK2	0.397433	0.333582	0.593322	0.630075	0.008990397	0.74292
NM_001271751,NM_001369434,NM_001369435,NM_005795	CALCRL	0.12073	0.124872	0.210366	0.200676	0.047454005	0.742964
NM_001127231,NM_001127232,NM_015570	AUTS2	14.199931	14.813169	26.088892	22.485563	7.81E-15	0.743493
NR_033396	SLC22A20P	1.427438	1.326319	2.345635	2.265192	0.000499021	0.743624
NM_001002292,NM_001193334,NM_024911	WLS	0.360533	0.297717	0.451605	0.65125	0.017765621	0.744536
NM_001303538,NM_001303539,NM_001303540,NM_018273,NR_130317	TMEM143	3.12012	3.141606	4.960873	5.531402	2.00E-06	0.744695
NM_001104586,NM_001282910,NM_001282911,NM_001282912,NM_001322427,NM_001322428,NM_001322429,NM_001352676,NM_001352677,NM_001352678,NM_001352679,NM_024744,NR_136330,NR_136331,NR_148033,NR_148034	CARF	0.466292	0.377313	0.675543	0.738375	0.002044168	0.745059
NM_001017971,NM_001349371,NM_001349372,NM_001349373,NM_001349374	ATP6AP1L	0.271031	0.300507	0.471682	0.486434	0.010118979	0.745351
NM_001346432,NM_018490	LGR4	18.526776	19.154133	31.959496	31.209434	8.19E-21	0.745381
NM_182919	TICAM1	0.305143	0.32862	0.477004	0.585758	0.040372315	0.745803
NM_001270411,NM_004900	APOBEC3B	2.854904	3.312878	4.949808	5.394366	0.000103827	0.745995
NM_015541	LRIG1	21.689964	20.271143	35.913879	34.484524	1.10E-19	0.74649
NM_001330751,NM_001330752,NM_001330753,NM_001354825,NM_001354826,NM_001354827,NM_001354828,NM_013261,NR_148981,NR_148982,NR_148983,NR_148984,NR_148985,NR_148986,NR_148987	PPARGC1A	0.296172	0.356092	0.479155	0.616026	0.009020377	0.747641
NM_001130141,NM_001348238,NM_001348239,NM_001348240,NM_001348241,NM_001348242,NM_001348243,NM_001348244,NM_001348245,NM_020528,NR_145492,NR_145493	PCBP3	2.317287	1.6823	3.365608	3.354188	0.000563199	0.748566
NM_001303050,NM_012326	MAPRE3	0.881401	1.027364	1.403464	1.804233	0.012136692	0.748898
NM_001161425,NM_001161426,NM_001161427,NM_173530	ZNF610	0.974327	1.078341	1.625526	1.824743	0.000417603	0.749209
NM_001346505,NM_001346506,NM_001346507,NM_001346508,NM_001346509,NM_015278	SASH1	3.584838	3.670375	6.031554	6.166673	2.24E-21	0.749582
NM_005763	AASS	110.428749	111.06781	183.107986	189.58876	1.94E-21	0.750718
NM_004621	TRPC6	0.587331	0.758256	1.1833	1.081492	0.001882739	0.751143
NM_001312891,NM_173798	ZCCHC12	0.430042	0.513397	0.730274	0.858193	0.031438788	0.751634
NM_018968	SNTG2	1.754223	1.683562	2.99005	2.804097	0.000429163	0.753117
NM_001330542,NM_001369487,NM_001369488,NM_173620	HEXD	3.252554	3.64609	6.237352	5.390009	5.87E-06	0.753139
NM_003660,NR_103842	PPFIA3	3.201261	3.363334	5.315826	5.753163	3.13E-13	0.753746
NM_001013693	LDLRAD2	0.283811	0.197124	0.447246	0.363845	0.047710023	0.754022
NM_000713	BLVRB	13.364933	14.973388	22.986267	24.809978	1.27E-09	0.754143
NM_152742	GPC2	9.661297	9.932605	16.452845	16.596531	5.12E-21	0.754218
NM_022119	PRSS22	0.677798	0.766104	1.172769	1.262945	0.026284802	0.754372
NR_023311	ZNF137P	1.06645	1.006511	1.641794	1.855284	0.001471988	0.754457
NM_000334	SCN4A	1.01974	1.007235	1.646156	1.775452	1.97E-07	0.755346
NM_001199563,NM_007073,NM_147147	BVES	0.6366	0.601003	0.876468	1.212735	0.002451628	0.755404
NM_001137601,NM_001370342	ZBTB42	0.68462	0.819179	1.175528	1.366232	0.001560112	0.757216
NM_012382	TTC33	1.493236	1.555086	2.404047	2.750263	2.08E-07	0.757764
NM_001037537,NM_001323080,NM_001323082,NM_001323083,NM_001323084,NM_006214	PHYH	7.367243	8.27437	11.998013	14.460027	3.68E-08	0.758317
NM_001145023,NM_138355	SCRN2	8.128434	7.98037	13.162667	14.087189	1.70E-12	0.758399
NM_144666,NM_173589	DNHD1	0.54754	0.573112	0.949904	0.94585	2.24E-13	0.758433
NM_001270891,NM_001270892,NM_001270893,NM_024108	TRAPPC6A	13.494032	11.924172	19.272229	23.734551	8.10E-07	0.758702
NM_002751,NR_110887	MAPK11	1.006441	1.02481	1.69526	1.744307	0.00121907	0.759858
NM_018059	RADIL	0.57129	0.65105	0.924574	1.145726	0.000901033	0.760194
NM_003195,NM_198723	TCEA2	6.549137	5.884406	9.50201	11.558615	1.04E-05	0.760311
NM_001099432,NM_001320470,NM_001330413,NM_001330414,NM_001353144,NM_001353145,NM_001353146,NM_017679	BCAS3	2.538046	2.688396	4.195967	4.660455	3.61E-08	0.760895
NM_001158,NM_009590	AOC2	1.188454	1.200526	1.999135	2.050287	0.000434285	0.761321
NM_001166247,NM_021956,NM_175768	GRIK2	0.183136	0.172296	0.26673	0.335775	0.034094897	0.7614
NM_003054	SLC18A2	0.74559	0.69935	0.947373	1.503267	0.01257243	0.762149
NM_017631	DDX60	0.520307	0.569032	0.802201	1.045466	0.001550249	0.762252
NM_001104554,NM_017705	PAQR5	1.810626	1.864767	2.689056	3.545267	3.58E-06	0.762334
NM_001171740,NM_001171741,NM_001171743,NM_016210	C3orf18	1.973906	1.731857	3.118694	3.169484	3.70E-05	0.762871
NM_001288833,NM_013421,NM_013430	GGT1	2.012686	2.129822	3.376433	3.653254	9.90E-06	0.762956
NM_001001433,NM_001134772,NM_001134773,NM_001204868,NM_003763,NR_037941,NR_037942,NR_037943	STX16	22.169254	20.693899	33.669372	39.075321	1.10E-15	0.763104
NM_001134222,NM_033267	IRX2	10.052942	10.430763	18.544891	16.230413	1.46E-16	0.763586
NM_000635,NM_134433	RFX2	0.804963	0.764517	1.39416	1.270388	0.000621217	0.763604
NM_025165	ELL3	1.493405	1.196476	2.126073	2.443553	0.003456008	0.764534
NM_001011554,NM_001193339,NM_001193340,NM_001193342,NM_022829	SLC13A3	2.646205	2.587153	4.331606	4.563138	1.15E-10	0.765216
NM_001193511,NM_006301	MAP3K12	1.844258	1.983109	3.705807	2.801401	2.68E-05	0.765686
NM_001146339	VSTM2B	0.746656	0.872886	1.504678	1.248998	0.027094972	0.765773
NM_001308225,NM_015461	ZNF521	0.579037	0.681259	0.972109	1.171299	0.001282171	0.766144
NM_001145398,NM_003216	TEF	2.780721	2.513448	4.24929	4.755059	9.28E-10	0.766218
NM_003446	ZNF157	0.673053	0.592325	1.093369	1.058844	0.017074702	0.766252
NM_001130992,NM_001130993,NM_001365940,NM_002899	RBP1	14.725795	14.03384	24.694706	24.221576	9.54E-09	0.766269
NM_004420	DUSP8	0.554177	0.482854	0.952893	0.811845	0.002094233	0.766995
NM_001323606,NM_001323607,NM_024893,NR_147606	SYNDIG1	0.589924	0.710528	0.966771	1.246464	0.020164172	0.767143
NM_001355573	CCDC92B	1.7995	1.867087	3.057505	3.183866	1.09E-08	0.767425
NM_001040709	SYPL2	0.783809	0.716801	1.163711	1.390842	0.001177302	0.767522
NM_004455	EXTL1	0.213687	0.171673	0.289639	0.366402	0.047236814	0.767579
NM_003966	SEMA5A	1.232366	1.179111	1.86466	2.2413	4.37E-10	0.767803
NM_001282587,NM_004285	H6PD	1.290542	1.31262	1.892596	2.540552	9.28E-07	0.768066
NR_146628	LOC100128966	1.988243	1.578743	2.487047	3.588966	0.043504058	0.768419
NM_001164716,NM_005609	PYGM	2.294986	2.112199	4.148001	3.36037	3.69E-05	0.768642
NR_027183,NR_045678,NR_045679	LINC00847	0.67928	0.59094	0.914962	1.249383	0.027707905	0.768852
NM_001040624,NM_001040625,NM_001040626,NM_001040627,NM_001040628,NM_001040629,NM_001040630,NM_032041	NCALD	0.220853	0.310267	0.469489	0.435642	0.023987362	0.769089
NM_001278616,NM_001278617,NM_004336	BUB1	39.467757	39.109271	68.199416	65.712757	1.79E-22	0.769108
NM_001039348,NM_001039349	EFEMP1	1.897864	1.932178	2.914606	3.614703	9.60E-05	0.76957
NM_031471,NM_178443	FERMT3	0.41415	0.377095	0.654248	0.695185	0.023037319	0.770157
NM_001031737	CCDC78	1.935928	2.176279	3.628277	3.385683	0.00041128	0.770316
NM_001079670,NM_001287337,NM_001287338,NM_001287339,NM_030925	CAB39L	1.524495	1.501622	2.481297	2.681214	9.30E-06	0.770605
NM_001329630,NM_001329631,NM_175058	PLEKHA7	3.99821	3.701752	6.739053	6.402256	1.56E-17	0.771186
NM_001112732,NM_001320815,NM_001320816,NM_001320817,NM_001366644,NM_001366645,NM_001366646,NM_024979	MCF2L	1.667628	1.769863	3.143117	2.724187	1.45E-09	0.771342
NM_002305	LGALS1	10.976651	9.396221	14.973945	19.804171	0.00032986	0.77153
NM_021627	SENP2	11.853607	11.223272	20.031967	19.373135	8.57E-22	0.771934
NM_001300838,NM_001300839,NM_001300840,NM_001300841,NM_144697	CIART	3.092829	3.347251	5.157768	5.839545	2.53E-06	0.772001
NM_001098478,NM_001098479,NM_018950	HLA-F	0.839989	0.964002	1.491932	1.588677	0.013660342	0.772023
NM_001282582,NM_001282583,NM_001282584,NM_001282585,NM_032348	MXRA8	1.570341	1.966768	2.957116	3.084229	0.001265923	0.772299
NM_001316349	THSD7B	0.32145	0.288559	0.439971	0.602318	0.009524722	0.772853
NM_001111307,NM_001111308,NM_001111309,NM_001243121,NM_006202	PDE4A	1.255672	1.109338	1.992155	2.049474	2.36E-05	0.773091
NM_017805	RASIP1	1.768503	1.827819	2.639947	3.505972	0.000134929	0.773107
NM_001719	BMP7	5.986983	5.569139	9.888939	9.877115	3.53E-20	0.774368
NM_001079691,NM_001286459,NM_001286460,NM_001286461,NM_001353627,NM_001353628,NM_001353629,NM_001353630,NM_001353631,NM_001353632,NM_001353633,NM_001353634,NM_001353635,NM_001353636,NM_001353637,NM_052818,NR_148475,NR_148476,NR_148477,NR_148478,NR_148479,NR_148480	N4BP2L1	0.783229	0.826941	1.311788	1.443232	0.000382037	0.77485
NM_001144823,NM_001320835,NM_005848	DENND4A	0.901826	0.989981	1.413165	1.823808	9.78E-06	0.77488
NM_001256442,NM_001256443,NM_145239	PRRT2	3.906704	3.23101	6.244781	5.974658	9.76E-10	0.775644
NM_001198910	CCDC169-SOHLH2	1.793608	1.462619	2.670188	2.904731	0.000160789	0.77575
NM_001114309,NM_004433	ELF3	2.419604	2.49792	4.328261	4.104858	9.79E-08	0.778134
NM_001244134,NM_001320961,NM_005204	MAP3K8	0.698281	0.884909	1.24834	1.468766	0.00384557	0.779236
NR_160800	MIR1915HG	1.937346	2.199137	3.50358	3.598688	1.76E-07	0.779875
NM_001317002,NM_001317003,NM_001317004,NM_001317005,NM_001317006,NM_177964	LYPD6B	0.466354	0.534207	0.819525	0.899015	0.029618085	0.780374
NM_001145303,NM_144686	TMC4	0.931263	1.140745	1.568335	1.991406	0.003759462	0.780743
NM_001130834,NM_001290,NM_001304434,NM_001304435,NR_130734	LDB2	10.160872	11.332559	16.550284	20.380524	3.37E-12	0.780929
NM_004388	CTBS	0.383838	0.367418	0.552302	0.738653	0.003156654	0.781062
NM_001546	ID4	0.875847	1.095687	1.56782	1.820078	0.000436657	0.781072
NM_001320559,NM_001320560,NM_033027	CSRNP1	1.978194	1.916924	3.654296	3.039196	1.34E-05	0.781092
NM_014714	IFT140	2.349353	2.09403	3.586664	4.052864	6.42E-10	0.781825
NM_001010940,NM_001308084,NM_001308085,NM_001308086,NR_131756,NR_131757	C9orf135	10.694344	12.173228	19.495942	19.824891	7.97E-10	0.781991
NM_001008274	TRIM72	0.109251	0.124894	0.18096	0.221671	0.020942247	0.782056
NM_001122772,NM_014770	AGAP2	0.138129	0.188466	0.284857	0.276927	0.021651651	0.782513
NM_000115,NM_001122659,NM_001201397,NM_003991	EDNRB	1.442558	1.515376	2.014375	3.074617	0.000764466	0.78279
NM_001009932,NM_001009933,NM_001009934,NM_001303620,NM_006730	DNASE1L1	1.248564	1.339533	2.059965	2.393663	0.000376298	0.783089
NM_003102	SOD3	1.146034	1.388755	2.17022	2.191727	0.004359666	0.783107
NM_031896	CACNG7	18.091465	18.434149	31.35833	31.508324	6.89E-23	0.783386
NM_001159944,NM_145245	EVI5L	2.520425	2.362226	4.181618	4.222588	6.88E-10	0.783447
NM_000709,NM_001164783	BCKDHA	8.238015	8.551117	13.781447	15.151821	7.87E-14	0.785202
NM_001323316,NM_001323317,NM_001323318,NM_004613,NM_198951	TGM2	0.200812	0.224252	0.360144	0.372412	0.020569511	0.785259
NM_001301175,NM_032663	USP30	0.985819	1.051661	1.603445	1.909842	0.000168481	0.786036
NM_001258288,NM_001258289,NM_003944	SELENBP1	3.576456	3.866532	6.36219	6.484419	5.03E-07	0.787434
NM_001042589,NM_001042590,NM_001363620,NM_001363621,NM_001363622,NM_001363625,NM_016446	TMEM8B	1.120647	1.087739	1.899652	1.913965	2.23E-08	0.788168
NM_001317936,NM_213605,NR_134284,NR_134285	ZNF517	0.913385	0.983952	1.68941	1.588138	0.000664584	0.788641
NM_001887	CRYBB1	1.982965	1.869917	3.498048	3.162905	0.00207877	0.789791
NM_014692	SEC14L5	1.664896	1.3774	2.679458	2.581178	1.95E-08	0.790077
NM_020998,NR_146060	MST1	1.027168	1.147273	1.666311	2.095288	0.001659223	0.790701
NM_001290072,NM_001290073,NM_021572	ENPP5	1.656596	1.644446	2.682814	3.028844	1.57E-06	0.790988
NM_001008723	CFAP58	0.241237	0.192571	0.36599	0.38463	0.04052018	0.791026
NM_001040138,NM_016326,NM_016951,NM_181640,NM_181641	CKLF	3.651452	4.057816	6.523279	6.821286	0.000381541	0.791586
NM_001083885,NM_001173425,NM_001346890,NM_015404	WHRN	1.268474	1.27101	2.074214	2.322397	1.39E-05	0.791857
NM_001320800,NM_007170	TESK2	2.14555	2.354092	3.73345	4.060081	3.36E-07	0.792467
NM_001306212,NM_001306213,NM_001306214,NM_003248	THBS4	4.355118	3.916888	6.971648	7.357356	6.08E-13	0.792629
NM_001346003,NM_001346004,NM_001346005,NM_001346006,NM_024660,NR_144338,NR_144339,NR_144340,NR_144341,NR_144342	IGFLR1	1.342715	1.610044	2.374337	2.742013	0.001172595	0.793051
NM_004064	CDKN1B	8.035758	8.040678	13.86395	13.998762	3.64E-21	0.793388
NM_001276501,NM_022107	GPSM3	1.225218	1.626478	2.432869	2.509975	0.00456571	0.793521
NR_033323	NSUN5P2	4.576101	5.586849	8.39979	9.218251	1.72E-07	0.793734
NM_007148	RNF112	0.55431	0.478241	0.869589	0.920495	0.004217799	0.793814
NM_001077621	VPS37D	0.877015	0.852222	1.410162	1.588225	0.007115994	0.794051
NM_032023	RASSF4	1.840594	2.03912	3.379849	3.348693	1.99E-07	0.794344
NM_052897	MBD6	5.15062	4.696214	9.054883	8.023179	2.12E-15	0.794412
NM_001078650,NM_001078651,NM_025124,NR_073409,NR_073410,NR_073411,NR_073412,NR_073413	TMEM134	2.934792	2.833225	4.655118	5.349071	4.32E-05	0.794457
NM_001039844	ACBD7	4.843613	5.037017	8.392734	8.748036	2.42E-18	0.794757
NM_025092	PGGHG	9.378317	10.030997	17.274336	16.444727	8.29E-25	0.796815
NM_024734	CLMN	0.329709	0.37697	0.571871	0.655856	5.06E-05	0.796863
NM_001290137,NM_001290139,NM_001323635,NM_001323636,NM_001365282,NM_032304	HAGHL	4.256969	5.304735	8.456959	8.160273	1.06E-06	0.79734
NM_001320126,NM_020676	ABHD6	1.028914	1.357573	2.014685	2.134273	0.001080036	0.797861
NR_026859	ULK4P3	0.581372	0.542827	1.025928	0.929301	0.043599417	0.79844
NM_032409	PINK1	5.989476	6.851826	10.742069	11.595686	7.03E-15	0.798693
NM_019099,NM_198926	INKA2	2.668402	2.788266	4.670798	4.824499	2.75E-18	0.799193
NM_001348177,NM_001348178,NM_015596,NR_145463,NR_145464,NR_145465,NR_145466,NR_145467	KLK13	1.235332	1.137272	2.014913	2.11608	0.001741144	0.800017
NM_001256063,NM_001256064,NM_001843,NM_175038	CNTN1	1.532533	1.425929	2.463562	2.687547	1.14E-08	0.800036
NM_001366910,NM_173633	TMEM145	0.910638	1.166437	1.67565	1.944998	0.00233218	0.801695
NR_046287,NR_046288,NR_046289,NR_046290	ATP2A1-AS1	4.823586	6.041514	8.643286	10.319475	0.001130653	0.803468
NM_001105214,NM_001261832,NM_001282272,NM_004674	ASH2L	17.880766	18.012245	30.45571	32.219702	1.53E-23	0.804197
NM_001146202,NM_001146203,NM_001146204,NM_001146205,NM_001146206,NM_001146207,NM_170604	RASGRP4	0.77335	0.764023	1.236094	1.448617	0.000723555	0.8043
NM_003632	CNTNAP1	1.020819	1.139769	1.749965	2.023516	4.23E-06	0.804472
NM_001257359,NM_174920	SAMD14	0.496009	0.61749	0.957559	0.987584	0.000912095	0.804776
NR_027428,NR_027429,NR_027430,NR_027431,NR_027432	TMEM254-AS1	0.424038	0.439728	0.776541	0.732663	0.002581637	0.805075
NM_001127460,NM_001166279,NM_014871	PAN2	4.037028	4.094661	6.58075	7.628053	9.30E-17	0.805158
NM_198148	CPXM2	0.945733	1.108283	1.8317	1.757624	9.91E-05	0.805265
NM_001318323,NM_001371362,NM_145912	NFAM1	0.118304	0.113052	0.188994	0.215344	0.037940741	0.805447
NM_001012994	SNX30	3.341015	3.036871	5.298642	5.852052	8.49E-19	0.805983
NM_001256732,NM_001256733,NM_001256734,NM_001256735,NM_001256736,NM_001345886,NM_012446	SSBP2	1.134792	1.222304	2.076809	2.050026	7.90E-12	0.808025
NM_001008396,NM_007086	WDHD1	18.018038	17.774017	29.813239	32.860054	3.27E-22	0.808211
NM_004058,NM_080590	CAPS	0.431264	0.311822	0.652533	0.648713	0.047347176	0.808293
NM_032251	CCDC88B	1.944327	2.224475	3.616525	3.685414	1.67E-10	0.808647
NM_005630	SLCO2A1	0.351026	0.296411	0.456576	0.677669	0.02029941	0.808921
NM_001329670,NM_001329671,NM_001329672,NM_020801,NR_138071,NR_138072	ARRDC3	1.326225	1.189009	2.153564	2.252876	3.76E-06	0.808921
NM_001098816	TENM4	0.392906	0.384433	0.708904	0.652995	1.41E-06	0.809004
NR_132417,NR_132418	MHENCR	2.149564	2.640315	4.640702	3.7644	0.001430667	0.811276
NM_001184720,NM_001184721,NM_004130	GYG1	12.58552	12.487077	19.860535	24.138393	1.41E-14	0.811357
NM_001243252,NM_001308395,NM_025202	EFHD1	2.084266	1.650079	3.072726	3.483489	0.000277728	0.812008
NR_036573	LOC155060	0.979826	1.172214	1.756348	2.02189	0.000228319	0.812009
NM_004160	PYY	0.528966	0.8176	1.103204	1.261	0.045444688	0.81207
NR_036520	LOC100287042	0.519615	0.737163	1.236219	0.971465	0.012574832	0.812804
NM_052960,NR_138250	RBP7	2.661773	3.79908	5.727503	5.626514	0.004102731	0.813406
NM_000901,NM_001166104,NM_001354819,NR_148974	NR3C2	0.237739	0.198496	0.315635	0.451485	0.018274954	0.814347
NM_000923,NM_001098818,NM_001098819,NM_001330172,NM_001369701	PDE4C	0.527646	0.602568	1.034674	0.953409	0.001100252	0.814782
NM_001011718	XKR7	0.652229	0.536679	0.882367	1.209073	0.000501426	0.81486
NM_001363729,NM_001363733,NM_015474	SAMHD1	14.417453	13.810907	24.712758	24.945541	8.97E-25	0.81489
NM_001142505,NM_001348191,NM_001348192,NM_022169	ABCG4	0.306869	0.388803	0.598926	0.624966	0.007474068	0.814997
NM_001166139,NM_001365658,NM_001365659,NM_001365660,NM_001365661,NM_001365662,NM_001365663,NM_001365665,NM_153686,NR_136669,NR_158563,NR_158564,NR_158565,NR_158566,NR_158567,NR_158568	LCORL	1.912604	2.071713	3.176929	3.833211	9.14E-09	0.815111
NM_014591,NM_173191,NM_173192,NM_173193,NM_173194,NM_173195,NM_173197	KCNIP2	1.042064	1.003422	1.742746	1.861605	0.000511271	0.817296
NM_003641	IFITM1	202.617767	200.530716	336.648712	374.403381	4.33E-22	0.818644
NM_001171690,NM_014291	GCAT	13.176639	14.642534	23.623425	25.471594	8.37E-19	0.819497
NM_002166	ID2	4.698206	6.109785	8.742369	10.334734	1.58E-05	0.819744
NM_001099694,NM_001366182	ZNF578	1.604311	1.571356	2.33597	3.276179	1.60E-06	0.821494
NM_001330501,NM_052916	RNF157	4.212773	4.044585	7.412058	7.182185	2.76E-22	0.821647
NM_001039500	VWA5B1	0.067201	0.092591	0.147364	0.135067	0.034998614	0.821703
NR_038285	MELTF-AS1	0.982691	1.166448	1.919575	1.879231	0.012359989	0.821787
NM_004533	MYBPC2	1.068545	1.072809	1.660985	2.124661	0.000158898	0.822016
NM_001161441,NM_001161442,NM_001161443,NM_001161444,NM_003975	SH2D2A	1.070912	1.228779	1.890644	2.17593	0.007870735	0.822374
NM_001031849,NM_001879,NM_139125,NR_033519	MASP1	0.447074	0.713485	0.902812	1.150561	0.000505904	0.823176
NM_182509,NM_199296	ISM2	0.182321	0.25494	0.337764	0.436138	0.044637197	0.823656
NM_001270622,NM_001270623,NM_004731,NR_073055,NR_073056	SLC16A7	0.29057	0.324096	0.484492	0.604443	0.000181445	0.825043
NM_020764	CASKIN1	0.564911	0.619664	0.933952	1.165499	0.000223687	0.825643
NR_149072	SLC5A4-AS1	0.349595	0.330453	0.489914	0.715823	0.008686506	0.826207
NM_001512	GSTA4	7.425513	8.068424	13.133637	14.344487	1.72E-10	0.82658
NM_001316967,NM_031302	GLT8D2	1.065046	1.214108	1.874261	2.167941	0.000642553	0.826643
NM_001008394	EID3	0.504074	0.740286	1.201841	1.005366	0.029050941	0.826818
NM_001330174,NM_001609	ACADSB	3.921029	3.621948	6.81153	6.573803	7.39E-22	0.827447
NM_001193308,NM_032872	SYTL1	1.757263	1.404033	2.375995	3.235299	0.00151972	0.827817
NR_136244,NR_136245,NR_136246	TSBP1-AS1	0.383596	0.418077	0.725415	0.697812	0.048541885	0.82808
NR_028272,NR_131012	NEAT1	2.237719	1.620786	3.374404	3.480288	6.40E-06	0.82905
NM_001080404	ZNF878	2.973601	2.319516	4.704556	4.70009	3.54E-05	0.829256
NM_030915	LBH	8.549865	8.812859	15.519682	15.348841	3.21E-26	0.830143
NM_001270407,NM_001270408,NM_021219,NR_072999	JAM2	1.094398	0.891384	1.694742	1.835786	1.66E-07	0.830177
NM_001191013,NM_001191014,NM_001191015,NM_183239	GSTO2	0.844079	0.86515	1.406642	1.634002	2.42E-06	0.831031
NM_001001521,NM_006759	UGP2	173.608539	178.790146	304.399143	322.655277	2.34E-25	0.831382
NM_000726,NM_001005746,NM_001005747,NM_001145798,NM_001320722,NM_001330113,NM_001330114,NM_001330115,NM_001330116,NM_001330117,NM_001330118	CACNB4	0.505714	0.608877	0.815911	1.167723	0.000433194	0.831631
NM_001288968,NM_001288969,NM_001288970,NM_001288971,NM_001288972,NM_025149,NR_110232	ACSF2	1.835836	1.899384	2.892313	3.755971	0.00012043	0.831789
NM_016307	PRRX2	1.634347	1.810339	3.169355	2.962216	0.00060113	0.831884
NM_001080411,NM_001308346,NM_001308348,NM_001308351,NM_001308355,NM_001308357	ZNF433	0.355014	0.50477	0.691297	0.839414	0.023038357	0.832156
NM_001174101,NM_001174102,NM_030567	PRR7	1.663997	1.867769	3.316109	2.973264	0.000524957	0.832526
NM_004048	B2M	17.850233	17.921526	30.029661	33.689537	1.43E-23	0.832907
NM_005937	MLLT6	0.652081	0.802472	1.266486	1.325791	3.97E-06	0.833644
NM_001286423,NM_001286427,NM_024506	GLB1L	0.759515	0.778655	1.3391	1.402259	0.005422249	0.833676
NM_001286769,NM_001286770,NM_030580	ZNF34	1.393828	1.43436	2.373835	2.677752	1.55E-05	0.836859
NM_006547	IGF2BP3	51.378014	51.311192	88.21096	95.433929	4.39E-25	0.838634
NM_001351303,NR_147095,NR_147096	ZDHHC11B	0.500313	0.546799	0.951739	0.920999	0.0001409	0.838733
NM_001127895,NM_001127896,NM_022467	CHST8	7.327722	8.062205	13.422392	14.115209	5.50E-19	0.839416
NM_032411	ECRG4	0.83175	0.688233	1.514195	1.205556	0.043166073	0.839419
NM_001042600,NM_007181	MAP4K1	1.171709	1.14243	1.861193	2.27993	0.000160568	0.839547
NM_001304450,NM_003034	ST8SIA1	0.07953	0.103296	0.129291	0.197923	0.036987547	0.839763
NM_001001414	NCCRP1	1.039398	1.562949	2.420853	2.236983	0.002488274	0.839846
NM_017831	RNF125	4.652113	4.748712	8.28795	8.539984	1.96E-27	0.839999
NM_001099439,NM_173641	EPHA10	0.210932	0.08686	0.242744	0.290425	0.022883461	0.840288
NM_052847	GNG7	2.316547	2.214051	4.086246	4.026121	7.53E-12	0.840421
NM_014400	LYPD3	1.346649	1.588534	2.400027	2.85941	0.000737585	0.841458
NM_001170794,NM_021813	BACH2	0.462884	0.497349	0.772825	0.94847	3.02E-05	0.842038
NM_001354346,NM_001733	C1R	1.465715	1.718728	2.871292	2.838422	4.53E-05	0.842377
NM_001355003,NM_001355004,NR_149147,NR_149148	MMP24OS	5.07806	5.386424	9.557493	9.210345	2.92E-10	0.842761
NM_001080437	SNED1	0.16321	0.161314	0.275624	0.306494	0.003563373	0.842986
NM_001144757,NM_003020	SCG5	7.690128	5.814238	11.872496	12.366601	2.59E-07	0.84391
NM_001017923	C14orf28	0.57116	0.703534	1.066612	1.222191	0.001936105	0.844442
NM_001280796,NM_001280797,NM_001280798,NM_013267	GLS2	2.662403	2.079263	3.777064	4.737262	3.43E-05	0.844498
NM_001130852,NM_012116	CBLC	4.318924	5.531214	8.500479	9.188188	4.24E-07	0.844609
NM_005811	GDF11	2.756804	2.595346	4.922566	4.694217	3.83E-24	0.845436
NM_001145008,NM_001145009,NM_007048,NM_194441	BTN3A1	0.716623	0.669851	1.078131	1.413593	0.00128915	0.845724
NM_001367945,NM_152432	ARHGAP42	3.794186	3.684402	6.39487	7.04808	8.16E-26	0.846012
NM_004051,NM_203314,NM_203315	BDH1	3.82636	3.674384	6.935124	6.562853	3.26E-16	0.847638
NR_022009	PWAR1	0.425774	0.435592	0.797155	0.753135	0.007323557	0.84784
NM_001199642,NM_183357	ADCY5	1.896394	1.864323	3.108058	3.660624	1.03E-11	0.847867
NM_001018088,NM_017684,NM_018080,NM_020821	VPS13C	2.061939	1.931492	3.037368	4.154969	1.45E-10	0.848832
NM_001013672	C17orf97	0.359661	0.498085	0.740822	0.804809	0.023299894	0.849574
NM_001100159,NM_001267865,NM_001267866	C7orf57	0.350684	0.303672	0.547791	0.631427	0.035783398	0.849683
NR_033938	LINC00605	0.723723	0.727546	1.078436	1.53712	0.012133132	0.849803
NM_001109974,NM_001166208,NM_001166209,NM_007286	SYNPO	0.269299	0.164228	0.348003	0.434369	0.007257111	0.851733
NM_003782	B3GALT4	0.381624	0.484744	0.786528	0.777148	0.02441556	0.85189
NM_001195053,NM_001195054,NM_001195055,NM_001195056,NM_001195057,NM_004083	DDIT3	3.299392	2.796105	5.497261	5.506158	6.38E-06	0.852136
NM_001172732,NM_001172739,NM_001172743,NM_021785,NR_033348,NR_033349	RAI2	0.476878	0.468477	0.941289	0.765851	0.008159291	0.852653
NM_001267868,NM_001267869,NM_001267870,NM_001267871,NM_198533,NM_198704,NM_198705,NM_198706,NM_198707,NM_198708	HSD11B1L	1.614663	1.778602	2.856405	3.273263	9.43E-05	0.853135
gene-ASLP1	ASLP1	1.002057	0.757356	1.737913	1.440672	0.010841265	0.85329
NM_001142386,NM_005391	PDK3	3.817616	3.704138	6.530308	7.071381	3.22E-26	0.854645
NM_002738,NM_212535	PRKCB	1.69796	1.503901	2.85272	2.939607	1.39E-14	0.855232
NM_001083625,NM_001204056,NM_015208	ANKRD12	1.797864	1.749489	3.094911	3.325029	1.30E-22	0.855817
NM_001348520,NM_001348521,NM_001348522,NM_001348523,NM_020741	KIAA1257	0.263746	0.194973	0.411384	0.41893	0.000662733	0.856046
NR_126388,NR_126389	LINC00428	96.644223	89.853134	161.714676	175.941146	8.51E-24	0.856398
NM_001184772,NM_021946	BCORL1	0.654365	0.419371	0.878597	1.067586	0.001237835	0.858008
NM_001159642,NM_138278	BNIPL	0.359587	0.370343	0.543955	0.779076	0.024014568	0.858017
NR_038951,NR_038952	INKA2-AS1	0.424572	0.450591	0.845818	0.740774	0.007136067	0.858308
NM_001032999,NM_001039709,NM_005093	CBFA2T2	4.136026	4.108199	7.194866	7.756463	2.50E-29	0.858818
NM_001282225,NM_001282226,NM_001282227,NM_001282228,NM_001282229,NM_177405	ADA2	15.140618	14.545427	25.677782	28.169051	8.21E-25	0.859077
NM_015080,NM_138732,NM_138734	NRXN2	1.057618	1.016733	1.900492	1.863602	8.63E-06	0.859643
NM_001037582,NM_024906	SCD5	0.206532	0.188976	0.399713	0.318369	0.032670594	0.860442
NM_000217	KCNA1	0.099856	0.127455	0.210301	0.202625	0.012149512	0.861216
NM_001199201,NM_001199202,NM_024687	ZBBX	0.178654	0.128651	0.299172	0.259358	0.043318126	0.861964
NM_016217	HECA	1.049223	1.183774	1.867326	2.192881	4.82E-07	0.862572
NM_001144994	C2orf72	0.263196	0.408223	0.45564	0.765542	0.037776572	0.862993
NR_132999,NR_133000	GUSBP4	0.574214	0.476905	0.836963	1.075198	0.000684499	0.863278
NM_001200	BMP2	0.362774	0.400213	0.754085	0.635931	0.003951469	0.865371
NM_001076680	LYRM9	0.85914	0.863028	1.516932	1.622272	0.002727593	0.866173
NM_001190945,NM_001190947,NM_005658	TRAF1	0.538736	0.397079	0.72401	0.981981	0.003909811	0.866315
NM_001130033,NM_001130034,NM_001130035,NM_001130036,NM_021200	PLEKHB1	2.444989	2.623537	4.877876	4.362769	2.36E-06	0.866427
NM_001129979,NM_001348924	SYCE1L	0.810307	1.046962	1.871498	1.515001	0.013485971	0.866612
NM_001008703,NM_001008704,NM_001287396,NM_178508,NR_155741,NR_155742	SMIM29	1.784837	2.350897	3.147634	4.39428	0.010539093	0.866787
NM_016938,NR_037718	EFEMP2	2.219836	2.041033	3.891831	3.881097	2.63E-06	0.86731
NM_033309	B3GNT9	1.177723	1.107614	2.172118	1.999379	3.61E-05	0.868158
NR_046762	ALMS1-IT1	1.745927	1.626518	2.963245	3.199704	3.90E-05	0.869826
NM_001204087,NM_001365837,NM_001365838,NM_002249,NM_170782	KCNN3	0.138949	0.171692	0.22975	0.33831	0.004646121	0.870795
NR_026849	LINC00526	0.758515	0.870559	1.389778	1.590541	0.005949852	0.871415
NM_001164404	GOLGA6C	0.227243	0.25965	0.329917	0.561031	0.02040089	0.871736
NM_023112	OTUB2	0.401695	0.685828	0.93057	1.059866	0.00655614	0.872039
NM_006187	OAS3	0.138736	0.169862	0.223916	0.340953	0.019084063	0.872188
NM_001292038,NM_015274	MAN2B2	0.763463	0.868183	1.39477	1.592145	8.41E-06	0.872328
NM_001098175,NM_001164178,NM_001164179,NM_001164181,NM_001164182,NM_001164183,NM_001312654,NM_001320916,NM_001776	ENTPD1	0.468543	0.352315	0.684961	0.818275	1.27E-07	0.872867
NM_001113402,NM_001278411,NM_001278412,NR_103522,NR_103523	AMN1	2.032545	1.715727	2.932957	3.933493	0.000305566	0.873339
NM_001242704	ZNF385C	0.648529	0.601467	1.114906	1.175418	0.001059903	0.873628
NM_001782	CD72	1.099678	1.030433	1.756897	2.147592	0.00179534	0.874205
NM_021948,NM_198427	BCAN	0.885077	1.044496	1.650489	1.886674	5.08E-05	0.874311
NM_001097577,NM_001145	ANG	0.52834	0.66937	1.127729	1.069873	0.016750037	0.875651
NM_017860	C1orf56	0.729442	0.80166	1.415733	1.394562	0.001007672	0.876151
NR_038883,NR_134558,NR_134559	LINC00649	0.923749	1.056744	2.429498	1.20574	0.008096705	0.87619
NM_001039960,NM_001258401,NM_001258402,NM_001258403,NM_001267615,NR_047672	SLC4A8	2.025236	1.395699	3.078036	3.203265	1.45E-18	0.876673
NM_001199570,NM_015526	CLIP3	4.524743	4.223976	8.393364	7.675172	3.09E-18	0.877095
NM_001324423,NM_004664,NR_136887,NR_136888	LIN7A	1.644709	1.925607	3.379881	3.179442	2.61E-12	0.877495
NR_038911	MIF-AS1	0.748267	0.846052	1.426413	1.502689	0.000836916	0.877518
NM_001134707,NM_007101	SARDH	1.29213	1.180912	1.958955	2.589265	6.76E-05	0.879015
NM_001012302,NM_001347882	ANO9	1.315956	1.61726	2.485112	2.914349	1.61E-05	0.880332
NM_001199012,NM_001199013,NM_001199014,NM_178122	STPG1	1.473813	1.372202	2.524302	2.715461	1.46E-05	0.880558
NR_103746	LINC01356	6.851072	6.441683	10.9726	13.501847	1.23E-11	0.880636
NM_001197301,NM_001197302,NM_014419	DKKL1	0.834477	0.715892	1.352572	1.502696	0.012878724	0.881015
NM_000717,NR_137422	CA4	1.894105	1.831976	3.299853	3.563785	0.000229884	0.881314
NM_001079858,NM_001079859,NM_001079860,NM_001184833,NM_001184834,NM_001184835,NM_001184836,NM_001184837,NM_005756	ADGRG2	2.719364	2.585461	4.90329	4.869454	1.56E-17	0.881459
NM_001008211,NM_001008212,NM_001008213,NM_021980	OPTN	2.325386	2.204962	4.109124	4.245394	3.12E-11	0.882935
NR_045180,NR_045181	SPART-AS1	0.727581	0.686317	1.429671	1.177863	0.046582309	0.883008
NM_020780	DISP3	1.29269	1.245489	2.29375	2.389153	2.26E-09	0.883609
NM_001033047,NM_001184690,NM_001184691,NM_001184692,NM_001184693	NPNT	0.137327	0.135828	0.242875	0.26133	0.018883774	0.884291
NM_001329530,NM_001363667,NM_032123,NM_199179,NM_199180	KIRREL2	1.290759	1.357519	2.233879	2.655259	6.30E-06	0.884526
NM_001242713,NM_001347879,NM_001347880	LOC100289561	1.199729	1.175782	2.083348	2.304093	0.001708879	0.885142
NM_004822	NTN1	0.423982	0.581927	0.906403	0.951911	0.000204974	0.885494
NM_000420	KEL	0.309003	0.313213	0.606715	0.543151	0.013890383	0.885978
NM_001278720,NM_001278721,NM_001318733	RHBDL1	1.362792	1.580645	2.479907	2.961672	0.000360488	0.886524
NM_001288607,NM_001288608,NM_019032,NM_025008	ADAMTSL4	1.584571	1.618203	2.707974	3.21414	2.66E-08	0.88679
NM_000729,NM_001174138	CCK	0.124035	0.523948	0.667878	0.53034	0.003640833	0.886863
NM_001012967,NM_001291510,NM_001345927	DDX60L	0.175849	0.180943	0.227173	0.432683	0.030388068	0.887068
NM_006983	MMP23B	1.717665	1.934181	3.193327	3.56051	0.000211114	0.887081
NR_033967	SLC2A1-AS1	0.677054	0.667606	1.372907	1.114073	0.014233801	0.887153
NM_001031719,NM_001270424,NM_024705	DHRS12	1.684824	1.946421	3.692753	3.035561	0.00012773	0.889781
NM_000453	SLC5A5	0.237754	0.367471	0.46086	0.660845	0.017845465	0.89015
NM_000832,NM_001185090,NM_001185091,NM_007327,NM_021569	GRIN1	0.376615	0.446934	0.6608	0.865597	0.002487421	0.890204
NM_001330230,NM_005533	IFI35	1.063614	1.387678	2.154818	2.391901	0.002825524	0.891283
NM_001317237,NM_001908,NM_147780,NM_147781,NM_147782,NM_147783	CTSB	5.862194	6.391845	11.043767	11.693177	1.50E-25	0.891781
NM_001242935,NM_001308100,NM_001308105,NM_001308106,NM_001308107,NM_001308108,NM_001308109,NM_005460,NR_131761,NR_131762	SNCAIP	1.046938	1.041898	1.854972	2.022607	2.13E-05	0.892457
NM_001851,NM_078485	COL9A1	2.758689	2.474066	4.994763	4.720727	1.36E-13	0.892716
gene-PPIP5K1P1	PPIP5K1P1	0.37503	0.206232	0.474197	0.605099	0.025899331	0.89283
NM_001135823,NM_005086	SSPN	0.122245	0.133144	0.22032	0.254376	0.021500079	0.894308
NM_000203,NM_001363576,NR_110313	IDUA	0.898965	0.750828	1.466318	1.602077	0.000645472	0.895199
NM_001008739	C6orf226	1.245038	1.569702	3.080591	2.155723	0.022973667	0.89555
NM_000443,NM_018849,NM_018850	ABCB4	0.12312	0.121921	0.214375	0.241538	0.024384669	0.895735
NR_024249	FAM86C2P	1.148661	1.196488	2.349888	2.013863	0.000257643	0.895889
NM_001307976,NM_152519	KANSL1L	1.101108	1.479067	2.354897	2.446547	2.56E-06	0.895999
NM_001289861,NM_001289862,NM_001289863,NM_001289864,NM_016831	PER3	2.719792	2.507301	4.565807	5.163092	3.16E-19	0.896268
NM_001142807,NM_001365487,NM_001371254	ACOXL	2.680947	2.798817	5.376418	4.837418	2.10E-09	0.898339
NM_001363953,NM_016577	RAB6B	1.261066	1.412949	2.395726	2.589086	1.08E-09	0.898532
NM_001145011	C16orf96	0.419669	0.525452	0.681326	1.080657	0.008331312	0.898629
NR_103707	TSPEAR-AS1	0.534623	0.77743	1.005736	1.440978	0.007266979	0.899019
NM_001007255,NM_152366,NR_033385,NR_033386	KLHDC9	1.357458	1.669398	2.722451	2.926282	0.001151911	0.900107
NM_001204106,NM_001204107,NM_001204108,NM_001204109,NM_001204110,NM_001204111,NM_001204112,NM_001204113,NM_006538,NM_138621,NM_138622,NM_138623,NM_138624,NM_138625,NM_138626,NM_138627,NM_207002,NM_207003	BCL2L11	3.401771	3.46853	6.232842	6.592982	2.41E-24	0.900606
NM_152402	TRAM1L1	0.490615	0.641956	1.004294	1.111568	0.004250004	0.901644
NM_178831,NR_028038,NR_028039,NR_028040	CASTOR3	1.814894	1.60717	2.9081	3.488351	5.45E-07	0.902405
NM_001193522,NM_001193523,NM_001193524,NM_024519	RIPOR1	2.669024	2.783145	4.600997	5.606018	6.59E-12	0.904659
NM_001935	DPP4	0.767685	0.727259	1.381937	1.418189	2.41E-05	0.9054
NM_001099783,NM_173487	C4orf33	0.356859	0.42498	0.695648	0.769071	0.000452731	0.90568
NM_000017,NM_001302554	ACADS	1.654137	1.936093	3.281241	3.446508	9.54E-06	0.906048
NR_027620	SCGB1B2P	0.747632	0.695517	1.25385	1.451891	0.001236939	0.906803
NM_001135662,NM_001135663,NM_001135664,NM_003929	RAB29	3.032564	2.970122	5.757666	5.500301	2.95E-15	0.907266
NM_053284	WFIKKN1	1.378887	1.618943	2.551716	3.072409	7.38E-05	0.90771
NM_172069	PLEKHH2	0.857417	0.919694	1.633219	1.70213	2.85E-09	0.908304
NM_001669,NM_009589	ARSD	0.714497	0.57254	1.162036	1.255808	8.03E-06	0.909668
NM_001113498,NM_182830,NR_103766	MDGA2	0.317553	0.358703	0.753028	0.517946	0.005000033	0.910293
NR_002946	MMP23A	1.374125	1.422862	2.384522	2.872286	0.002069641	0.910313
NM_022460	HS1BP3	3.024853	2.536112	4.770301	5.697515	1.77E-07	0.912553
NM_000448	RAG1	0.193868	0.220943	0.306058	0.47601	0.007161438	0.91484
NM_001307979,NM_006150	PRICKLE3	1.612898	1.54898	2.717856	3.243749	1.71E-06	0.914919
NM_001199492,NM_014456,NM_145341	PDCD4	3.578498	3.410861	6.39546	6.785516	3.14E-18	0.915225
NM_001177428,NM_001177431,NM_001177433,NM_021625,NM_147204	TRPV4	0.489489	0.593101	0.952198	1.090235	0.001314849	0.915802
NM_004535	MYT1	0.297543	0.378509	0.652289	0.624984	0.000487109	0.917861
NM_032037	TSSK6	0.860741	0.575065	1.165366	1.548314	0.012066651	0.91839
NM_001308256,NM_001308257,NM_138340	ABHD3	2.066269	1.814133	3.081492	4.253209	8.58E-05	0.918532
NM_001167880,NM_001318331,NM_001318332,NM_022126	LHPP	7.532774	8.426531	13.829756	16.347074	2.09E-13	0.919043
NM_001316893	PRH1-TAS2R14	0.366102	0.489971	0.809337	0.809451	0.01182062	0.919108
NM_001217,NR_136241	CA11	12.644102	11.853266	24.898839	21.465476	4.79E-21	0.920388
NM_152219	GJD3	0.131023	0.268658	0.357765	0.399193	0.032729259	0.921364
NM_001129727,NM_001129728,NM_001129729,NM_001129731	PLEKHG4	2.21829	2.107011	3.883461	4.308715	8.43E-14	0.921446
NM_001128203,NM_007069	PLAAT3	56.430861	54.490253	99.640395	110.512923	1.90E-29	0.921908
NM_001003406,NM_021096	CACNA1I	0.227912	0.282034	0.409429	0.557383	0.000618493	0.922891
NM_001301128,NM_012301	MAGI2	1.402929	1.348217	2.598992	2.61917	1.99E-15	0.923509
NM_001365079,NM_014631	SH3PXD2A	1.026454	1.119902	1.958618	2.114254	1.30E-16	0.924157
NM_020633	VN1R1	0.531385	0.305799	0.733535	0.855209	0.026374675	0.92427
NM_152889	CHST13	0.249168	0.323384	0.615123	0.471739	0.03066959	0.92469
NR_002819,NR_144567,NR_144568	MALAT1	9.967389	9.755037	17.168078	20.31052	1.36E-22	0.92623
NM_017753,NM_207299	PLPPR1	0.448954	0.366266	0.660856	0.888782	0.006090126	0.92667
NM_001195263,NM_001351044,NM_024895	PDZD7	0.177676	0.142569	0.263028	0.345859	9.04E-05	0.926998
NM_001034836,NM_001163120,NM_001163121,NM_001163122,NM_001163124,NM_001163125,NM_001163130,NM_001330194,NM_145654,NR_027996,NR_027997,NR_027998,NR_027999,NR_028000	RDM1	0.791895	1.101013	1.539338	2.060132	0.004380086	0.92718
NM_001170690,NM_001330199,NM_001367977,NM_020974	SCUBE2	0.15057	0.140608	0.284122	0.269679	0.013006882	0.927466
NM_153347	TMEM86A	0.241959	0.300601	0.498353	0.533696	0.004611798	0.927657
NM_020855	ZNF492	0.290021	0.178182	0.354263	0.536796	0.021452252	0.928387
NM_001351301,NM_001351302,NM_032854	CORO6	0.511292	0.410031	0.836808	0.91823	0.002698396	0.929723
NM_001308292,NM_144727,NR_131779	CRYGN	0.227631	0.281175	0.422102	0.547413	0.029175821	0.930148
NM_000363	TNNI3	7.982024	8.970483	15.377369	16.925154	7.34E-10	0.930148
NM_020962	IGDCC4	1.547343	1.481455	2.889531	2.883332	9.88E-16	0.930542
NM_001099666,NM_001366935,NM_001366936,NM_001366937,NM_001366938,NM_001366939,NM_001366940,NR_159515,NR_159516,NR_159517	PTAR1	15.452551	16.344322	27.891249	32.726387	8.27E-23	0.930853
NM_001164831,NM_001164832,NM_001164836,NM_001164837,NM_022003	FXYD6	9.239506	8.093476	16.817129	16.267378	8.63E-21	0.932636
NM_000461,NM_001128176,NM_001128177,NM_001252634,NM_001354708,NM_001354709,NM_001354710,NM_001354711,NM_001354712,NM_001354713,NM_001354714,NM_001354715	THRB	0.331912	0.286792	0.6	0.581011	0.00017972	0.932701
NM_001329903,NM_001329904,NM_001329905,NM_002615	SERPINF1	5.833613	6.14285	11.785047	11.078025	4.64E-13	0.932817
NR_125382	LOC103611081	0.300181	0.270852	0.513024	0.577646	0.001793962	0.933569
NM_001246,NM_203468	ENTPD2	1.500607	1.566973	2.612471	3.246608	1.71E-05	0.933573
NM_024578	OCEL1	5.470973	6.214153	10.620879	11.726069	3.43E-09	0.935405
NM_001367473,NM_001367474,NM_031475	ESPN	1.49392	1.235794	2.596015	2.625209	4.99E-07	0.935638
NM_014449,NM_019858	GPR162	0.820864	0.848685	1.541272	1.652865	5.12E-05	0.935968
NR_027024	LOC645752	0.477188	0.412993	0.620916	1.082255	0.011767277	0.936053
NM_001161354,NM_020904	PLEKHA4	3.016898	2.673026	5.168665	5.718194	3.62E-12	0.936106
NM_025014,NM_173728	ARHGEF15	0.20354	0.148544	0.312261	0.361801	0.009858067	0.936962
NM_001307986,NM_001307987,NM_013305	ST8SIA5	0.129678	0.118883	0.248714	0.227419	0.000358128	0.937765
NM_153350	FBXL16	1.874848	2.267296	3.580863	4.360497	5.41E-08	0.939008
NM_001353766,NM_001353767,NM_020817,NR_148531	CCDC191	0.132537	0.143053	0.222523	0.306611	0.026062793	0.94111
NM_001006666,NM_145298	APOBEC3F	0.72717	0.73349	1.149068	1.65554	1.13E-05	0.941179
NM_153610	CMYA5	0.142888	0.131361	0.237302	0.289304	0.000421044	0.941238
NR_026938	ADCY10P1	0.402113	0.372762	0.654569	0.833496	0.000527384	0.941402
NM_025106	SPSB1	0.890375	0.839186	1.519258	1.802437	2.49E-05	0.941514
NM_153266	TMEM151A	0.56216	0.670885	1.196064	1.173682	0.000431689	0.942507
NR_028339,NR_028340	PARD6G-AS1	0.115238	0.068469	0.148622	0.204584	0.002526559	0.943103
NM_152450	FAM81A	0.128068	0.177018	0.283515	0.303215	0.022807851	0.943481
NM_002257	KLK1	0.831961	0.489485	1.098804	1.443213	0.028144039	0.943856
NM_001077203,NM_001282801,NM_001282802,NM_001282803,NM_001282804,NM_020654	SENP7	1.549031	1.502211	2.676055	3.195763	1.93E-09	0.944411
NM_006688	C1QL1	1.632501	2.073328	3.337595	3.795573	5.10E-05	0.944747
NM_001039590,NM_001039591	USP9X	38.329052	35.822369	67.352005	75.5245	1.06E-26	0.946222
NM_001199763,NM_001199764,NM_002846	PTPRN	2.969868	2.656076	4.934508	5.911375	4.36E-12	0.94698
NM_030908	OR2A4	0.389575	0.415522	0.633797	0.918333	0.014798329	0.947015
NR_003698	FAHD2CP	1.501442	1.216022	2.636143	2.603603	0.001367589	0.947236
NM_018931	PCDHB11	0.109801	0.172808	0.276197	0.268769	0.023848831	0.947359
NM_001282472	GOLGA8J	0.068846	0.064613	0.111701	0.1457	0.042849324	0.947621
NM_032701	KMT5C	4.45097	4.60174	8.534286	8.927133	2.85E-17	0.947749
NM_001038640	GOLGA6A	0.195249	0.158583	0.236668	0.445837	0.047436647	0.947775
NM_001277731,NM_001277732,NM_003734,NR_102422	AOC3	0.322717	0.44022	0.566192	0.905854	0.001052269	0.948187
NR_034034	LOC100288748	0.352236	0.447522	0.80548	0.737867	0.005123533	0.948427
NM_022158	FN3K	2.885188	3.272561	5.778448	6.115615	2.02E-07	0.949767
NM_001368395,NM_001368396,NM_001368397,NM_001368398,NM_001368399,NM_001368400,NM_001368401,NM_001368402,NM_014728	FRMPD4	0.11666	0.138606	0.231284	0.261801	0.002233649	0.949835
NM_001303460,NM_004112,NR_130156	FGF11	4.713479	4.925341	8.678852	9.96244	2.65E-17	0.951573
NM_024312	GNPTAB	10.12958	9.905935	20.283548	18.477089	2.37E-30	0.952033
NM_001127255,NM_139176,NM_206828	NLRP7	0.589742	0.621415	1.079262	1.263844	4.51E-05	0.952036
gene-RN7SL4P	RN7SL4P	2.317484	5.625823	7.208093	8.163368	0.03554186	0.952443
NM_001291832	ERFE	0.184149	0.134404	0.299949	0.316597	0.027429053	0.952675
NM_012259	HEY2	3.66232	3.339708	6.846783	6.727399	4.96E-15	0.955021
NM_001322227,NM_001322228,NM_001322229,NM_001322230,NM_001322231,NM_001322232,NM_001322233,NM_001322234,NM_001322235,NM_001322236,NM_001322237,NM_001322238,NM_004755,NM_182398	RPS6KA5	0.085979	0.162528	0.22176	0.260042	2.67E-05	0.955154
NM_133367	PAQR8	2.083571	2.017469	3.714027	4.240496	1.62E-14	0.955786
NM_001012716	TYMSOS	1.830446	1.962477	2.636307	4.721535	0.008733922	0.955973
NM_016113	TRPV2	0.15595	0.16712	0.24415	0.383375	0.040562306	0.957826
NM_001363781,NM_152426	APOBEC3D	1.284907	1.19116	2.271377	2.538778	1.36E-05	0.958033
NM_001317384,NM_001317387,NM_001364286,NM_001364287,NM_001364289,NM_001650,NM_004028	AQP4	0.153081	0.210765	0.240675	0.466576	0.03108639	0.958894
NM_000240,NM_001270458	MAOA	0.126607	0.256758	0.308104	0.437135	0.022667083	0.958985
NM_001031698,NM_001363607,NM_012272	PRPF40B	2.483088	2.459126	4.772115	4.837019	2.84E-14	0.959249
NM_000492	CFTR	0.06541	0.087546	0.166457	0.131064	0.026574229	0.959875
NM_001318781,NM_182920	ADAMTS9	0.079992	0.065309	0.099619	0.183123	0.048465536	0.960442
NM_001001396,NM_001365783,NM_001365784,NM_001684	ATP2B4	2.08557	2.016919	3.804343	4.180376	1.17E-26	0.960742
NM_001042471,NM_001165958,NM_001165959,NM_001369402,NM_018530	GSDMB	2.216273	2.036769	4.034112	4.253265	6.73E-07	0.96242
NM_001199723,NM_001878	CRABP2	37.861473	39.091151	74.835207	75.150707	3.64E-34	0.962785
NM_007232	HRH3	2.692939	2.135006	4.727	4.698397	7.91E-09	0.965144
NR_024187,NR_144393,NR_144394,NR_144395	SUZ12P1	6.360752	7.345305	12.691202	14.073688	1.04E-06	0.965528
NM_024693	ECHDC3	2.059744	2.264251	3.657689	4.788616	1.33E-05	0.965955
NM_003730	RNASET2	1.035681	1.394299	2.107408	2.639798	1.96E-08	0.966134
NM_001317939,NM_001317940,NM_017637	BNC2	2.033694	1.892288	3.912847	3.759676	4.46E-33	0.966648
NM_022168	IFIH1	0.137522	0.206548	0.285506	0.387051	0.021421581	0.966954
NM_138424	KIF12	0.819035	0.634004	1.32271	1.517604	0.000794499	0.966977
NM_001242464,NM_032192,NM_181505	PPP1R1B	3.525729	3.127044	6.962898	6.058961	1.27E-07	0.968908
NM_002514	CCN3	0.1419	0.178799	0.34798	0.279854	0.034998614	0.969163
NM_001278221,NM_001321126,NM_001321127,NM_016483	PHF7	2.054018	1.807534	3.43746	4.123356	1.67E-06	0.969361
NM_178564	NRBP2	5.681258	4.865793	10.336792	10.333774	1.35E-24	0.970738
NM_001031702,NM_001256346,NM_001256347,NM_001256348,NR_046079	SEMA5B	3.978893	4.08672	7.84497	7.963159	8.86E-31	0.970811
NM_001321086,NM_002517	NPAS1	2.764295	3.182164	5.898611	5.758047	1.13E-08	0.971051
NR_038910	PCOLCE-AS1	1.495945	1.218449	2.376797	2.945659	1.27E-05	0.971462
NM_001244937,NM_001318913,NM_002447,NR_134919	MST1R	0.524733	0.437349	0.856071	1.035006	0.000120779	0.974976
NM_001352	DBP	1.153161	1.30713	2.398795	2.440171	5.81E-06	0.97587
NM_000721,NM_001205293,NM_001205294	CACNA1E	0.060428	0.091975	0.16245	0.137322	0.003025044	0.975974
NM_001330491,NM_004331	BNIP3L	8.657056	8.993668	16.687731	18.03516	2.18E-37	0.97616
NM_002661	PLCG2	0.703468	0.666875	1.216994	1.482118	9.98E-09	0.977948
NM_001318038,NM_017436,NR_146459	A4GALT	2.374464	2.382257	4.548854	4.820821	1.74E-09	0.978032
NM_001278669,NM_001278670,NM_001278672,NM_001278673,NM_001278675,NM_006162,NM_172387,NM_172388,NM_172389,NM_172390	NFATC1	0.729271	0.925452	1.521779	1.738216	8.09E-06	0.97828
NM_001171873,NM_152404	UGT3A1	0.279487	0.272398	0.456043	0.631706	0.001104669	0.978906
NR_027291	NAP1L6P	0.178741	0.129397	0.316416	0.290981	0.037609333	0.979063
NM_005468	NAALADL1	0.349359	0.280609	0.570961	0.672102	0.003808101	0.980549
NM_001199661,NM_001199662,NM_001199663,NM_001199664	PMF1-BGLAP	1.747224	1.736676	3.708409	3.171259	0.000165826	0.981636
NM_001080401	PPM1N	1.122996	1.526509	2.535975	2.696335	9.31E-05	0.981725
NM_153018	ZFP3	0.213527	0.217594	0.420378	0.431295	0.000971439	0.982207
NR_002715	RN7SL1	14.744925	25.490963	32.915882	46.602627	0.00054746	0.982808
NR_027906	AFDN-DT	0.519086	0.526414	1.019715	1.048795	0.000504401	0.984399
NM_001005367,NM_001201461,NM_020659	TTYH1	5.57233	5.465203	10.941162	10.907479	1.38E-21	0.985126
NR_134561	LOC101928126	0.378377	0.351617	0.711103	0.734619	0.020450733	0.985834
NR_125428	LOC101927915	4.352926	3.907337	6.453925	9.917212	8.06E-05	0.986895
NM_001040134,NM_002579	PALM	2.574608	2.919167	5.285199	5.61199	6.46E-13	0.988086
NM_001037132,NM_001193582,NM_001193583,NM_001193584,NM_001371119,NM_001371122,NM_001371123,NM_001371124,NM_001371125,NM_001371126,NM_001371127,NM_001371128,NM_001371129,NM_001371130,NM_001371131,NM_001371132,NM_001371133,NM_001371134,NM_001371135,NM_001371136,NM_001371137,NM_001371138,NM_001371139,NM_001371140,NM_001371141,NM_001371142,NM_001371143,NM_001371144,NM_001371145,NM_001371146,NM_001371…	NRCAM	0.638307	0.591622	1.185049	1.254822	5.62E-08	0.98823
NM_003806,NR_073189	HRK	0.599296	0.628521	1.232083	1.204921	1.47E-07	0.989013
NM_001003940,NM_001003942,NM_001003943,NM_033503	BMF	2.323385	2.48015	4.657565	4.877302	1.54E-20	0.989116
NM_021954	GJA3	0.174763	0.127255	0.263831	0.335789	0.006479142	0.989414
[truncated: 968 more rows]
