# Supplementary material for: ETV4 is a mechanical transducer linking cell crowding dynamics to lineage specification
Source: Nat Cell Biol. 2024 May 3;26(6):903–16. doi: 10.1038/s41556-024-01415-w (PMC11178500; doi:10.1038/s41556-024-01415-w)
Supplement: Supplementary file 4 — Predicted transcriptional regulators for cell crowding. [file 41556_2024_1415_MOESM4_ESM.csv]

CREB3
CTCF
E2F1
E2F4
E4F1
ELK1
ERF
ETS1
ETS2
ETV1
ETV4
ETV5
GTF2I
HIF1A
HMGN1
JUND
KLF16
MAFG
MAX
MAZ
MYC
NFE2L2
PATZ1
POLR2B
REST
SF1
SP1
SP3
SRF
TEAD2
TFE3
XBP1
YY1
ZFP42
ZIC2
ZIC3
ZNF219
ZNF263
ZNF282
ZNF589
