# Supplementary material for: ETV4 is a mechanical transducer linking cell crowding dynamics to lineage specification
Source: Nat Cell Biol. 2024 May 3;26(6):903–16. doi: 10.1038/s41556-024-01415-w (PMC11178500; doi:10.1038/s41556-024-01415-w)
Supplement: Supplementary file 5 — DEGs in H9 hESCs after ETV4 KD. [file 41556_2024_1415_MOESM5_ESM.csv]

Transcript_ID	Gene_Symbol	shControl-1_FPKM	shControl-2_FPKM	shETV4-1_FPKM	shETV4-2_FPKM	bh.pval	shETV4/shControl.logFC
gene-RPL34P9	RPL34P9	0.31848	0.752941	0.007802	0.057395	0.002207297	-4.038576
NM_001293171	HOTS	0.169493	0.044697	0.004982	0.014532	0.00093835	-3.45631
NM_001114633	PLA2G4B	1.059214	0.858933	0.100535	0.087437	1.71E-18	-3.351124
NR_004405	LAMB2P1	0.398361	0.279788	0.056205	0.022062	1.43E-05	-3.115126
gene-TUBG1P	TUBG1P	0.133019	0.101727	0.011309	0.01775	0.008949329	-3.014044
NM_020997	LEFTY1	19.755001	21.430422	2.129145	3.179597	4.83E-53	-2.955692
NM_001185	AZGP1	0.314649	0.337341	0.027623	0.063499	0.000107515	-2.838979
NM_001080515,NM_001371529	FAM163B	0.814332	0.651047	0.205216	0.012254	0.000269325	-2.752386
NR_108030	LINC01574	0.404566	0.388693	0.061952	0.055805	0.006176806	-2.751979
NM_030785	RSPH6A	0.144823	0.112406	0.026718	0.012422	0.000623988	-2.716338
NM_173833	SCARA5	0.224939	0.269801	0.055555	0.023001	2.55E-07	-2.654877
NR_145433,NR_145434,NR_145435,NR_145436,NR_145437	MIR205HG	8.283485	7.697297	1.75821	0.851792	6.33E-17	-2.614215
NM_012375	OR52A1	1.499286	1.251667	0.345356	0.109117	1.25E-07	-2.597665
NM_001795	CDH5	0.07365	0.099667	0.008041	0.020894	0.000557231	-2.582526
NM_000871	HTR6	0.522959	0.591844	0.140844	0.048117	6.04E-09	-2.560628
NM_033225	CSMD1	0.065027	0.078788	0.017699	0.00699	4.79E-07	-2.542274
NR_110094	LINC02587	0.278587	0.195242	0.057887	0.023937	0.000208984	-2.533771
NR_027073,NR_152622	LOC283731	0.162336	0.250445	0.054441	0.016944	0.000508342	-2.531684
NM_001142343,NM_001142344,NM_001142345,NM_004072	CMKLR1	0.722778	0.868245	0.212364	0.06685	2.77E-08	-2.510512
NM_001185099,NM_001185100,NM_001185101,NM_001278417,NM_001771	CD22	0.102637	0.138652	0.03266	0.009831	0.001715736	-2.505533
NM_000601,NM_001010931,NM_001010932,NM_001010933,NM_001010934	HGF	0.070619	0.064648	0.018327	0.005835	3.65E-05	-2.484998
NM_001128204,NM_001128205,NM_001128206,NM_015170,NR_132437,NR_156414,NR_156415	SULF1	4.008756	3.503667	0.894162	0.488768	6.77E-24	-2.44155
NR_110724	LINC01480	0.422026	0.531944	0.120279	0.056056	0.011491542	-2.435625
NM_001354473	SERTM2	1.713363	1.683776	0.394012	0.241856	2.27E-19	-2.417521
NM_001348250,NM_001348251,NM_001348252,NM_001348253,NM_003042	SLC6A1	0.137461	0.059818	0.020088	0.017086	0.001416154	-2.407872
NM_001166116,NM_003275	TMOD1	0.217073	0.212045	0.052758	0.028821	8.70E-06	-2.395105
NM_014037	SLC6A16	0.379557	0.363753	0.099268	0.044916	8.09E-07	-2.366053
NR_002821	TPTEP2	1.056141	2.469014	0.2321	0.467683	0.000383633	-2.332707
NM_025163	PIGZ	0.252963	0.162694	0.035929	0.047334	0.000208984	-2.319646
NM_001828	CLC	4.933245	5.119451	1.360324	0.653787	1.10E-10	-2.319367
NM_001077196,NM_001077197,NM_001077358,NM_016953	PDE11A	0.071937	0.061357	0.014562	0.012261	5.69E-05	-2.313069
NM_178129,NM_178129_dup1	P2RY8	0.034105	0.059052	0.011468	0.007402	0.015371898	-2.30357
NR_135182,NR_135183	LINC02188	0.892584	0.544769	0.112656	0.180302	0.000803841	-2.294649
NM_005325	H1-1	0.641082	0.419801	0.177834	0.043371	0.001904896	-2.26181
NM_004959	NR5A1	0.136443	0.161949	0.051171	0.011074	0.001100101	-2.261179
NM_005266,NM_181703	GJA5	1.215708	1.411603	0.272283	0.28631	1.69E-14	-2.233718
gene-LOC100420746	LOC100420746	0.191456	0.499459	0.071975	0.075635	0.026478047	-2.226718
NM_001171930,NM_001171931,NM_001171932,NM_001171933,NM_001171934,NM_001171935,NM_001171936,NM_022124,NM_052836	CDH23	0.567106	1.248192	0.218637	0.170033	0.000367568	-2.223589
NM_000706	AVPR1A	0.061642	0.036523	0.005243	0.015817	0.004559163	-2.220703
NM_001033047,NM_001184690,NM_001184691,NM_001184692,NM_001184693	NPNT	0.484701	0.337338	0.089864	0.090837	5.83E-08	-2.185602
NM_001201359,NM_005624	CCL25	0.557543	0.6745	0.178822	0.094015	0.000195806	-2.174941
NM_001318221,NM_001318222,NM_016633	AHSP	0.552358	1.043907	0.17606	0.1775	0.006428072	-2.174673
NR_136416,NR_136417	LOC105371899	0.826441	0.486231	0.08214	0.209555	0.000533857	-2.169974
gene-PEBP1P2	PEBP1P2	0.207164	0.164114	0.025234	0.058018	0.043549938	-2.156943
NM_001038633,NM_001242908,NM_001242909,NM_001242910	RSPO1	0.089749	0.048689	0.020016	0.011132	0.020061636	-2.152029
NM_001348107	SPAAR	0.177105	0.181085	0.048097	0.033599	0.009779003	-2.132388
NR_027024	LOC645752	2.190681	1.585864	0.601669	0.266866	1.59E-08	-2.120411
NM_005321	H1-4	0.457165	0.429787	0.076943	0.127303	0.00268031	-2.118548
gene-SLC2A3P2	SLC2A3P2	0.088796	0.096554	0.032571	0.010232	0.006322859	-2.114468
NM_018652	GOLGA6B	0.759422	0.517557	0.214009	0.081099	8.02E-06	-2.11342
NM_001012393,NM_001319103,NM_001319104,NM_001319105,NM_001319106,NM_002545	OPCML	0.200573	0.210851	0.045522	0.049839	1.15E-07	-2.109155
NM_001076778,NM_001282713,NM_001282714,NM_007177	FAM107A	0.778419	0.956308	0.249242	0.153184	5.72E-09	-2.107913
NR_110919	LOC101928530	0.320556	0.329603	0.060079	0.091554	0.030989085	-2.100209
NM_001293298,NM_001293304,NM_018689	CEMIP	0.778824	0.635815	0.204126	0.131071	1.09E-11	-2.077353
NM_182584	C20orf203	0.101679	0.087231	0.033293	0.011558	0.001720658	-2.074487
NM_001145224	GOLGA6D	1.529162	1.070775	0.425657	0.194501	1.25E-07	-2.067769
NM_006762	LAPTM5	0.462337	0.396574	0.096254	0.10938	7.09E-06	-2.06243
gene-CD177P1	CD177P1	0.143417	0.110126	0.044078	0.017248	0.017259196	-2.04766
NM_032489	ACRBP	0.612875	0.388557	0.135387	0.107747	5.51E-05	-2.042241
NR_024438	ACTG1P4	0.243503	0.123456	0.053677	0.035434	0.010070414	-2.041943
gene-LOC100129942	LOC100129942	0.411162	0.256122	0.157338	0.004961	0.02097934	-2.039647
NM_001038640	GOLGA6A	1.405907	0.943052	0.402733	0.170058	1.66E-06	-2.035941
NM_001358921,NM_015697	COQ2	13.124166	11.777439	3.004154	3.08573	1.15E-34	-2.031752
gene-LOC100420326	LOC100420326	0.437211	0.436724	0.067991	0.147407	0.003785879	-2.020521
NM_152627	CDC14C	0.045558	0.150162	0.032211	0.01611	0.034923333	-2.018069
NM_001135254,NM_002584,NM_013945	PAX7	0.075788	0.033074	0.0085	0.018471	0.02524735	-2.01302
NM_001077620,NR_033357	PRCD	0.089298	0.246874	0.022654	0.061136	0.029087484	-2.00435
NM_001286531,NM_001286532,NM_001286533,NM_001286534,NM_001286535,NM_001286536,NM_001368051,NM_001368052,NM_001368053,NM_001368054,NM_001368055,NM_001368056,NM_152442	RAD9B	0.063883	0.043099	0.017253	0.009669	0.030118678	-1.990511
NM_024869	FAM110D	0.167357	0.260748	0.081874	0.026913	0.00286355	-1.976459
gene-PSMC6P1	PSMC6P1	0.142727	0.263734	0.050193	0.053252	0.013446217	-1.974253
NM_002522	NPTX1	1.051172	1.133794	0.314445	0.243161	2.81E-14	-1.970293
gene-ABCB10P4	ABCB10P4	0.273622	0.299742	0.057362	0.089001	0.00024916	-1.9699
NM_005519	HMX2	0.841648	0.724757	0.199691	0.200507	2.26E-06	-1.968671
NM_000555,NM_001195553,NM_001369370,NM_001369371,NM_001369372,NM_001369373,NM_001369374,NM_178151,NM_178152,NM_178153	DCX	1.688983	1.414637	0.454967	0.339107	4.90E-20	-1.966607
NR_126381	LINC01162	0.904356	0.772261	0.261938	0.169275	0.005124367	-1.959081
NM_000953,NM_001281469	PTGDR	0.099691	0.120894	0.023737	0.033008	0.005667121	-1.95877
NM_000020,NM_001077401	ACVRL1	0.157413	0.075563	0.033754	0.026345	0.005107543	-1.954768
NM_001289922,NR_110522,NR_110523	C22orf34	0.16105	0.098139	0.058908	0.008245	0.034820392	-1.948481
NM_001207020,NM_001353438,NM_001353439	SHISA8	0.185768	0.219419	0.043975	0.061796	0.002841602	-1.937644
NM_001130834,NM_001290,NM_001304434,NM_001304435,NR_130734	LDB2	16.400742	15.636995	4.732454	3.669826	1.31E-42	-1.930919
NM_006187	OAS3	0.964809	0.748813	0.29686	0.155599	1.20E-08	-1.92119
NM_001197246,NM_001197247,NM_001197248,NM_001197249,NM_007047	BTN3A2	3.353369	3.096801	1.132312	0.574074	4.28E-11	-1.918393
NM_001161707,NM_001301097,NM_032531	KIRREL3	0.13049	0.20174	0.033483	0.054791	0.001260785	-1.912122
NM_001308210,NM_005786	TSHZ1	0.167623	0.156971	0.039329	0.047039	8.22E-05	-1.910068
NM_001145472,NM_001145473,NM_001173129,NM_001308013,NM_144612	LOXHD1	0.234661	0.156127	0.0418	0.062206	9.18E-05	-1.909719
NR_135137,NR_135138	LOC102724156	0.795702	0.609288	0.138022	0.236629	0.00994551	-1.906941
NM_001304447,NM_014653	WSCD2	0.311877	0.246889	0.109191	0.040224	0.000118231	-1.902919
NR_102735	DBH-AS1	0.333438	0.460003	0.119593	0.092675	0.000148691	-1.902236
NM_001322923,NM_001322924,NM_052862,NR_136519	RCSD1	0.135845	0.327607	0.03948	0.08474	0.009018732	-1.899522
NM_001001395,NM_001243609,NM_001243610,NM_001243611,NM_001243612,NM_001243613,NM_018640,NR_045012,NR_045013,NR_045014	LMO3	0.926453	1.024275	0.288678	0.237157	1.17E-09	-1.891331
NR_040000	LOC339166	0.415508	0.520725	0.15192	0.102168	9.58E-05	-1.881539
NR_027701	LINC00346	0.165696	0.120767	0.037399	0.040358	9.47E-05	-1.881304
NM_001172425,NM_003240	LEFTY2	5.133499	6.633531	1.449854	1.745446	6.79E-16	-1.880727
NM_025014,NM_173728	ARHGEF15	0.892596	0.921455	0.277927	0.216154	1.14E-10	-1.876396
NM_001012967,NM_001291510,NM_001345927	DDX60L	0.578465	0.526284	0.183624	0.117374	3.89E-09	-1.875893
NM_001321449,NM_152358	IZUMO2	4.017295	4.241894	1.58647	0.664087	1.25E-05	-1.875718
NM_198557	RBM43	2.067151	2.265725	0.671827	0.509841	4.97E-16	-1.8745
NM_001058,NM_015727	TACR1	0.122201	0.09816	0.03207	0.028387	0.001234154	-1.865888
NM_001011548,NM_001011549,NM_001011550,NM_002362	MAGEA4	0.551836	0.394278	0.145882	0.114462	0.00027523	-1.861595
NR_024478	LINC01512	0.164468	0.223294	0.047912	0.059595	0.003310309	-1.850741
NM_000299,NM_001005337	PKP1	0.473452	0.386684	0.099828	0.141419	1.23E-06	-1.834054
NM_001103176,NM_001369813,NM_001369814,NM_001369815,NM_001369816,NM_001369818,NM_001369820,NM_001369821,NR_163157,NR_163158,NR_163159,NR_163160,NR_163161,NR_163162,NR_163163,NR_163164,NR_163165,NR_163166,NR_163167	CNPY1	0.052669	0.115488	0.016512	0.030726	0.040159212	-1.831789
NM_005545,NM_201526	ISLR	0.305744	0.666302	0.192953	0.080682	0.002875539	-1.828772
NM_001039617,NR_135617,NR_135618	ZDHHC19	1.754332	2.088402	0.764718	0.325188	1.90E-05	-1.817929
NM_001319145,NM_001371761,NM_001371762,NM_001371763,NM_001766	CD1D	0.450679	0.460701	0.127654	0.132715	0.000113809	-1.807495
NR_146419	ANKRD20A4-ANKRD20A20P	0.072957	0.055054	0.013984	0.022614	0.014642493	-1.806431
NM_001311182,NM_001369775,NM_022046,NR_163144	KLK14	0.608252	0.494656	0.176361	0.139102	0.000967287	-1.80577
NR_038387	LINC00886	0.139144	0.179134	0.038911	0.052218	0.002072652	-1.804305
NM_001277406,NM_001371926	POTEI	0.186155	0.085414	0.055425	0.022563	0.005016158	-1.799995
gene-RPL9P25	RPL9P25	0.524963	0.553457	0.096784	0.213391	0.008954366	-1.797765
NM_001164404	GOLGA6C	1.83008	1.651699	0.636766	0.365937	5.07E-11	-1.79593
NM_001010881	C1orf167	0.263451	0.304484	0.070803	0.09341	1.36E-05	-1.790157
NR_110592	LINC01238	0.892395	0.799623	0.31682	0.172482	9.35E-06	-1.789948
NR_033982	LINC01801	0.416062	0.397295	0.13378	0.102247	0.000214582	-1.784937
NM_207360	ZC3H12D	0.100213	0.06933	0.030337	0.018865	0.004473664	-1.784862
NM_001269040,NM_001269041,NM_001269042,NM_001269043,NM_001269044,NM_001269045,NM_001269046,NM_001269047,NM_001269048,NM_001269049,NM_001269050,NM_001269051,NM_001269052,NM_001269054,NM_001269055,NM_080618,NR_072975	CTCFL	0.677515	0.596389	0.258675	0.114365	1.62E-05	-1.771854
NM_178493	NOTUM	0.204463	0.199785	0.102217	0.016299	0.01457446	-1.770159
NM_198570,NR_136188	VWC2	0.144089	0.095822	0.030953	0.039563	9.73E-05	-1.766477
NM_001114380,NM_002209	ITGAL	0.112198	0.06287	0.027551	0.023985	0.014330259	-1.764263
NM_001079807	PGA3	0.287281	0.242466	0.066292	0.089998	0.005783521	-1.761078
NM_001170738,NM_015232	IQSEC3	0.699194	0.582364	0.237891	0.14029	1.06E-09	-1.76075
NM_001025290	DPPA5	2.493764	2.455093	0.899882	0.564891	8.20E-06	-1.756418
NR_033690,NR_033691	ZNF436-AS1	0.420252	0.36233	0.158137	0.074069	0.000459847	-1.752837
NM_001282236,NM_001367064,NM_001367065,NM_004196	CDKL1	0.612436	0.417161	0.211416	0.094554	8.44E-08	-1.750618
NM_001100915	KCTD19	0.097237	0.113937	0.033057	0.029995	0.02093938	-1.743818
NM_001146191,NM_003953,NM_024569	MPZL1	26.72845	26.829233	8.863623	7.144748	2.96E-52	-1.742267
NM_001033723,NM_001367783	ZNF704	0.865111	0.701926	0.303392	0.165631	9.30E-10	-1.740309
NM_001271043,NM_001271044,NM_001365902,NM_001365982,NM_001365983,NM_001365984,NM_001365985,NM_002501	NFIX	0.120399	0.098699	0.03101	0.03463	0.001303396	-1.738929
NR_002947	TCAM1P	0.2193	0.254207	0.11238	0.029518	0.003485324	-1.738531
NM_001358438	KLF18	0.123213	0.06591	0.04596	0.010776	0.031817211	-1.736988
NM_000831	GRIK3	0.36666	0.331694	0.130666	0.079244	1.90E-07	-1.734188
NR_151723	BNC2-AS1	0.985504	0.972142	0.263756	0.326411	0.006381165	-1.729925
NM_001007538	SHISA2	7.162292	6.302096	2.375855	1.69956	1.87E-18	-1.72413
NM_004163	RAB27B	0.143353	0.158365	0.046561	0.044783	6.44E-05	-1.723819
NR_033852	LOC283177	0.127769	0.141587	0.051276	0.030355	0.012133339	-1.722325
NM_001136154,NM_001136155,NM_001243428,NM_001243429,NM_001243432,NM_001291391,NM_001331025,NM_004449,NM_182918,NR_111949	ERG	0.202189	0.205361	0.057557	0.066167	0.000381636	-1.719852
NM_001042548,NM_005102	FEZ2	14.657251	14.015161	4.585515	4.142696	2.48E-34	-1.715905
NM_001066	TNFRSF1B	1.646333	1.665129	0.608149	0.405557	2.91E-10	-1.707829
NR_040050	LOC100507351	0.703984	0.587755	0.257474	0.139232	4.04E-06	-1.703172
NM_001079808	PGA4	0.380867	0.34303	0.100379	0.122858	0.003454149	-1.697208
NM_001163560,NM_152764	MEIOB	4.940683	4.865905	2.180034	0.850316	5.21E-06	-1.694267
NR_161226	LINC02872	0.078699	0.124146	0.03122	0.03149	0.025489318	-1.69361
NM_024574	NDNF	0.434351	0.290734	0.159885	0.065852	0.001732301	-1.683507
NR_134456	LINC02671	0.115129	0.179482	0.016326	0.075612	0.038111434	-1.680078
NM_000300,NM_001161727,NM_001161728,NM_001161729	PLA2G2A	1.968914	1.880602	0.833258	0.377174	5.92E-05	-1.669155
NM_002564,NM_176071,NM_176072	P2RY2	0.367634	0.317808	0.116165	0.099398	1.22E-07	-1.668925
NM_001329906,NM_018055	NODAL	3.402869	3.679122	0.909037	1.31959	7.50E-10	-1.668
NM_000623	BDKRB2	0.13497	0.082614	0.044214	0.024333	0.015607271	-1.666407
NM_152335	TMEM266	1.010217	1.292157	0.444971	0.280561	2.45E-06	-1.666011
NM_001101669,NM_001331040,NM_003866	INPP4B	0.080127	0.050226	0.033862	0.007316	0.020704363	-1.662478
NM_001042543,NM_006529	GLRA3	0.047717	0.029178	0.005961	0.018331	0.043727098	-1.662409
NM_004842,NM_016377,NM_138633	AKAP7	20.960809	21.392396	8.161478	5.247893	4.78E-21	-1.65923
gene-LOC100421597	LOC100421597	0.426467	0.375997	0.18791	0.06648	0.004381844	-1.657395
NM_003041,NR_130783	SLC5A2	0.138274	0.202412	0.060282	0.04772	0.019810564	-1.657385
NM_173050	SCUBE1	0.866767	0.794788	0.332862	0.193915	2.54E-09	-1.65727
NM_000796,NM_001282563,NM_001290809,NM_033663	DRD3	0.253921	0.095169	0.068739	0.042282	0.026637207	-1.652766
NM_001044370,NM_001362786	MPPED1	0.15561	0.12233	0.076378	0.012065	0.034357457	-1.651954
NM_001199824	SBK3	0.429932	0.527578	0.175752	0.131736	0.002434807	-1.638757
NM_182894	VSX2	0.261028	0.157801	0.074435	0.060641	0.004700992	-1.63259
NM_017416	IL1RAPL2	0.189244	0.193973	0.046559	0.077603	0.003567139	-1.625938
NM_001257967,NM_001257968,NM_194300,NR_047565	ITPRID1	0.282292	0.292246	0.130677	0.055511	0.000134742	-1.625642
NM_000316,NM_001184744	PTH1R	0.25638	0.346642	0.088888	0.106764	0.002611056	-1.623921
NR_121565	LOC101927954	0.135537	0.140116	0.033317	0.056246	0.008765647	-1.621879
NM_001001331,NM_001330611,NM_001353564,NM_001363862,NM_001683	ATP2B2	0.118492	0.139434	0.056318	0.027522	0.000491025	-1.621247
NM_182577	ODF3L2	0.49301	0.493474	0.247987	0.072704	0.006071671	-1.621112
NM_000312	PROC	0.271247	0.443535	0.116134	0.11645	0.005149025	-1.619751
NM_001040272,NM_052866	ADAMTSL1	0.101897	0.073271	0.042167	0.015484	0.019213641	-1.603322
gene-ACTBP7	ACTBP7	0.159877	0.269905	0.056814	0.084763	0.025935142	-1.602018
NM_001130081,NM_002662	PLD1	0.735618	0.672778	0.29459	0.16974	8.79E-07	-1.600831
NM_001034837,NM_001034838,NM_001278339,NM_001278340,NM_014592	KCNIP1	0.495388	0.379942	0.208615	0.080109	0.005342815	-1.600136
NM_001130415,NM_030817	APOLD1	0.152088	0.074939	0.042744	0.032438	0.018934216	-1.594405
gene-LOC100420818	LOC100420818	3.863224	3.596949	1.517413	0.955391	8.30E-05	-1.593061
NM_004466	GPC5	0.117161	0.094888	0.037096	0.033269	0.025623649	-1.591468
NM_002010	FGF9	0.067775	0.082507	0.013013	0.036978	0.028111701	-1.587932
NM_001170820	IFITM10	0.237772	0.198779	0.066052	0.079542	0.001228402	-1.584199
NM_001277083	POTEJ	0.126655	0.059728	0.027489	0.034699	0.044710511	-1.583562
NR_132755	SNORD134	1.231563	1.723136	0.535354	0.451562	0.043134057	-1.582012
NR_024434,NR_024435,NR_110324,NR_110325,NR_110326	MAP3K14-AS1	2.820497	2.092986	1.128043	0.516337	0.000223177	-1.579202
NM_001365891,NM_198795	TDRD1	0.378525	0.286963	0.122717	0.100235	0.00011025	-1.57768
gene-B3GAT3P1	B3GAT3P1	0.228754	0.388612	0.140835	0.06638	0.02614132	-1.574998
NM_000620,NM_001204213,NM_001204214,NM_001204218	NOS1	0.531191	0.428419	0.19341	0.128781	4.68E-08	-1.574532
NR_026949	EWSAT1	0.121183	0.132233	0.045184	0.040213	0.020004961	-1.56925
NM_144629	RFTN2	0.212008	0.270961	0.109344	0.05352	0.000825138	-1.568263
NM_001080114,NM_001080115,NM_001080116,NM_001171610,NM_001171611,NM_001368063,NM_001368064,NM_001368065,NM_001368066,NM_001368067,NM_001368068,NM_007078	LDB3	0.235848	0.204348	0.079708	0.069345	0.000496581	-1.562321
NR_024159	DGCR9	0.291902	0.430792	0.109471	0.135654	0.001935409	-1.559867
NM_001145008,NM_001145009,NM_007048,NM_194441	BTN3A1	3.078382	2.72503	1.166832	0.805895	9.62E-14	-1.55671
NM_199511,NM_199512	CCDC80	2.230944	2.046373	0.826686	0.637319	3.83E-12	-1.546786
NM_030943	AMN	0.36513	0.156757	0.102998	0.075656	0.035382331	-1.546569
NM_001113523,NM_001308320,NM_001308321,NM_152615	PARP15	0.175141	0.18315	0.078037	0.044741	0.002023485	-1.54508
NR_038866	BSN-DT	0.285103	0.324522	0.121667	0.087336	0.001588695	-1.544398
NR_033263	MIR1-1HG-AS1	0.53561	0.380046	0.205681	0.108861	0.001319263	-1.541553
NM_144622	DCST2	0.137377	0.15493	0.053744	0.046955	0.023866081	-1.537435
NR_103746	LINC01356	23.056072	20.173769	8.794672	6.116094	2.45E-20	-1.535673
NM_022097	CHP2	2.01512	2.22105	0.994895	0.473521	2.36E-05	-1.5285
NM_015567	SLITRK5	1.541802	1.194195	0.569802	0.380698	1.87E-07	-1.525308
NR_136244,NR_136245,NR_136246	TSBP1-AS1	0.547542	0.698679	0.334113	0.099194	0.015177989	-1.524098
NR_160937,NR_160938	C10orf55	0.225539	0.266529	0.091782	0.079868	0.003126164	-1.519388
NM_012285	KCNH4	0.433424	0.247142	0.097419	0.140316	0.002601749	-1.517381
NM_001308053,NM_014353	RAB26	1.176169	1.188848	0.421637	0.407028	1.36E-05	-1.51299
NM_001366294,NM_032133,NR_158785	MYCBPAP	0.442149	0.532727	0.248984	0.093499	0.001937831	-1.509186
NM_006183	NTS	11.094548	13.000818	4.588825	3.877684	6.25E-15	-1.508917
NR_108062,NR_108063	LINC00458	30.667312	33.682484	13.294914	9.320208	3.61E-20	-1.508648
NM_001037160	CYS1	0.283337	0.251355	0.105904	0.082556	0.003034511	-1.50445
NR_037897	SAP30L-AS1	0.118365	0.151245	0.050556	0.044499	0.015326776	-1.50404
NM_001206673,NM_181533,NM_181814	ABHD12B	1.175309	1.753574	0.594297	0.444933	0.000155045	-1.494836
NM_005293	GPR20	0.525229	0.472623	0.206417	0.148587	0.002072996	-1.490991
NM_153487	MDGA1	0.148367	0.132372	0.072643	0.027572	0.002477214	-1.486131
NR_111936	PDZK1P1	0.253814	0.194897	0.095222	0.064985	0.016125442	-1.485849
NM_178013	PRIMA1	1.661544	2.08731	0.779931	0.559181	2.94E-08	-1.485173
NM_000104	CYP1B1	1.015602	0.95175	0.453249	0.250868	4.09E-06	-1.482368
NM_001128141,NM_004413	DPEP1	2.4031	2.293315	0.96195	0.721733	3.70E-07	-1.479939
NM_001243539,NM_001256765,NM_001351095,NM_001351096,NM_001351097,NM_002189,NM_172200,NR_046362	IL15RA	0.958082	0.966853	0.347756	0.346966	6.06E-05	-1.470302
gene-PIGAP1	PIGAP1	0.135069	0.106211	0.044973	0.042283	0.013767773	-1.467382
NR_110257	LINC01814	0.037435	0.071244	0.02642	0.012927	0.041748982	-1.465748
NM_153692	HTRA4	0.632455	0.420398	0.124462	0.257923	0.006428072	-1.461206
NM_017631	DDX60	1.471513	1.247279	0.687208	0.30034	4.51E-05	-1.461043
NM_005951	MT1H	16.557697	22.687031	7.645752	6.646393	1.48E-08	-1.457276
NM_006734	HIVEP2	1.954944	1.678968	0.818401	0.507006	4.06E-10	-1.455088
NM_002060	GJA4	2.340596	2.643647	1.026875	0.79312	4.89E-07	-1.45344
NM_020805	KLHL14	0.305861	0.211035	0.080541	0.108546	0.002612651	-1.450824
NR_108080	CD81-AS1	0.495037	0.321817	0.15888	0.140052	0.019162793	-1.450261
NM_013381	TRHDE	1.345166	1.124707	0.489109	0.416101	6.43E-09	-1.448112
NM_001024912,NM_001184813,NM_001184815,NM_001184816,NM_001205344,NM_001712	CEACAM1	1.369707	1.210585	0.563824	0.384157	1.95E-06	-1.444604
NM_001281448,NM_001281449,NM_014276	RBPJL	0.157762	0.299734	0.061353	0.106771	0.022809175	-1.444233
NM_016941,NM_203486	DLL3	4.377749	3.967007	1.593252	1.473376	4.34E-10	-1.444217
NR_146452	LINC02361	0.488345	0.961613	0.313855	0.219395	0.007798195	-1.443127
NM_052906,NR_110512	ELFN2	0.578313	0.50474	0.265575	0.133347	0.000121013	-1.440925
gene-ALG1L7P	ALG1L7P	0.994865	1.055308	0.422165	0.334187	1.33E-06	-1.438616
NM_130783	TSPAN18	3.120967	2.983312	1.161539	1.090955	9.24E-15	-1.438298
NM_001270452,NM_006799,NM_144956,NM_144957,NR_073012	PRSS21	0.93428	0.989922	0.289379	0.421344	0.001770977	-1.436901
NM_001711	BGN	4.251179	4.067987	1.854796	1.220542	4.73E-09	-1.435694
NM_030923	TMEM163	0.776935	1.019841	0.372761	0.291883	0.000235606	-1.434757
NM_001447	FAT2	0.183479	0.191913	0.084071	0.054895	1.65E-05	-1.433666
NM_007123,NM_206933	USH2A	0.0235	0.034145	0.00927	0.012111	0.016032971	-1.430866
NM_138983	OLIG1	0.269379	0.302768	0.113823	0.098755	0.005292866	-1.428394
NM_002007	FGF4	0.766445	0.729055	0.220026	0.33651	9.07E-05	-1.426081
NM_001288718,NM_001288719,NM_001288720,NM_003152	STAT5A	3.705898	3.171141	1.694625	0.868265	6.05E-07	-1.424016
NM_001198593,NM_001198594,NM_172311	STON1-GTF2A1L	0.152402	0.196404	0.076042	0.054175	0.005411696	-1.421507
gene-GAPDHP37	GAPDHP37	0.370382	0.308115	0.144878	0.108424	0.018903833	-1.421484
NM_001145168,NM_001145169,NM_001321971,NM_001321975,NM_153835,NR_135916	ADGRF3	0.190807	0.228821	0.098765	0.058499	0.001349404	-1.415922
NM_001258415,NM_001258416,NM_001258417,NM_001258418,NM_020809	ARHGAP20	0.09553	0.064739	0.027029	0.0331	0.025179253	-1.414363
NM_001318781,NM_182920	ADAMTS9	0.207094	0.133672	0.051686	0.076204	0.004180867	-1.413878
NM_013280	FLRT1	0.26702	0.126069	0.059695	0.088075	0.026282115	-1.411503
NM_001330450,NM_002758	MAP2K6	4.073394	3.635129	1.753925	1.151654	2.72E-16	-1.407629
NM_001185056,NM_005602	CLDN11	0.724007	0.837905	0.319249	0.271235	3.52E-05	-1.403343
NM_001098725,NM_021966,NR_049726	TCL1A	1.055972	1.39569	0.448675	0.480033	0.000238185	-1.400463
NM_001371223,NM_001371224,NM_001371225,NM_014907	FRMPD1	0.11163	0.12935	0.066096	0.025212	0.018509764	-1.4001
NM_001004440,NM_182759	TAFA3	0.50271	0.644942	0.104817	0.330058	0.035627975	-1.400013
NM_020990,NR_135748,NR_135749,NR_135750,NR_135751,NR_135752	CKMT1B	17.824482	19.134742	7.495439	6.515596	8.33E-27	-1.399371
NR_135221	LOC100130111	0.383409	0.1838	0.095647	0.119859	0.024429887	-1.396152
NM_031897,NM_145814,NM_145815,NR_102308	CACNG6	1.890028	1.15805	0.612155	0.546104	0.000387133	-1.395942
NM_182623	FAM131C	0.411995	0.560196	0.188133	0.181372	0.003716164	-1.395646
NR_121672,NR_121673	LINC00824	0.660812	0.596594	0.308657	0.169791	0.005343387	-1.394017
NM_001010980	NCMAP	0.160795	0.193496	0.071579	0.06364	0.005254238	-1.389637
gene-PPATP1	PPATP1	0.277824	0.344646	0.097298	0.140794	0.0146127	-1.386485
NM_001317384,NM_001317387,NM_001364286,NM_001364287,NM_001364289,NM_001650,NM_004028	AQP4	0.602722	0.473784	0.247589	0.165104	5.71E-05	-1.383215
NM_004918	TCL1B	8.276003	8.904758	3.773577	2.840804	7.95E-10	-1.377116
NR_104116	LINC00877	0.380383	0.339785	0.148104	0.12943	0.00397361	-1.375669
NM_001039500	VWA5B1	0.152734	0.163106	0.070213	0.051646	0.000454274	-1.373981
NM_001005527,NM_182522	TAFA4	3.189874	3.097895	1.384946	1.04388	2.28E-08	-1.372289
NM_000807,NM_001114175,NM_001286827,NM_001330690	GABRA2	0.23996	0.306237	0.112459	0.09853	5.47E-05	-1.372254
NM_001316361,NM_001323347,NM_001366295,NM_001366296,NM_001366297,NM_001366298,NM_003657	BCAS1	0.156776	0.1094	0.054437	0.048436	0.031197031	-1.371516
NM_001252402,NM_001252404,NM_001280561,NR_047684	TMEM249	0.395025	0.607783	0.21243	0.175636	0.009967416	-1.369671
NM_052972	LRG1	0.364558	0.608811	0.256662	0.120326	0.008857459	-1.368468
NM_003393	WNT8B	0.74704	0.58735	0.403219	0.113972	0.015977538	-1.367411
NM_001349436,NM_001349437,NM_001349438,NM_021822,NR_146179	APOBEC3G	2.440703	2.0054	0.861736	0.862588	3.72E-06	-1.36651
NM_001015001,NM_001321926,NM_001321927,NM_001321928,NM_001321929,NR_135856	CKMT1A	20.763903	21.614072	8.581332	7.865278	3.33E-27	-1.365524
NM_001370085,NM_001370086,NM_033409	SLC52A3	2.125879	2.696854	1.10987	0.767463	4.09E-06	-1.361166
NM_031433	MFRP	0.255177	0.190625	0.103631	0.069943	0.006670076	-1.360852
NM_001297764,NM_005709,NM_153676,NR_123738	USH1C	0.695204	0.687524	0.353962	0.18464	0.026974557	-1.360226
NM_001145077	LRRC10B	0.524915	0.613899	0.267646	0.176836	0.001383935	-1.357335
NM_001700	AZU1	0.504263	0.664123	0.350141	0.106464	0.046818083	-1.355498
NM_001193288,NM_020344	SLC24A2	1.288015	1.127897	0.531962	0.412548	1.01E-10	-1.35493
NM_001131055,NM_001367711,NR_160284	HRH2	3.398519	3.189297	1.35696	1.219076	6.05E-15	-1.354648
NR_110873	LOC101929555	0.284119	0.213689	0.083593	0.111158	0.021209159	-1.353959
NM_001136219,NM_021642	FCGR2A	0.192524	0.180837	0.073814	0.072294	0.025733131	-1.353536
NM_001271049,NR_073132,NR_073133	CFAP221	0.215942	0.290225	0.093917	0.10424	0.004858571	-1.35297
NM_001363794,NM_206919	ARL9	0.457873	0.547655	0.147659	0.246066	0.014643613	-1.352693
NR_120352,NR_120353	INSYN1-AS1	2.271895	1.909512	1.21767	0.421056	0.015757547	-1.351414
NR_034148	LINC00900	0.447171	0.333345	0.196244	0.110196	0.009781232	-1.348824
NM_024756	MMRN2	0.631375	0.52905	0.319442	0.136389	0.001980384	-1.348082
NM_001330751,NM_001330752,NM_001330753,NM_001354825,NM_001354826,NM_001354827,NM_001354828,NM_013261,NR_148981,NR_148982,NR_148983,NR_148984,NR_148985,NR_148986,NR_148987	PPARGC1A	0.427895	0.413279	0.166242	0.164843	2.14E-05	-1.345203
NM_003048	SLC9A2	0.066416	0.070978	0.032553	0.021603	0.049521969	-1.343126
NM_020469	ABO	0.290621	0.212129	0.156914	0.041566	0.025229751	-1.340848
NM_001291985,NM_014211	GABRP	4.363469	3.669249	2.056772	1.122393	2.89E-06	-1.33724
NR_038926	PRKAG2-AS1	0.669553	0.891086	0.337901	0.28378	0.014960835	-1.32789
NR_048536,NR_152602	LINC-ROR	5.088607	4.989155	2.262715	1.752109	1.49E-10	-1.327767
NM_014256	B3GNT3	0.815255	0.789376	0.382569	0.256976	0.000218922	-1.327124
NR_027036	LINC00899	0.725319	0.836053	0.345165	0.277275	0.001307504	-1.326808
NM_001136534	TMEM233	0.226915	0.244322	0.09783	0.090181	0.008772071	-1.325636
NR_126342,NR_126343	LOC171391	1.763013	2.336923	0.931205	0.709392	0.001516815	-1.32138
NM_001317406,NM_014229	SLC6A11	0.829199	0.87835	0.371539	0.313556	9.38E-05	-1.317551
NM_001150	ANPEP	0.717857	0.821796	0.419799	0.197973	0.001063567	-1.317459
NM_001114,NM_001286057	ADCY7	1.093553	1.170893	0.589556	0.319151	1.76E-05	-1.317271
NM_001350989,NM_178858,NR_146992	SFXN2	5.435513	5.499984	2.484695	1.909671	1.02E-16	-1.315292
NM_002773	PRSS8	41.488876	45.808331	17.038879	18.07826	6.75E-31	-1.31376
NM_001348010,NM_020893	CCDC180	2.026997	2.107127	1.213134	0.450481	0.000577461	-1.31326
NM_138815	DPPA2	9.157983	9.762904	4.147288	3.48094	1.25E-11	-1.31056
NM_000585,NM_172175,NR_037840	IL15	1.174203	0.7868	0.401098	0.389678	0.000818733	-1.310251
NM_024923	NUP210	29.75193	27.742119	12.804828	10.380952	2.00E-29	-1.310172
NR_024563	LOC100130238	0.435218	0.54874	0.220649	0.178562	0.000445619	-1.301445
NR_002931	CLEC4GP1	0.77463	0.730634	0.344614	0.2675	0.000818733	-1.298144
NM_001127895,NM_001127896,NM_022467	CHST8	9.830566	8.58799	4.04713	3.442816	3.04E-14	-1.298133
gene-TERF1P5	TERF1P5	0.181144	0.154705	0.079724	0.056873	0.030160615	-1.297887
NM_005915	MCM6	52.384361	55.778091	22.659723	21.334839	6.71E-38	-1.297803
NM_001283024,NM_001283027,NM_018024,NR_133926	WDYHV1	9.358706	10.669073	4.906442	3.24428	4.50E-10	-1.297003
NR_104343	LINC02076	1.077633	1.177324	0.47633	0.441527	0.000120286	-1.296759
gene-LOC728138	LOC728138	0.584363	0.431477	0.226467	0.187641	0.003052198	-1.294594
NM_001015050,NM_001195223	ALG1L	0.821059	0.779891	0.385385	0.268057	0.031282073	-1.292797
NM_004498,NR_073510	ONECUT1	0.76189	0.48131	0.336727	0.171417	0.008194362	-1.290749
NM_000162,NM_001354800,NM_001354801,NM_001354802,NM_001354803,NM_033507,NM_033508	GCK	3.6344	3.22521	1.591012	1.213032	5.02E-06	-1.290618
NM_000841,NM_001256809,NM_001256811,NM_001256812,NM_001256813,NM_001282847	GRM4	5.153753	4.458561	2.240744	1.697813	3.44E-16	-1.287217
NM_000420	KEL	0.535771	0.72089	0.231466	0.283526	0.001749756	-1.286974
NR_024494	BCRP3	0.98439	0.663357	0.357761	0.317565	0.004078074	-1.286839
NM_001330497,NM_198827	ADGRD1	0.30635	0.268178	0.134356	0.101678	0.001040185	-1.283383
NM_001142544,NM_001330	CTF1	0.541074	0.422259	0.216819	0.179357	0.010602557	-1.281893
NM_001282147,NM_017826	SOHLH2	0.604647	0.860942	0.275894	0.327188	0.001161326	-1.281054
NM_001348541,NM_001348542,NM_001348543,NM_001348544,NM_001348546,NM_001348547,NM_001348548,NM_001348549,NM_182526	TMEM229B	0.833935	0.786013	0.464056	0.202822	0.00120671	-1.280453
NM_001350001,NM_001350021,NM_001350022,NM_020848	JCAD	0.61994	0.689234	0.319983	0.2191	2.14E-06	-1.280078
gene-NASPP1	NASPP1	0.342738	0.251949	0.098705	0.146254	0.012451265	-1.27959
NM_001508	GPR39	0.479433	0.568489	0.187815	0.244581	0.002251921	-1.277106
NR_038464	LINC00857	0.255065	0.267219	0.122114	0.093618	0.021174221	-1.275594
NM_001306129,NM_001306130,NM_001306131,NM_001306132,NM_001365517,NM_001365518,NM_001365519,NM_001365520,NM_001365521,NM_001365522,NM_001365523,NM_001365524,NM_002026,NM_054034,NM_212474,NM_212476,NM_212478,NM_212482	FN1	23.563922	19.884317	10.591247	7.361211	2.87E-16	-1.275116
NM_000921,NM_001244683	PDE3A	0.696464	0.674371	0.278077	0.290215	8.33E-07	-1.270351
NM_001898	CST1	1.580111	1.542665	0.731524	0.564878	0.002397651	-1.268316
NM_001303110,NM_001845	COL4A1	25.961677	25.05442	11.727464	9.454292	3.12E-28	-1.26813
NM_001300780,NM_020796	SEMA6A	101.458606	94.155857	46.236893	35.015967	4.86E-24	-1.267523
NM_000626,NM_001039933,NM_001329050,NM_021602	CD79B	2.005443	2.488913	0.861866	1.007292	0.000125495	-1.265726
NM_001001712,NM_001368089,NM_001368090,NR_160514,NR_160515,NR_160516,NR_160517	LCN10	1.711916	2.260894	0.813281	0.84041	6.73E-05	-1.26447
NM_001017424,NM_001017425,NM_014217	KCNK2	0.477873	0.393575	0.216262	0.146733	0.001589604	-1.263465
NM_022168	IFIH1	0.699659	0.517919	0.35168	0.157227	0.005649081	-1.25854
NM_001145095	HHLA1	1.851225	2.267766	0.954867	0.767807	1.21E-07	-1.257641
NM_000959,NM_001039585	PTGFR	0.091091	0.09719	0.047246	0.031529	0.026509546	-1.257078
NM_001136160,NM_001136161,NM_173518	MCMDC2	0.287777	0.172425	0.147758	0.0448	0.044954081	-1.256974
NM_000532,NM_001178014	PCCB	41.154072	41.569408	18.631561	16.045174	2.28E-29	-1.254329
NM_001293291,NM_001293294,NM_001293296,NM_001300923,NM_001300924,NM_138768	MYEOV	0.628762	0.530554	0.314986	0.171282	0.006161647	-1.25345
NM_001128636	ELFN1	1.219473	1.074325	0.442742	0.520364	9.57E-06	-1.251972
NM_001303111,NM_001303112,NM_001303113,NM_207009,NR_130122	DENND10	18.947874	19.427986	8.568101	7.588467	1.45E-26	-1.248078
gene-ABCB10P1	ABCB10P1	0.192478	0.169959	0.092027	0.060671	0.018934216	-1.247049
NR_046756	MACC1-AS1	1.311269	1.468517	0.761494	0.410622	0.010876445	-1.245858
NM_001031680,NM_001320672,NM_004350	RUNX3	0.301472	0.235877	0.130985	0.096065	0.004263434	-1.242849
NM_001010915,NM_001321883,NM_001321903	HACD4	0.652953	0.64786	0.360462	0.189341	0.000251769	-1.242427
NR_033801	SLC9A7P1	0.516078	0.390881	0.243762	0.140128	0.005090254	-1.240344
NR_039999	LINC01569	0.689331	0.892382	0.443523	0.226573	0.004700992	-1.239048
NM_001195683,NM_001195684,NM_003243,NR_036634	TGFBR3	1.174841	0.964268	0.458666	0.448373	5.73E-07	-1.237774
NM_001142633,NM_001251851,NM_001251852,NM_001251853,NM_001251855,NM_014308	PIK3R5	2.230639	2.182263	1.17917	0.692979	5.06E-06	-1.237032
NR_027141	DENND10P1	3.481794	3.766901	1.664052	1.411229	1.06E-08	-1.237003
NM_000429	MAT1A	2.038501	2.289166	1.027405	0.80914	2.69E-07	-1.236595
NM_001308238,NM_173505	ANKRD29	0.761574	0.948028	0.481253	0.244448	0.002224452	-1.236213
NM_001079520,NM_016651,NR_046093,NR_046095	DACT1	8.201229	7.984071	3.59456	3.276684	2.58E-20	-1.236041
NM_007156	ZXDA	0.200565	0.16621	0.087499	0.068231	0.005936409	-1.235848
NR_026985,NR_026986,NR_026987,NR_026988,NR_026989	LINC01140	0.990864	1.039596	0.455067	0.407999	4.87E-05	-1.234264
NM_001281987,NM_001281988,NM_144569	SPOCD1	0.572173	0.582502	0.348949	0.14215	0.005944368	-1.233401
NR_126022	ARHGEF35-AS1	6.935852	6.715587	3.417284	2.389003	2.01E-06	-1.233365
NM_001220765,NM_001220767,NM_001220768,NM_001220770,NM_001220771,NM_001291837,NM_001291838,NM_001291839,NM_001291840,NM_001291841,NM_001291842,NM_001291843,NM_001291844,NM_001291845,NM_001291846,NM_001291847,NM_006060	IKZF1	0.352586	0.297009	0.154276	0.1221	0.0017384	-1.232908
NM_032428	FRMPD3	0.591226	0.517314	0.255093	0.216604	1.24E-05	-1.232728
NM_001076552,NM_001242393,NM_018677	ACSS2	11.96182	12.530002	6.414624	4.012126	5.87E-11	-1.232011
NM_001204698,NM_014604	TAX1BP3	33.43174	41.255983	15.074268	16.731375	3.37E-18	-1.231588
NR_033963	HRAT92	0.127386	0.129438	0.053986	0.055469	0.044169045	-1.230442
NR_026836,NR_026837	TRHDE-AS1	1.985805	1.867394	0.818314	0.824613	2.92E-07	-1.229788
NM_001199377,NM_015162	ACSBG1	0.961243	1.35464	0.59804	0.389699	4.27E-05	-1.229361
NM_001128310,NM_001291976,NM_001291977,NM_004684	SPARCL1	0.425163	0.526956	0.246661	0.160148	0.003241065	-1.22679
NM_001166239,NM_001166240,NM_001301324,NM_006569	CGREF1	3.581787	4.552291	2.036623	1.441168	4.87E-06	-1.225808
NR_046110,NR_046111,NR_046112	LINC01123	1.40297	1.499603	0.735203	0.505981	0.001908558	-1.225615
gene-BCYRN1P1	BCYRN1P1	2.714979	2.724854	1.476508	0.853717	0.029514452	-1.223093
NM_001368395,NM_001368396,NM_001368397,NM_001368398,NM_001368399,NM_001368400,NM_001368401,NM_001368402,NM_014728	FRMPD4	0.14956	0.105675	0.030185	0.079149	0.035357572	-1.223084
gene-LOC440514	LOC440514	1.596314	1.313156	0.728626	0.519838	5.26E-05	-1.220602
NM_001114600,NM_001271869,NR_073500,NR_073501,NR_073502,NR_073503	SZRD1	33.724315	36.79735	15.933152	14.372277	1.81E-30	-1.21849
NM_004605,NM_177973	SULT2B1	0.856334	0.972591	0.462584	0.323929	0.004728749	-1.217453
NM_001884	HAPLN1	0.366724	0.480314	0.238967	0.126052	0.004078074	-1.214455
NM_001164730,NM_001164731,NM_001164732,NM_001371279,NM_001371280,NM_022912	REEP1	0.504745	0.607238	0.234709	0.24458	0.000546856	-1.214167
NM_145057	CDC42EP5	1.627172	1.661152	0.590118	0.830568	0.002766577	-1.210765
NR_147887	LOC105369306	6.56105	6.798129	3.395201	2.389521	5.11E-09	-1.207512
NM_001322799,NM_002251	KCNS1	1.198455	1.003525	0.538902	0.417081	4.52E-06	-1.203744
NR_033938	LINC00605	1.929248	2.563781	1.218806	0.733467	0.000687421	-1.202534
NM_001329700,NM_001329701,NM_001329702,NM_021229	NTN4	0.772835	0.606475	0.366349	0.233712	0.001505573	-1.200766
NM_001011513,NM_001011515,NM_001011516,NM_001256425,NM_001256426,NM_001256427,NM_001256428,NM_001256429,NM_006457,NR_046186	PDLIM5	11.222599	10.282318	5.369248	3.987134	1.64E-18	-1.200644
NM_018702	ADARB2	0.264125	0.257907	0.104236	0.123284	0.000450721	-1.198145
NM_001142651,NM_001308177,NM_001308178	NEURL1B	2.640399	2.52069	1.257311	0.992116	1.30E-10	-1.198118
NR_073455,NR_073456,NR_073457,NR_073458	TMEM220-AS1	1.289061	1.80825	0.725194	0.626579	0.011227299	-1.196163
NR_110249,NR_110250	LINC01876	2.214241	1.415742	0.963079	0.621864	0.001773592	-1.195532
NM_001105529,NM_006095	ATP8A1	4.09005	3.626116	2.11272	1.256685	1.27E-08	-1.19539
NM_001032281,NM_001318941,NM_001329239,NM_001329240,NM_001329241,NM_006287	TFPI	0.795937	0.641758	0.40745	0.220564	0.002744268	-1.194889
NM_001319987,NM_024832	RIN3	0.516023	0.528959	0.205646	0.251469	0.000756138	-1.192849
NM_001031702,NM_001256346,NM_001256347,NM_001256348,NR_046079	SEMA5B	3.630885	3.895366	1.804573	1.488588	9.88E-12	-1.192458
NM_015036	ENDOD1	1.485495	1.628545	0.85239	0.510889	3.16E-05	-1.191707
NM_001348027,NM_001348028,NM_022904	RASAL3	0.90656	1.300778	0.615139	0.351719	0.004523929	-1.190932
NM_001316745,NM_173648	CCDC141	1.638898	1.414291	0.745162	0.59499	3.92E-09	-1.18792
NM_001003794,NM_001256585,NM_007283	MGLL	0.359986	0.264945	0.208362	0.066327	0.041262589	-1.185898
NM_000405,NM_001167607	GM2A	15.877992	15.131245	7.292557	6.348865	1.22E-21	-1.184704
NM_031912,NM_181519	SYT15	0.253695	0.368212	0.181296	0.09287	0.020667103	-1.181649
NR_148965	MIG7	0.541449	0.462075	0.279463	0.163078	0.019937373	-1.181192
NM_002800	PSMB9	3.022602	2.129421	1.166695	1.105743	0.000803884	-1.180898
NR_126411	SGMS1-AS1	0.251202	0.214738	0.121015	0.084503	0.030481703	-1.180879
NM_003966	SEMA5A	1.557475	1.449244	0.804257	0.522365	4.58E-08	-1.180433
NM_001246,NM_203468	ENTPD2	1.759979	2.057866	1.121039	0.565692	0.001359379	-1.178529
NR_038340	LINC02582	1.187296	1.24074	0.530535	0.543281	0.002368621	-1.177043
NM_001135052,NM_001174167,NM_001174168,NM_003177	SYK	1.654459	1.801212	0.931097	0.598438	1.58E-05	-1.175873
NM_001105579	SYNDIG1L	0.724001	0.832639	0.424582	0.264819	0.001937831	-1.17502
NM_001159643,NM_001159644,NM_018349	MCTP2	0.614802	0.604196	0.331349	0.208816	0.000151706	-1.174224
NM_012471	TRPC5	0.261099	0.288971	0.18329	0.060973	0.030229657	-1.17118
NR_073179,NR_073180	LIPE-AS1	0.428359	0.381376	0.226302	0.133503	0.007731236	-1.170235
NM_016107,NR_144318	ZFR	25.760835	24.165582	12.00469	10.191432	1.08E-25	-1.169496
NM_001321135,NM_001321136,NM_001321137,NM_003978,NR_135552	PSTPIP1	0.410675	0.493504	0.191335	0.21067	0.008940963	-1.169395
NM_000218,NM_181798	KCNQ1	0.756496	0.757519	0.442517	0.231371	0.003247427	-1.167799
NM_001349955,NM_152890,NR_146340,NR_146341,NR_146342,NR_146343,NR_146344,NR_146345	COL24A1	0.236018	0.289809	0.091718	0.142755	0.003611369	-1.165166
NM_001277307	MAGEB17	2.018073	2.125878	0.989037	0.860586	0.000107981	-1.163776
NM_006108	SPON1	2.014505	1.896394	0.911726	0.835582	2.29E-08	-1.162366
NM_001201427,NM_015345	DAAM2	2.110428	2.284899	1.245127	0.730563	6.40E-06	-1.153614
NR_034137	ZBED5-AS1	2.251033	2.385174	1.116414	0.971154	0.000279971	-1.151122
NR_038906	LINC02523	0.385445	0.297139	0.110209	0.197357	0.0255958	-1.150111
NM_000877,NM_001288706,NM_001320978,NM_001320980,NM_001320981,NM_001320982,NM_001320983,NM_001320984,NM_001320985,NM_001320986	IL1R1	0.182423	0.154029	0.06746	0.084147	0.014188259	-1.150064
NM_001012716	TYMSOS	5.583843	4.600329	2.618229	1.982731	0.000118231	-1.146322
NM_001785	CDA	5.014756	6.6896	2.900285	2.388249	8.00E-05	-1.146106
NM_005114	HS3ST1	0.12175	0.106039	0.048968	0.053969	0.015355422	-1.145936
NM_001301267,NM_005950	MT1G	70.233802	87.438473	37.973613	33.28062	2.01E-14	-1.145881
NM_005471	GNPDA1	47.916771	48.624252	22.867813	20.837362	1.69E-28	-1.143338
NM_014654	SDC3	13.402503	13.649646	6.811873	5.442883	6.68E-21	-1.142401
NM_001346810,NR_073397	DLGAP2	0.119565	0.174935	0.083914	0.049511	0.015279787	-1.142239
NM_001128304,NM_001128305,NM_001128306,NM_001177304,NM_020353	PLSCR4	0.873444	0.82966	0.341507	0.430609	0.000737703	-1.141277
NM_001040100,NM_001320679	SPTSSB	7.965132	8.101209	4.32781	2.965991	3.96E-09	-1.139299
NM_145236	B3GNT7	15.652701	15.402548	8.045078	6.085209	3.57E-17	-1.136046
NM_001161368,NM_174977	SEC14L4	0.461938	0.524592	0.283148	0.166305	0.004554385	-1.134193
NM_001174108	ZBED6	2.521497	2.148357	1.362901	0.765082	0.000155045	-1.133891
NM_004428,NM_182685	EFNA1	1.500368	1.404134	0.725094	0.59873	0.000886309	-1.133579
NM_002353	TACSTD2	0.498692	0.431545	0.146768	0.277226	0.036160046	-1.133554
NM_002250	KCNN4	0.384567	0.420223	0.175452	0.191611	0.020252047	-1.132585
NM_004598	SPOCK1	4.299615	4.124423	2.112101	1.73038	1.32E-11	-1.132474
NM_001034850,NM_019000	RETREG1	0.9425	0.768651	0.350045	0.431437	0.001029881	-1.130683
NM_013313,NR_130910	YPEL1	3.327093	3.077394	1.804227	1.122369	3.73E-06	-1.129859
NM_001278458,NM_001278460,NM_001278461,NM_001365670,NM_001365671,NM_001365672,NM_001365673,NM_001365674,NM_001365675,NM_014900	COBLL1	0.842686	0.706777	0.401684	0.307269	1.05E-05	-1.128006
NM_032272	MAF1	39.902271	43.0224	18.789852	19.165707	2.51E-24	-1.12749
NR_125415	UBR5-AS1	2.474187	2.489327	1.370237	0.904978	0.002976341	-1.125359
NR_046635	OXCT1-AS1	0.307057	0.377534	0.154751	0.159383	0.039658375	-1.123862
NR_027378	NKAIN3-IT1	0.208794	0.205258	0.116611	0.073526	0.006177217	-1.122773
NM_001313858,NM_015161	ARL6IP1	78.58889	76.302643	37.078479	34.13665	2.28E-28	-1.121003
NM_000868,NM_001256760,NM_001256761	HTR2C	2.177962	1.944335	1.165444	0.730988	4.04E-05	-1.120161
NM_001142503,NM_001142504,NM_014725	STARD8	2.02273	1.93098	1.194744	0.625497	0.000246538	-1.119078
NR_027632	SHLD2P1	0.80313	0.851012	0.409411	0.354009	0.000298634	-1.115534
NM_014390	SND1	86.101173	85.676804	41.07935	38.211926	1.01E-30	-1.115311
NM_001284260,NM_001284261,NM_001284262,NM_198285	WDR86	1.692517	1.709405	0.83601	0.7346	0.000335092	-1.115025
NR_126023	OR2A1-AS1	10.715148	10.671661	5.278552	4.601421	6.99E-08	-1.114142
NM_001330448,NM_207397	CD164L2	1.218196	1.784162	0.889273	0.497743	0.035070199	-1.114112
NM_001207035,NM_001207036,NM_001207037,NM_001207038,NM_001207039,NM_001207040,NM_001207041,NM_016135	ETV7	0.800339	0.567859	0.402171	0.230694	0.007434555	-1.112307
NR_157576	LOC402096	1.375469	1.213119	0.62447	0.572945	0.017268742	-1.112242
NM_001114108,NM_017904	TTC22	0.768486	0.880996	0.496898	0.266584	0.00320873	-1.111347
NM_015038	KIAA0754	6.212704	4.395623	3.302419	1.61174	0.000155045	-1.110181
NM_005454	CER1	1.742634	2.460572	0.687844	1.260691	0.010529091	-1.1091
NM_001198842,NM_006431	CCT2	152.42612	162.339803	73.420686	72.625689	1.07E-29	-1.107853
NM_000717,NR_137422	CA4	1.939642	1.951279	1.129131	0.680007	0.00359406	-1.104809
NM_001079675,NM_001261437,NM_001261438,NM_001261439,NM_001369366,NM_001369367,NM_001369368,NM_001986	ETV4	90.75575	95.083185	45.608477	40.917147	2.34E-30	-1.102853
NM_015080,NM_138732,NM_138734	NRXN2	1.404015	1.322456	0.651194	0.618593	4.27E-05	-1.102448
NM_001304331,NM_001304332	PPFIA4	1.60077	1.388521	0.81181	0.580424	4.38E-06	-1.102402
NM_002199	IRF2	5.328206	5.615579	2.593778	2.510568	8.37E-09	-1.100314
NM_001886	CRYBA4	1.684906	1.712475	1.148456	0.436197	0.031795907	-1.100256
NM_001040275,NM_001214902,NM_001271876,NM_001271877,NM_001291712,NM_001291723,NM_001437,NR_073496,NR_073497	ESR2	0.424725	0.329795	0.162757	0.189294	0.013077462	-1.099775
NM_015078	MCF2L2	1.770921	1.43715	1.020794	0.480888	0.001948905	-1.095127
NM_001083536,NM_001286993,NM_001369951,NM_001369952,NM_033086	FGD3	0.495284	0.378369	0.229961	0.179031	0.004141145	-1.094988
NM_001012984	C16orf86	0.790222	1.109075	0.363691	0.525796	0.021660993	-1.09442
NM_020777	SORCS2	0.355764	0.266801	0.147454	0.144498	0.003997907	-1.092493
NM_001330120,NM_003087	SNCG	9.08602	8.589037	3.988719	4.302121	5.07E-06	-1.092125
NM_001308445,NM_025146	NAA50	45.030527	46.148676	21.522715	21.247859	2.88E-28	-1.092086
NR_026938	ADCY10P1	1.465571	1.384006	0.76291	0.574381	1.70E-05	-1.091434
NR_033897	EPHA1-AS1	0.537322	0.533084	0.286154	0.217659	0.000821617	-1.087198
NM_004352	CBLN1	2.106759	2.287581	1.048021	1.020926	1.70E-05	-1.08675
NM_001281295,NM_001281296,NM_001321739,NM_138804	M1AP	3.79852	4.04557	2.063601	1.63147	5.57E-07	-1.086004
NM_001286635,NM_001286636,NM_001286637,NM_152734	C6orf89	3.387645	3.490487	1.934304	1.30935	6.04E-09	-1.084397
NM_001167942,NM_152362	TNFAIP8L1	3.618641	3.568159	1.998062	1.395951	5.36E-07	-1.082357
NM_001135911,NM_052880	PIK3IP1	0.989917	0.789783	0.42003	0.422129	0.002245977	-1.07947
NR_027345,NR_027346	LINC00173	1.982005	2.420815	1.358856	0.725247	0.037875988	-1.079001
NM_005400	PRKCE	0.223736	0.230484	0.084556	0.13059	0.013923224	-1.078075
NM_001280799,NM_144698	ANKRD35	2.114722	2.254398	0.984681	1.08598	4.75E-05	-1.077251
NM_005585,NR_027654	SMAD6	0.751691	0.635019	0.281483	0.375783	0.001885932	-1.077117
NM_001270934,NM_001270941,NM_001282282,NM_014790	JAKMIP2	1.783039	2.144911	0.845779	1.016185	3.55E-08	-1.076951
NM_001134673,NM_001145511,NM_001145512,NM_005595	NFIA	0.250707	0.255129	0.157043	0.082809	0.006922991	-1.076525
NR_003142	SNHG9	7.005682	6.732257	2.231174	4.290415	0.019738552	-1.07487
NM_001256482,NM_001256483,NM_001256484,NM_001979	EPHX2	3.750146	3.45955	1.831865	1.592795	3.45E-07	-1.073978
NM_052846	EMILIN3	2.304267	1.949019	1.252416	0.769069	0.00015628	-1.073162
NR_108036	CFAP58-DT	0.687018	1.208717	0.431208	0.47015	0.03433538	-1.072585
NM_005226	S1PR3	2.079601	1.871295	1.179479	0.701323	0.000142779	-1.070832
NM_001669,NM_009589	ARSD	2.003018	1.888351	1.106409	0.746599	2.10E-06	-1.070409
NM_001371624,NM_001371625,NM_001371626,NM_025107	MYCT1	0.284897	0.351545	0.173278	0.130168	0.040788654	-1.068589
NM_001008228,NM_001008229,NM_001170418,NM_001363610,NM_002433,NM_206809,NM_206810,NM_206811,NM_206812,NM_206814	MOG	0.386758	0.272928	0.114254	0.200459	0.047810471	-1.067743
NM_001161441,NM_001161442,NM_001161443,NM_001161444,NM_003975	SH2D2A	3.67862	3.50432	1.740315	1.689505	2.17E-05	-1.066442
NM_001004023,NM_003582	DYRK3	0.91425	0.918293	0.427258	0.447858	2.62E-06	-1.066301
NM_005564	LCN2	1.382175	1.24393	0.456922	0.798009	0.029542366	-1.065317
NM_001126240,NM_001126241,NM_001126242,NM_001204184,NM_001204185,NM_001204186,NM_001204187,NM_001204188,NM_001204189,NM_001204190,NM_001204191,NM_001204192,NM_005427	TP73	1.099822	0.93418	0.626771	0.345706	0.001823791	-1.064585
NM_001315532,NM_002854	PVALB	1.089998	1.576359	0.773724	0.501273	0.033744023	-1.064376
NR_126465,NR_126466,NR_126467	ZNF337-AS1	1.389024	1.083419	0.630977	0.553076	0.029234522	-1.062204
NM_001317997,NM_032307	C9orf64	6.786635	6.49197	3.457363	2.907329	3.67E-09	-1.060941
NM_001039958	MESP2	0.521518	0.565241	0.189564	0.33139	0.035717727	-1.060804
NM_013276	SHPK	7.744071	8.647051	3.906335	3.957243	4.95E-15	-1.059657
NM_001197301,NM_001197302,NM_014419	DKKL1	2.098292	1.400997	0.844201	0.835124	0.00943861	-1.05918
NM_001366725,NM_014310	RASD2	3.200146	2.465918	1.475975	1.244132	3.02E-05	-1.058683
NR_037875	MAP4K3-DT	3.186906	3.091733	1.830701	1.186008	6.21E-05	-1.057476
NM_005761,NR_037687	PLXNC1	0.25543	0.35152	0.159733	0.132018	0.003732345	-1.05684
NR_160954,NR_160955,NR_160956	C6orf223	0.573653	0.70631	0.351329	0.264347	0.000784826	-1.055859
NM_001002264,NM_001330543,NM_001331228,NM_033255	EPSTI1	0.28239	0.446054	0.164155	0.187012	0.024271834	-1.052661
NR_135200	LINC01460	0.521103	0.521189	0.285898	0.21672	0.007926809	-1.052225
NM_014553	TFCP2L1	2.171231	1.824677	1.176981	0.751023	4.23E-06	-1.051415
NM_000885,NM_001316312	ITGA4	1.080433	1.039653	0.618039	0.406483	0.000136041	-1.049172
NM_001142552,NM_001358235	DCHS2	0.221183	0.173211	0.116955	0.073976	0.002731052	-1.046586
NM_001351355,NM_018009,NR_147126,NR_147127,NR_147128,NR_147129	TAPBPL	0.702963	0.569539	0.309101	0.307011	0.00718041	-1.046403
NM_001002292,NM_001193334,NM_024911	WLS	1.132709	0.935813	0.483777	0.519174	0.001070153	-1.044349
NR_036680	DPY19L1P1	0.722179	0.670425	0.467514	0.210302	0.029929167	-1.038819
NM_032623	MGARP	1.42427	1.116304	0.678716	0.559052	0.00919893	-1.037414
NM_001127183,NM_001127184,NM_001202515,NM_001202516,NM_001202517,NM_001202518,NM_001202519,NM_001308042,NM_001308043,NM_001351590,NM_001351591,NM_001351592,NM_001351593,NM_001351594,NM_003879,NR_147241,NR_147242,NR_147243,NR_147244,NR_147245,NR_147246,NR_147247,NR_147248,NR_147249,NR_147250,NR_147251,NR_147252,NR_147253,NR_147255	CFLAR	1.724077	1.473478	0.794488	0.764062	0.017923942	-1.036765
NR_145523	LOC100126447	45.604328	46.414444	24.797544	20.061594	4.79E-13	-1.036526
NM_001006666,NM_145298	APOBEC3F	2.852764	2.521426	1.392981	1.2329	4.55E-07	-1.033246
NM_007224	NXPH4	0.499508	0.400103	0.258666	0.180938	0.03779403	-1.033097
NR_026592	BMS1P4	0.639157	0.892552	0.529382	0.219275	0.048052055	-1.032765
NM_001005210	LRRC55	0.453898	0.412732	0.192315	0.231959	0.002689474	-1.03042
NM_001177428,NM_001177431,NM_001177433,NM_021625,NM_147204	TRPV4	1.264267	1.213866	0.633987	0.579258	0.000749579	-1.030383
NM_001145149,NM_001145149_dup1,NM_001185183,NM_001185183_dup1,NM_005638,NM_005638_dup1,NR_033714,NR_033714_dup1,NR_033715,NR_033715_dup1	VAMP7	6.16355	6.076298	3.066433	2.927304	3.03E-09	-1.030058
NR_149023	LOC285097	0.282542	0.422103	0.202622	0.142462	0.015071467	-1.029949
NM_001329998,NM_014831	TRANK1	2.10049	1.550044	1.172572	0.615798	0.000476603	-1.029462
NR_110940,NR_110941,NR_110942	MIR762HG	1.180012	1.076843	0.444596	0.662811	0.002633807	-1.027128
NM_001272077,NM_002930	RIT2	1.670159	1.838577	0.825914	0.896226	0.003766609	-1.026749
NM_002160	TNC	1.834722	1.708438	0.834653	0.904829	3.91E-08	-1.026379
NM_021012	KCNJ12	0.416608	0.344356	0.174233	0.199805	0.005000552	-1.024643
gene-HSP90AA2P	HSP90AA2P	0.5816	0.448298	0.211223	0.295258	0.016801194	-1.023921
NM_001367624	ZNF469	0.147853	0.12716	0.080538	0.054766	0.007581863	-1.023295
NM_001127384,NM_001291133,NM_013266	CTNNA3	0.178408	0.175676	0.098314	0.075993	0.04224111	-1.022461
NM_001033117,NM_014850	SRGAP3	0.611535	0.636759	0.329829	0.284782	5.16E-05	-1.022212
NM_001080975,NM_004726	REPS2	1.288672	1.06826	0.679387	0.482671	4.47E-05	-1.020228
NM_002203,NR_073103,NR_073104,NR_073105,NR_073106,NR_073107	ITGA2	1.62845	1.47613	0.929844	0.601008	3.17E-05	-1.020063
NR_149046	LOC441087	0.560212	0.542423	0.270455	0.273793	0.049891636	-1.018619
NR_103727	PNLIPRP2	0.603769	0.724392	0.319398	0.336245	0.026768928	-1.018448
NM_001330112,NM_019054	SHLD2	17.609517	17.796254	10.047235	7.434957	6.50E-14	-1.018098
NM_001286219,NM_001366854,NM_052907	TMEM132B	7.212605	6.545909	3.967279	2.828346	2.77E-11	-1.017647
NR_136302	LOC102723566	0.504972	0.682347	0.358038	0.228641	0.029542366	-1.017064
NM_001172673,NM_021938,NR_033342	CELF5	2.461135	2.446089	1.33467	1.091001	6.27E-05	-1.016523
NM_001204824,NM_004519	KCNQ3	0.401262	0.403278	0.21051	0.187304	0.000107515	-1.01607
NM_007213	PRAF2	7.522635	8.160656	3.628213	4.129567	3.08E-06	-1.015513
NM_001372163,NM_001372165,NM_024082,NR_033262	PRRG3	1.799328	1.821668	0.853923	0.939048	4.55E-07	-1.014034
NM_001284351,NM_004174	SLC9A3	1.525234	1.879358	1.261376	0.42452	0.025764091	-1.013966
NM_001303263,NM_001678	ATP1B2	3.152044	2.897256	1.768169	1.235888	2.35E-05	-1.009856
NR_108096,NR_108097	LINC01108	6.066963	7.534754	3.772767	2.986656	5.52E-09	-1.008817
NM_002152	HRC	1.877882	1.835301	1.104247	0.741721	0.000755278	-1.008279
NM_001282447,NM_025220,NM_153202	ADAM33	1.806933	1.856566	0.941652	0.879682	8.44E-06	-1.008227
NR_015382	CD27-AS1	1.713956	2.044609	1.064476	0.805434	0.000564976	-1.007213
NM_001334	CTSO	0.39107	0.515928	0.196491	0.254784	0.018487055	-1.007093
NM_005173,NM_174953,NM_174954,NM_174955,NM_174956,NM_174957,NM_174958	ATP2A3	12.42855	12.141822	7.155283	5.08527	7.87E-12	-1.005251
NM_001349112,NM_001349113,NM_001349114,NM_001349115,NM_181719	TMCO4	2.247995	2.046098	1.121473	1.017863	0.00013432	-1.00519
gene-NUS1P2	NUS1P2	1.890656	2.046218	1.013433	0.948436	0.000264654	-1.004822
NR_145452,NR_145453,NR_145454	LINC01415	0.621494	0.465744	0.353394	0.188556	0.011343475	-1.004436
NM_001134707,NM_007101	SARDH	2.640151	3.075985	1.589701	1.260212	4.10E-05	-1.004122
NM_033274	ADAM19	3.514983	3.511918	1.760784	1.743846	7.39E-12	-1.003626
NM_001037582,NM_024906	SCD5	0.405377	0.429444	0.237891	0.178499	0.013695371	-1.003531
NM_000358	TGFBI	4.050467	4.55903	2.305909	1.989164	7.82E-07	-1.003246
gene-RPS18P5	RPS18P5	6.9961	5.244201	3.826288	2.286273	0.006328614	-1.00179
NM_001098270,NM_002409	MGAT3	2.738489	2.610621	1.400888	1.272671	1.18E-08	-1.000537
NM_130760,NM_130762	MADCAM1	0.668285	0.811613	0.449701	0.290237	0.029394882	-1.000021
NM_002062,NR_136562,NR_136563	GLP1R	0.941953	1.09566	0.645918	0.373353	0.000952222	-0.999342
NM_001040107,NM_001256413,NM_032369	HVCN1	5.114387	5.596351	2.956199	2.402645	7.33E-06	-0.999064
NM_001286760,NM_016174	CERCAM	1.88011	2.489545	1.291008	0.895323	0.00121248	-0.999008
NM_173808	NEGR1	0.09684	0.131251	0.047222	0.066911	0.022585754	-0.998894
NM_001242773,NM_001242774,NM_001242775,NM_001282876,NM_001282877,NM_153345,NR_040003,NR_104250,NR_104251,NR_104252,NR_104253,NR_104254	TMEM139	0.571854	0.611336	0.308037	0.284037	0.016593017	-0.998832
NM_001286455,NM_001286456,NM_015482,NM_021945,NR_104448	SLC22A23	10.579428	10.479246	6.007929	4.535782	6.85E-14	-0.998032
NM_001040458,NM_001198541,NM_001349244,NM_016442	ERAP1	4.967572	4.477299	2.672541	2.057321	2.18E-09	-0.997733
NM_000919,NM_001177306,NM_001319943,NM_001364582,NM_001364583,NM_001364584,NM_001364585,NM_001364586,NM_001364587,NM_001364588,NM_001364589,NM_001364590,NM_001364591,NM_001364592,NM_001364593,NM_001364594,NM_138766,NM_138821,NM_138822,NR_033440,NR_157231	PAM	8.069427	8.254529	4.15729	4.027011	6.22E-17	-0.99606
NM_021623	PLEKHA2	3.243106	2.863686	1.867788	1.197005	1.34E-05	-0.994625
NR_002139	HCG4	1.024683	0.986601	0.655289	0.356025	0.014425832	-0.991886
NM_001142640,NM_018996	TNRC6C	4.563245	3.969377	2.584187	1.706592	4.05E-08	-0.99175
NM_000425,NM_001143963,NM_001278116,NM_024003	L1CAM	9.25379	8.913588	5.101418	4.035271	1.16E-13	-0.991607
NM_022750,NR_130117	PARP12	3.28734	4.247838	2.104734	1.69141	1.25E-05	-0.989107
gene-LOC100421976	LOC100421976	0.982436	0.821749	0.557815	0.351189	0.021244802	-0.988989
NM_019601	SUSD2	2.064397	2.114126	1.222389	0.882929	0.000117514	-0.988955
NM_080722,NM_139155	ADAMTS14	1.873146	2.172752	1.0797	0.959728	1.80E-06	-0.988295
NM_001164773,NM_001190,NM_001284325	BCAT2	15.528712	18.514571	8.297093	8.867984	7.71E-09	-0.987894
NM_001294347,NM_005202	COL8A2	1.624064	1.480149	0.863009	0.702309	5.35E-05	-0.987772
NM_001242946,NM_001242948,NM_017549	EPDR1	3.627952	4.005575	1.930469	1.919465	3.28E-06	-0.987516
NR_146628	LOC100128966	3.661993	3.226578	2.110911	1.374077	0.01201546	-0.983051
gene-RRM2P3	RRM2P3	0.298413	0.370636	0.202005	0.136538	0.030444314	-0.982773
NM_016134	CPQ	0.697513	0.895532	0.376579	0.430025	0.014633261	-0.981855
NR_001568	BCYRN1	3.908476	4.507643	2.565535	1.699176	0.046111117	-0.980707
NM_198565	NRROS	3.616006	3.341733	1.822418	1.705517	6.12E-06	-0.979795
NM_001290056,NM_001347907	LOC101927572	1.652892	2.139679	1.281876	0.641297	0.044445517	-0.979688
NM_001251977,NM_001251978,NM_001251979,NM_001251980,NM_001251981,NM_001251982,NM_001251983,NM_001251984,NM_001251985,NM_013441	RCAN3	3.396055	3.133735	1.673034	1.640979	4.35E-10	-0.978457
NM_005149	TBX19	0.420155	0.640461	0.292104	0.246261	0.022656021	-0.978246
NM_001244713,NM_001244724,NM_002874	RAD23B	55.433035	56.518458	28.8804	27.963378	9.29E-23	-0.977799
NM_001946,NM_022652	DUSP6	36.588397	38.483764	20.095898	18.038156	9.96E-21	-0.977198
NM_001127208,NM_017628	TET2	0.560885	0.399826	0.250764	0.237911	0.001355983	-0.975227
NM_020846	SLAIN2	6.88983	6.395903	3.482774	3.277722	4.13E-15	-0.974677
NM_001329128,NM_005534	IFNGR2	15.578153	15.335109	7.595152	8.155317	1.63E-13	-0.972831
NM_057176	BSND	0.156507	0.127061	0.073726	0.070906	0.01564425	-0.971308
NM_001286550,NM_207409,NR_104467,NR_104469	CLPSL2	1.214603	1.225804	0.641746	0.603375	0.049242147	-0.970836
NR_034032	LOC100289361	2.30772	2.049823	1.170988	1.05556	0.0136385	-0.968706
NM_004041,NM_020251	ARRB1	14.584724	13.482444	8.717925	5.628117	1.66E-08	-0.968231
NM_001354602	TMEM269	0.282581	0.280236	0.166747	0.12114	0.038186312	-0.967163
NR_039993,NR_039994,NR_039995,NR_105019,NR_105020	TMEM161B-AS1	6.690161	6.491278	3.886272	2.85674	0.005119679	-0.967043
NM_001112724,NM_001287740,NM_145001	STK32A	0.323788	0.373019	0.234206	0.122505	0.040159212	-0.966003
NM_001099694,NM_001366182	ZNF578	2.663089	2.035109	1.595836	0.809402	0.001945413	-0.965928
NM_001330552,NM_032206	NLRC5	0.864042	0.763145	0.422917	0.411252	0.000217291	-0.963968
NM_001293557,NM_001370466,NM_022162,NR_163434	NOD2	0.317889	0.288477	0.156455	0.154471	0.018396292	-0.963618
NM_001114726,NM_001174164	PRRT4	0.247768	0.330151	0.136761	0.159584	0.048286019	-0.96359
NM_001282710,NM_001282711,NM_001282712,NM_152391,NR_104231	SLC66A3	8.73177	8.459114	4.643488	4.175948	1.32E-07	-0.962885
NM_001306093,NM_175907	ZADH2	0.873662	0.829513	0.578955	0.295147	0.004781862	-0.962353
NM_002961,NM_019554	S100A4	17.449367	20.017389	9.362569	9.870725	8.96E-06	-0.962005
NM_000259,NM_001142495	MYO5A	5.79132	5.18697	3.224685	2.411723	1.80E-11	-0.961805
NR_120682,NR_120683	MINCR	3.385271	4.08014	2.120665	1.714453	0.002737035	-0.960951
NR_131935	IL6-AS1	0.720962	0.837634	0.456212	0.345057	0.031002253	-0.959888
NM_001144994	C2orf72	0.804107	0.752646	0.411022	0.389377	0.002014451	-0.959749
NM_001318878,NM_001318879,NM_001318880,NM_001318881,NM_001318882,NM_001318883,NM_173575,NR_134911	STK32C	12.091065	12.120462	6.305823	6.148113	0.001267272	-0.959092
NM_198586	NHLRC1	0.461073	0.521745	0.24167	0.264077	0.023428491	-0.958508
NR_003521	WHAMMP3	0.276643	0.326664	0.185119	0.125354	0.031002253	-0.958425
NM_001252507,NM_001282463,NM_001282464,NM_001289139	C14orf132	4.929719	4.807591	2.598784	2.415183	5.60E-14	-0.957571
NM_005328	HAS2	0.944972	0.844414	0.487238	0.435002	0.000899899	-0.95625
NR_145697,NR_145698,NR_145699,NR_145700,NR_145701,NR_145702,NR_145703,NR_145704,NR_145705,NR_145706	LOC105375690	2.394563	2.279659	1.208983	1.201596	4.86E-05	-0.955347
NM_001145159,NM_001172562,NM_001363038,NM_018250,NR_026826	INTS9	6.124499	6.363286	3.106857	3.333451	7.78E-08	-0.955316
NM_001365878,NM_031910,NM_182486	C1QTNF6	1.585935	1.903439	0.967194	0.832745	0.001605593	-0.95502
NM_001301110,NM_207517	ADAMTSL3	0.223485	0.166985	0.127712	0.073744	0.041940424	-0.954747
NM_001130003,NM_144642	SYNPR	0.654462	0.456426	0.349903	0.223339	0.038920612	-0.954497
NR_135657,NR_135658	LOC101928000	5.015153	6.043191	3.51583	2.19121	0.007926809	-0.954321
NR_034054	LINC01097	0.53612	0.450706	0.310382	0.200129	0.0416559	-0.950854
NR_026864	PRSS30P	0.476684	0.582175	0.331772	0.216296	0.024264801	-0.950084
NM_001330483,NM_018207	TRIM62	2.649888	2.693235	1.429496	1.336733	3.36E-06	-0.949763
NM_001317808,NM_001317809,NM_001317810,NM_001317811,NM_052953	LRRC3B	0.731116	0.823921	0.340721	0.46443	0.030812562	-0.949618
NM_001178098,NM_001770	CD19	0.628807	0.663455	0.324765	0.344554	0.017030779	-0.949133
NM_001348712,NM_001348713,NM_001348714,NM_001348715	HTD2	1.613578	2.582428	0.985689	1.188649	0.003454149	-0.948441
NM_020780	DISP3	1.587549	1.709296	0.971353	0.739828	5.04E-05	-0.946094
NM_001134734,NM_032884	C1orf94	3.774637	4.383367	2.165113	2.07075	2.72E-06	-0.94556
NM_001167608,NM_001349069,NM_001349071,NM_001349072,NM_032276	RHBDD1	5.239456	5.043268	2.829045	2.514082	1.11E-10	-0.944466
NM_001366673,NM_015283	DPY19L1	7.009944	6.622293	3.947133	3.138797	3.13E-11	-0.943993
NM_007079,NM_032611	PTP4A3	13.29786	13.450698	7.716621	6.212692	1.07E-12	-0.941337
NR_026856	LINC01011	1.489441	1.31945	0.601053	0.86177	0.013133122	-0.941245
NR_111907	LOC101928068	0.543584	0.439247	0.313025	0.19904	0.012382363	-0.940616
NM_000815	GABRD	0.634855	0.874561	0.418765	0.367682	0.024668076	-0.940569
NM_001278370,NM_001278371,NM_001278372,NM_001278373,NM_001278374,NM_001278375,NM_001278376,NM_001278381,NM_005374	MPP2	9.47962	9.749363	5.505226	4.519584	7.34E-13	-0.939708
NM_001039350,NM_001290252,NM_001290253,NM_001364497,NM_001364498,NM_001364499,NM_001364500,NM_001364501,NM_001364502,NM_001936,NM_130797,NR_157195,NR_157196	DPP6	1.404556	1.371565	0.821265	0.626453	0.000262254	-0.93929
NM_001163940,NM_002863	PYGL	33.138732	32.324995	19.384518	14.754321	3.97E-13	-0.939282
NM_001324403,NM_015886	PI15	0.363643	0.35388	0.232087	0.142257	0.010315773	-0.93866
NR_149072	SLC5A4-AS1	0.883509	0.803547	0.524403	0.356088	0.002377168	-0.938128
NM_003190,NM_172208,NM_172209	TAPBP	10.527106	10.35414	6.18664	4.713193	7.27E-11	-0.937902
NM_001111031,NM_001111032,NM_001111033,NM_145259	ACVR1C	0.419964	0.337494	0.212485	0.183026	0.003375469	-0.937448
NM_000689	ALDH1A1	0.811817	0.843018	0.593522	0.270872	0.047568986	-0.936926
NM_001113397,NM_001113398,NM_001282725,NM_001352808,NM_001352809,NM_001352810,NM_001352811,NM_001352812,NM_001352813,NM_001352814,NM_001352815,NM_001352816,NM_001352817,NM_152520,NR_104234,NR_148054,NR_148055,NR_148056,NR_148057,NR_148058,NR_148059	ZNF385B	0.748321	0.973827	0.455403	0.444732	0.007132314	-0.935996
NR_135056,NR_135057,NR_135058,NR_135059	LOC105376805	3.948383	4.539871	2.221282	2.216714	0.008902228	-0.935559
NM_001033053,NM_014922,NM_033004,NM_033006,NM_033007	NLRP1	0.16545	0.186369	0.095517	0.088436	0.033724286	-0.935496
NM_001286426,NM_001286428,NM_003800	RNGTT	9.062517	8.730166	5.087682	4.222546	4.41E-13	-0.934396
NM_175733	SYT9	1.324208	1.124527	0.502776	0.779063	0.005249067	-0.933822
NM_001032394,NM_001032395,NM_020455,NM_198569	ADGRG6	1.280409	1.046022	0.655822	0.562102	0.000119141	-0.933694
NR_131923	LINC01771	1.665428	1.850941	1.118527	0.72253	0.041773798	-0.933552
NM_001282587,NM_004285	H6PD	3.278309	2.939369	1.966168	1.290362	1.38E-06	-0.93304
NM_001040138,NM_016326,NM_016951,NM_181640,NM_181641	CKLF	6.695959	6.607972	4.28621	2.684795	0.001717118	-0.932414
NM_001127255,NM_139176,NM_206828	NLRP7	0.895614	1.023361	0.588625	0.417337	0.003980449	-0.93176
NM_175061	JAZF1	6.467165	6.650213	3.631106	3.246247	2.11E-09	-0.931554
NM_000869,NM_001161772,NM_213621,NR_046363	HTR3A	3.689011	3.527474	1.90769	1.87716	1.51E-05	-0.93106
NM_001034836,NM_001163120,NM_001163121,NM_001163122,NM_001163124,NM_001163125,NM_001163130,NM_001330194,NM_145654,NR_027996,NR_027997,NR_027998,NR_027999,NR_028000	RDM1	2.497569	2.664788	1.683865	1.023976	0.007840817	-0.930887
NM_001242935,NM_001308100,NM_001308105,NM_001308106,NM_001308107,NM_001308108,NM_001308109,NM_005460,NR_131761,NR_131762	SNCAIP	2.815411	2.38782	1.580957	1.149444	0.000275689	-0.930295
NM_002563	P2RY1	18.668413	17.256086	11.72913	7.141884	9.00E-07	-0.928796
NR_033873	LINC01122	0.20461	0.227788	0.135315	0.092302	0.046563538	-0.925752
NM_001200047,NM_001320510,NM_001320511,NM_001320512,NM_001320513,NM_001363968,NM_178177	NMNAT3	2.471758	1.987092	1.305548	1.041845	0.001277955	-0.925612
NM_001198595,NM_006873	STON1	4.586923	4.041845	3.047421	1.496937	0.001415969	-0.925078
NM_007238,NM_183397	PXMP4	0.998574	0.768544	0.54084	0.390071	0.002598141	-0.924683
NM_001167961,NM_153033	KCTD7	5.256613	5.499649	3.237036	2.430059	1.10E-08	-0.924496
NM_001887	CRYBB1	2.713725	2.872768	1.477222	1.469419	0.00262271	-0.922872
NR_027906	AFDN-DT	1.166333	1.045496	0.564083	0.60312	0.00439362	-0.922184
NM_032385	FAXDC2	1.498812	1.346578	0.905696	0.5966	0.00298807	-0.921457
NM_001282933,NM_001282935,NM_032819,NR_104259	ZNF341	1.971042	1.899096	1.057971	0.988027	0.000117082	-0.91958
NM_000402,NM_001042351,NM_001360016	G6PD	19.447447	19.935341	10.420331	10.412808	8.99E-15	-0.918685
NM_001318787,NM_001318789,NM_001318790,NM_001318791,NM_001318793,NM_001318795,NM_001318796,NM_003264	TLR2	1.024267	0.87542	0.493958	0.51116	0.002368361	-0.918397
NM_020815,NM_032961	PCDH10	1.560584	1.503422	0.951131	0.670773	5.57E-05	-0.917731
NM_006338,NM_201630	LRRN2	1.062202	0.865002	0.356526	0.663692	0.019398758	-0.917632
NM_001282396,NM_001282397,NM_016257	HPCAL4	0.639251	0.769946	0.4937	0.2531	0.020551751	-0.916079
NR_164148	LOC100505549	1.692176	1.811035	1.014701	0.842648	0.002030378	-0.915433
NM_004447	EPS8	2.093524	2.039309	1.071909	1.119773	3.95E-05	-0.915093
NM_130386	COLEC12	0.514143	0.67973	0.404099	0.229081	0.015294429	-0.914962
NM_002257	KLK1	1.505506	0.988752	0.687659	0.635417	0.048359372	-0.914715
NM_153605	CRYBG3	2.404564	1.858156	1.310622	0.953285	6.06E-06	-0.91296
NR_026932	PDCD4-AS1	0.830172	1.509365	0.723417	0.519279	0.040180556	-0.91275
NM_001134285,NM_001243505,NM_001243506,NM_001243507,NM_001243509,NM_001243510,NM_001243511,NM_001243512,NM_001243513,NM_001243514,NM_001243515,NM_001243518,NM_001243519,NM_001350122,NM_001350123,NM_001350124,NM_001350125,NM_001438,NM_206594,NM_206595	ESRRG	0.48925	0.377256	0.299482	0.160794	0.025123594	-0.912711
NM_001190456,NM_001190457,NM_001324014,NM_001324015,NM_006091	CORO2B	1.694486	1.420954	0.824804	0.831577	0.000612414	-0.911401
NR_110698	ZPLD2P	3.332447	2.709049	1.809592	1.403977	0.004449034	-0.910729
NM_014293	NPTXR	2.854267	2.570422	1.566452	1.322037	1.08E-06	-0.909225
NM_006080	SEMA3A	6.097963	5.875432	3.395728	2.982259	3.44E-14	-0.908659
NM_014788,NM_033219	TRIM14	7.245261	7.252102	4.343119	3.384621	4.66E-10	-0.907672
NM_004915,NM_016818,NM_207174,NM_207627,NM_207628,NM_207629	ABCG1	2.025114	2.036639	0.973092	1.193944	0.0005767	-0.906379
NM_000833,NM_001134407,NM_001134408	GRIN2A	0.560884	0.385528	0.276366	0.228637	0.001134306	-0.906176
gene-SRP9P1	SRP9P1	12.042367	11.290938	5.903631	6.549998	3.77E-07	-0.905824
NM_018841	GNG12	18.108751	17.743364	10.546604	8.598714	2.78E-14	-0.905067
NM_001204366,NM_001204367,NM_001204368,NM_002413	MGST2	7.590931	7.03457	4.427559	3.386792	0.00090782	-0.904288
NM_032709	PYROXD2	0.868681	1.066075	0.59745	0.436505	0.017204343	-0.903978
NR_002157	OR2A9P	3.809365	4.475653	2.703374	1.728677	0.005712218	-0.90253
NM_020814	MARCHF4	0.439427	0.546505	0.259623	0.268231	0.008994721	-0.901349
NM_007148	RNF112	1.145312	1.107858	0.560182	0.646422	0.002667113	-0.901004
NM_031476	CRISPLD2	1.639931	1.652431	1.011471	0.751947	0.000249423	-0.900748
NM_000878,NM_001346222,NM_001346223	IL2RB	0.58038	0.734806	0.348657	0.356405	0.006913634	-0.899445
NM_001013649	C2orf68	8.736856	8.687077	5.157976	4.204233	2.57E-11	-0.896149
NM_001282349,NM_001282350,NM_130771,NM_133168,NM_133169,NM_206818	OSCAR	1.495764	1.098394	0.778478	0.616658	0.014010897	-0.894861
NM_020733	HEG1	1.332755	1.454443	0.796208	0.702968	3.84E-06	-0.894646
NR_134241,NR_134242	LOC101930370	0.875303	0.881408	0.498041	0.446868	0.009674384	-0.89463
NM_001166247,NM_021956,NM_175768	GRIK2	0.614035	0.45834	0.381661	0.195454	0.037421063	-0.893879
NM_001194	HCN2	0.681978	0.862503	0.32635	0.504873	0.020523175	-0.893815
NM_001330230,NM_005533	IFI35	1.935908	1.421414	1.002294	0.805918	0.021244802	-0.892747
NM_001252065,NM_001300773,NM_001365809,NM_001370210,NM_001370211,NM_004200	SYT7	2.971934	3.25643	2.005249	1.350007	1.67E-05	-0.89243
NM_001242333,NM_001242334,NM_001242335,NM_001348190,NM_014368,NM_199160	LHX6	0.89489	0.81774	0.572009	0.350932	0.013896682	-0.891903
gene-AK4P1	AK4P1	5.472228	4.499084	2.918497	2.460526	3.79E-05	-0.890439
NM_012455	PSD4	0.218031	0.231961	0.129931	0.112833	0.005534011	-0.890345
NM_001293204,NM_001293205,NM_005115,NM_017458	MVP	1.85258	1.959552	1.257666	0.799868	0.002973712	-0.889682
NM_198465	NRK	4.409354	3.806861	2.656576	1.781348	1.93E-06	-0.888589
NM_001010000,NM_001366230,NM_001366231	ARHGAP28	3.13777	3.212673	1.67974	1.751347	2.81E-06	-0.888192
NM_001331041,NM_182520	C22orf15	1.984447	2.388822	1.472732	0.890723	0.034311339	-0.887815
NM_001330106,NM_001346173,NM_001346175,NM_152447,NR_144388,NR_144389	LRFN5	1.092845	0.960672	0.684261	0.425576	0.00838333	-0.887749
NM_000227,NM_001127717,NM_001127718,NM_001302996,NM_198129,NR_130106	LAMA3	0.467816	0.47532	0.246659	0.263067	0.000422894	-0.887744
NR_046287,NR_046288,NR_046289,NR_046290	ATP2A1-AS1	10.088368	9.412899	5.298872	5.242625	0.000539382	-0.887488
NM_001135924,NM_001346972,NM_001346973,NR_144534	VWDE	6.214604	5.219712	3.742414	2.447571	3.88E-06	-0.885362
NM_152888	COL22A1	0.696824	0.723791	0.391319	0.378158	0.000971841	-0.884566
NM_001012455	ZSCAN23	0.949018	0.816161	0.665476	0.290659	0.049243852	-0.884528
NM_001161342,NM_173490	TMEM171	1.11544	1.525363	0.909157	0.522148	0.047665814	-0.883646
NM_001277269,NM_001292063	OTOG	0.325876	0.32057	0.214499	0.136136	0.010278281	-0.88256
NM_001267895,NM_133455	EMID1	2.989825	2.950963	2.147773	1.077093	0.0117127	-0.881415
NR_125428	LOC101927915	6.552771	5.151686	3.944315	2.410929	0.005976211	-0.881039
NM_002498,NM_152720	NEK3	18.054788	17.456069	10.221336	9.062508	1.07E-11	-0.880868
NM_001146314,NM_001254753,NM_032750	ABHD14B	3.809787	3.959716	2.29441	1.925363	0.000120238	-0.880657
gene-AK4P3	AK4P3	9.646517	8.039527	5.363154	4.245452	1.60E-06	-0.880212
NM_001322373,NM_001322374,NM_001322375,NM_001322376,NR_136316	CEBPZOS	1.170303	1.49195	0.685327	0.763056	0.001739409	-0.878205
NM_015431	TRIM58	0.502324	0.669442	0.36473	0.272763	0.010592382	-0.878203
NM_020406	CD177	1.109974	1.254999	0.74797	0.539344	0.009537912	-0.87746
NM_001346743,NM_001346744,NM_175709	CBX7	4.228849	3.389645	2.403526	1.748536	9.18E-05	-0.875678
NM_025212,NR_132741	CXXC4	0.673739	0.645517	0.41507	0.304058	0.004087316	-0.875404
NM_001134470,NM_001363944,NM_173552	DIPK2A	5.450331	5.304197	2.981083	2.881515	1.62E-09	-0.875332
NM_001330484,NM_001330485,NM_001330486,NM_001330487,NM_013388,NR_138479	PREB	23.11297	23.879176	12.277812	13.339323	5.63E-13	-0.875311
NM_022159	ADGRL4	1.150752	1.066526	0.797499	0.412041	0.019365761	-0.874331
NM_003654	CHST1	0.462343	0.528087	0.280658	0.259771	0.013896682	-0.87395
NM_001243597,NM_016952	CDON	3.66531	3.0724	1.982115	1.698005	5.26E-08	-0.872506
NM_001080393,NR_138564	GXYLT2	1.907121	1.715258	1.36353	0.617396	0.025121892	-0.870763
NM_001320273,NM_001320274,NM_030965	ST6GALNAC5	0.919266	0.94019	0.616869	0.400142	0.003712676	-0.870545
NM_001286790,NM_001365006,NM_001365007,NM_144571	CNOT6L	4.196731	3.643065	2.422919	1.866704	4.09E-08	-0.869965
NM_001282495,NM_001282496,NM_001282497,NM_001282498,NM_001282499,NM_001321800,NM_001321801,NM_001321802,NM_001321803,NM_001321805,NM_024325	ZNF343	1.017709	1.128984	0.574581	0.600856	0.003578505	-0.868919
NR_046201	LOC400684	1.628155	1.790571	0.74848	1.124005	0.038222742	-0.868505
NM_001302644,NM_001302645,NM_001302646,NM_001302647,NM_001302648,NM_207429	COLCA1	0.67353	0.553726	0.431252	0.241018	0.020172641	-0.868324
NM_001256789,NM_001256790,NM_005183	CACNA1F	0.570229	0.518735	0.355636	0.241075	0.008584282	-0.867852
NM_001256850,NM_001267550,NM_003319,NM_133378,NM_133379,NM_133432,NM_133437	TTN	0.384367	0.299643	0.215726	0.159147	7.28E-06	-0.867615
NM_001008781,NM_001367949	FAT3	6.254141	4.756779	3.846518	2.188153	0.000208643	-0.867588
NM_032488	CNFN	6.75475	6.351881	4.045643	3.139297	0.004439444	-0.867249
NM_001306177,NM_004840	ARHGEF6	4.184113	3.924802	2.48904	1.958135	2.53E-07	-0.86662
NM_001256316,NM_031422	CHST9	1.939104	1.77882	1.202078	0.837573	6.34E-06	-0.866175
NM_001128591,NM_001128592,NM_001135750	PSMG4	17.059947	17.58397	9.641535	9.366848	0.004369839	-0.865966
NM_001164507,NM_001164508,NM_001271208,NM_004543	NEB	0.24048	0.197315	0.125817	0.11447	0.000990683	-0.865497
NM_001107,NM_001302616,NM_001302617,NR_126393,NR_126394,NR_126395	ACYP1	10.187642	11.919932	5.878606	6.256226	0.0005937	-0.865387
NM_002607,NM_033023	PDGFA	6.583828	6.986274	4.198633	3.252289	1.89E-06	-0.864941
NM_001301272,NM_005949	MT1F	38.734174	39.354749	21.680131	21.208792	4.15E-07	-0.864513
NM_001372073,NM_006207	PDGFRL	1.772166	1.474353	0.849045	0.934241	0.010703272	-0.864356
NM_173465	COL23A1	7.635113	7.432644	4.80802	3.471132	1.60E-06	-0.86391
NM_001122819,NM_001287212,NM_020816	KIF17	2.980266	3.061053	1.911849	1.40887	6.50E-05	-0.863368
NM_001004019,NM_001165035,NM_001998	FBLN2	8.450182	8.984013	5.912755	3.67075	1.24E-05	-0.863294
NM_207356	C1orf174	10.331585	11.985235	6.292354	5.975992	6.31E-07	-0.863191
NR_038285	MELTF-AS1	1.737806	1.893969	1.296811	0.701221	0.047718346	-0.862095
NM_020690	ANKHD1-EIF4EBP3	7.953835	7.248745	4.760008	3.604982	5.74E-10	-0.86188
NM_001164442	SHISAL2B	3.874892	3.691499	1.978574	2.186828	0.005959066	-0.86115
NM_001372065,NM_001372068,NM_001372069,NM_001372070,NM_015261	NCAPD3	14.737666	13.693195	8.296429	7.367899	7.08E-15	-0.859975
NM_001037339,NM_001037340,NM_001037341,NM_001297440,NM_001297441,NM_001297442,NM_002600	PDE4B	2.448193	2.46943	1.428759	1.281886	4.02E-05	-0.859325
NM_017842	SLC48A1	4.519675	5.414258	3.008437	2.47217	1.89E-05	-0.858029
NM_001167681,NM_001271010,NM_001271012,NM_002017	FLI1	0.481213	0.589393	0.34614	0.244704	0.031957323	-0.857578
NM_133459	CCBE1	2.975254	2.853333	2.142836	1.079115	0.003239937	-0.855212
NM_001369364,NM_145175,NR_144632	LRATD1	1.331878	1.104962	0.748269	0.599626	0.000774881	-0.854303
NR_145484	LOC399975	1.261426	1.457376	0.81079	0.694064	0.001787899	-0.853348
NM_002157	HSPE1	335.205688	370.892456	191.857422	199.009094	4.34E-15	-0.853193
NM_144575	CAPN13	1.084181	1.292229	0.574424	0.741763	0.010100869	-0.852419
NM_016233	PADI3	0.833726	0.70614	0.497257	0.355643	0.015747937	-0.852356
NM_018339	RFK	6.523827	6.167814	3.492373	3.537968	1.04E-06	-0.852212
NM_001029858	SLC35F1	3.135011	2.73945	1.778633	1.475788	1.30E-05	-0.852056
NM_001005339,NM_002925	RGS10	10.160772	9.850108	5.759179	5.327675	6.08E-05	-0.851935
NR_027183,NR_045678,NR_045679	LINC00847	2.769342	2.24815	1.607174	1.175421	0.004728838	-0.850535
NM_018936	PCDHB2	4.442418	5.056623	2.894216	2.373932	1.49E-06	-0.850486
NM_001024956,NM_006918	SC5D	17.126649	16.66793	10.659907	8.091203	7.72E-11	-0.849816
NM_001310154	ANKRD36C	0.578478	0.449352	0.286943	0.283485	0.004342306	-0.849485
NM_173689,NR_104603	CRB2	0.623208	0.576547	0.303332	0.362658	0.006455944	-0.849167
NM_001363781,NM_152426	APOBEC3D	3.848334	3.84645	2.732612	1.539751	0.001023832	-0.848847
NR_002718	TDGF1P3	14.549957	14.857409	7.448744	8.881535	2.57E-09	-0.848628
NM_001297559,NM_053044	HTRA3	2.213627	1.571685	1.028854	1.073199	0.006256509	-0.848613
NM_001278317,NM_012304	FBXL7	4.134478	4.384287	2.568677	2.164643	5.07E-07	-0.847792
NM_001031746,NM_144984	VSTM4	0.800016	0.746945	0.499243	0.360769	0.002370708	-0.847008
NM_001276282,NM_207303,NR_074088	ATRNL1	2.451971	1.958695	0.861298	1.591901	6.08E-05	-0.846332
NM_016653,NM_133646	MAP3K20	5.607262	4.7745	3.268805	2.512649	4.33E-07	-0.844547
NR_002158	OR2A20P	3.89371	4.192598	2.81346	1.690737	0.013001141	-0.844211
NM_001318934,NM_001318935,NM_003071,NM_139048	HLTF	26.485752	23.952168	17.015117	11.115894	4.81E-07	-0.842347
NM_004097	EMX1	1.040444	1.083771	0.533307	0.651447	0.016140648	-0.842342
NM_001100623,NM_001267062,NM_001267063,NM_001267064,NM_001267065,NM_001267066,NM_001267067,NM_001267068,NM_001309448,NM_001309450,NM_001309451,NM_001309452,NM_017958	PLEKHB2	24.220711	24.018038	14.316125	12.594772	6.21E-15	-0.842002
NM_001142523,NM_007199	IRAK3	0.36831	0.314923	0.21393	0.167428	0.010453638	-0.841232
NM_006933	SLC5A3	7.976257	6.781129	4.700686	3.538467	8.34E-09	-0.840869
NM_001204414,NM_001204415,NM_022164	TINAGL1	4.164636	3.756432	2.396075	2.027776	0.000200394	-0.840392
NM_001317943,NM_001317944,NM_017688	BSPRY	3.066016	3.024185	1.753521	1.648442	0.000337429	-0.840122
NM_138287	DTX3L	4.141041	3.90091	2.618358	1.874711	3.02E-06	-0.839844
NM_001130083,NM_001130084,NM_001130085,NM_001130086,NM_001130087,NM_001130088,NM_001286688,NM_032432	ABLIM2	0.627514	0.55941	0.399751	0.263999	0.026616978	-0.838516
NM_001185085,NM_001676	ATP12A	0.621878	0.621621	0.42941	0.266238	0.019239348	-0.837976
NR_040535	LOC100506472	0.408169	0.390545	0.204651	0.242459	0.037078536	-0.837049
NM_017417	GALNT8	1.469576	1.317877	0.896464	0.664101	0.008836432	-0.836879
NM_001347886,NM_017539	DNAH3	0.2488	0.177526	0.140416	0.09847	0.027190475	-0.835635
NM_001172818,NM_001172819,NM_002633	PGM1	35.630299	34.553211	21.870389	17.456458	1.07E-11	-0.835618
NM_018242	SLC47A1	0.942903	0.962432	0.622557	0.446247	0.010315773	-0.834047
NM_003102	SOD3	1.502343	1.566544	0.876722	0.844985	0.014520398	-0.833876
NM_020634	GDF3	7.214653	8.022367	4.038116	4.512573	0.000188754	-0.833468
NM_001304564,NM_019008,NR_130789,NR_130790	MIEF1	13.170146	13.437215	7.986392	6.951452	7.34E-14	-0.832853
NR_126560,NR_126561	KCNMB2-AS1	0.977845	0.90926	0.456229	0.603529	0.028512469	-0.83244
NM_000766	CYP2A13	0.707023	0.652051	0.382641	0.380609	0.049928736	-0.832396
NM_001365536,NM_002977	SCN9A	0.614965	0.491292	0.329838	0.292141	0.00278461	-0.830749
NM_001040158,NM_004893,NM_138609,NM_138610	MACROH2A1	27.26266	28.807623	15.967728	15.558121	2.44E-13	-0.830701
NM_001366803,NM_001366804,NM_001366805,NM_001366806,NM_003385	VSNL1	21.300416	23.143854	13.16768	11.832042	7.36E-11	-0.830085
NR_015407	LINC01139	8.710368	9.128649	5.671751	4.366577	4.19E-05	-0.829517
NM_001080505	SHISA3	2.632863	2.315988	1.699281	1.085589	0.005965391	-0.829484
NM_001003792,NM_001003793,NM_001177711,NM_001177712,NM_001330696,NM_014483	RBMS3	0.277973	0.189841	0.125487	0.13782	0.015821145	-0.829189
NM_177454	FAM171B	6.268684	5.823151	3.897014	2.912347	9.44E-08	-0.828442
NM_001365923,NM_001365924,NM_001365925,NM_001365926,NM_001365927,NM_001365928,NM_001365929,NM_001365930,NM_001365931,NM_001365932,NM_001365933,NM_001365934,NM_001365935,NM_001365936,NM_014932	NLGN1	1.190755	1.11966	0.708409	0.59274	4.26E-06	-0.828366
NM_014920,NM_016513	CILK1	5.062917	4.531536	2.921654	2.485333	8.24E-09	-0.827376
NM_001174136,NM_003212	TDGF1	333.21287	339.84619	195.251074	184.189344	1.29E-17	-0.82686
NM_001330561,NM_004133	HNF4G	0.40313	0.303963	0.213797	0.184934	0.044924935	-0.826484
NM_001366177,NM_018489	ASH1L	4.723706	3.821615	2.906725	1.913645	1.47E-05	-0.825991
NM_007210	GALNT6	2.771412	2.614591	1.569125	1.469724	7.67E-06	-0.82569
NM_001242377,NM_152624,NR_038352	DCP2	19.985638	19.541402	12.552173	9.756697	5.20E-11	-0.825222
NM_000744,NM_001256573,NR_046317	CHRNA4	0.334129	0.297678	0.183414	0.173542	0.030995582	-0.823738
NM_001197327,NM_001318322,NM_052970	HSPA12B	2.205447	2.193394	1.413249	1.072744	0.001115926	-0.823301
NM_001207055,NM_001207056,NM_006892,NM_175848,NM_175849,NM_175850	DNMT3B	354.428235	358.593791	211.546207	191.519065	4.42E-17	-0.822933
NM_138424	KIF12	1.044386	0.927388	0.582943	0.532444	0.019659677	-0.82195
NM_000724,NM_001167945,NM_001330060,NM_201570,NM_201571,NM_201572,NM_201590,NM_201593,NM_201596,NM_201597	CACNB2	0.679996	0.594393	0.481851	0.23969	0.026863692	-0.820652
NM_001323606,NM_001323607,NM_024893,NR_147606	SYNDIG1	1.038103	1.228055	0.59341	0.689659	0.024162229	-0.82065
NM_001012301	ARSI	1.30975	1.39134	0.781501	0.748032	0.002779818	-0.82045
NM_024829	PLBD1	10.034795	9.947995	6.08429	5.23945	5.08E-07	-0.819407
NM_002023,NR_103757	FMOD	0.977467	1.083586	0.638915	0.529155	0.015534298	-0.819255
NR_027634,NR_160660,NR_160661	SHLD2P3	1.58411	1.604709	0.890141	0.918296	0.001688287	-0.818279
NM_032826	SLC35B4	9.131156	8.601714	5.408204	4.648641	6.74E-12	-0.818248
NM_002754,NR_072996	MAPK13	4.50898	4.512831	2.936456	2.180735	4.83E-07	-0.818065
NM_016113	TRPV2	0.855666	0.978482	0.578524	0.461962	0.014180918	-0.817853
NM_014141	CNTNAP2	9.857133	9.665516	5.912477	5.166398	9.30E-14	-0.817337
NM_024652	LRRK1	1.763661	1.596948	1.120377	0.787032	7.34E-06	-0.817108
NM_001144952	SDK2	0.683791	0.568087	0.411508	0.29976	0.002523806	-0.815629
NM_001250,NM_001302753,NM_001322421,NM_001322422,NM_001362758,NM_152854,NR_126502,NR_136327	CD40	6.772938	5.795708	3.524263	3.61699	0.000225285	-0.81558
NM_000750,NM_001256567	CHRNB4	1.234196	1.035313	0.590627	0.699236	0.010947898	-0.815162
NM_001083885,NM_001173425,NM_001346890,NM_015404	WHRN	2.968367	2.586877	1.75528	1.404213	0.000454274	-0.814157
NM_002038,NM_022872,NM_022873	IFI6	3.107743	2.619206	1.395733	1.861628	0.030711907	-0.814063
NM_001318038,NM_017436,NR_146459	A4GALT	4.139006	3.702854	2.624004	1.836731	0.002495933	-0.813914
NM_003389,NM_052820	CORO2A	14.472072	14.434644	9.345689	7.104868	9.40E-10	-0.813268
NM_001145080	MEIOC	1.574187	1.331744	0.994319	0.660266	0.004808663	-0.812531
NM_001031800,NM_152902	TIPRL	16.103619	15.287004	9.021559	8.85632	1.19E-11	-0.812158
NM_002523	NPTX2	8.866073	8.999613	5.639052	4.542117	1.77E-07	-0.811288
NM_001311160,NM_001311162,NM_001372050,NM_006288,NR_164077	THY1	117.841062	118.667881	70.199348	64.846975	1.37E-16	-0.80844
NR_136151	SNTG2-AS1	11.760159	12.524367	7.850501	6.019697	0.00046876	-0.808049
NM_020783	SYT4	1.161527	1.008223	0.689938	0.550262	0.005541344	-0.806956
NM_001256568,NM_001256569,NM_001351853,NM_001351854,NM_001351855,NM_001351856,NM_001351857,NM_001351858,NM_001351859,NM_001351860,NM_001351861,NM_001351862,NM_003621,NR_147792	PPFIBP2	3.53131	3.066527	1.921238	1.850356	1.70E-05	-0.806819
NR_028090	PAXIP1-AS1	5.633615	5.698837	3.526038	2.956353	3.93E-05	-0.805862
NM_001040022,NM_001040023,NM_001330728,NM_080792	SIRPA	2.165664	1.904454	1.076317	1.252959	0.000277591	-0.805189
NM_015492	C15orf39	10.284438	10.407218	6.061722	5.782899	6.88E-12	-0.804817
NM_001358661	C17orf113	0.713528	0.672488	0.374051	0.419882	0.014633261	-0.803855
NM_001330492,NM_030765	B3GNT4	0.747618	0.703303	0.424246	0.407106	0.034747984	-0.803438
NM_001080506,NM_001353454,NM_001353455	TMEM150C	1.019971	1.161844	0.63687	0.613943	0.007133049	-0.802663
NM_001207067,NM_001207068,NM_001207069,NM_001321688,NM_001321690,NM_001321691,NM_001321693,NM_001321694,NM_014670	BZW1	55.776714	85.694213	41.664082	39.458359	0.000278736	-0.802333
NM_001170553,NM_182607	VSIG1	0.524799	0.557771	0.319854	0.301005	0.038574129	-0.802123
NM_020404	CD248	1.279752	1.70479	0.847756	0.863943	0.009911004	-0.802081
NM_020787	ZNF624	0.680093	0.444973	0.326462	0.319121	0.039207145	-0.801335
NM_002221	ITPKB	2.337587	2.040088	1.388502	1.124991	9.59E-05	-0.800471
NM_002661	PLCG2	1.27892	1.280609	0.836015	0.635172	0.000267386	-0.798898
NM_001329976,NM_152271,NR_138255,NR_138256	LONRF1	21.790875	21.640078	13.057908	11.90951	1.59E-13	-0.798677
NM_001193621,NM_001193622,NM_001321124	PINLYP	4.58917	5.687988	2.929239	2.978962	0.018147564	-0.798651
NM_007359	CASC3	32.151077	31.457556	18.385592	18.225	2.09E-14	-0.796961
NM_016350,NM_020921,NM_182944,NM_182946	NIN	3.464318	3.029697	2.309101	1.430709	3.72E-06	-0.796146
NM_001135095,NM_022763	FNDC3B	6.373993	5.683362	3.870463	3.076676	1.21E-08	-0.795423
NM_020184	CNNM4	3.809964	3.597536	2.407857	1.866627	2.15E-05	-0.793236
NM_031935	HMCN1	1.062532	0.854827	0.710763	0.396889	0.004442076	-0.791616
NM_021629	GNB4	12.908025	11.528672	8.243999	5.873445	2.58E-07	-0.79157
NM_007058	CAPN11	0.959792	1.000504	0.549083	0.58353	0.014305618	-0.791417
NM_032777	ADGRA2	0.36189	0.440978	0.27009	0.193952	0.021219485	-0.790907
NM_001359651,NM_012392,NR_033686	PEF1	26.056204	30.229864	16.642284	15.898287	3.47E-10	-0.790538
NM_006909	RASGRF2	2.518441	2.509558	1.424711	1.483787	3.03E-07	-0.78971
NM_001145368,NM_001145369,NM_001145370,NM_001145371,NM_001145372,NM_002829,NR_026918	PTPN3	1.949738	1.819055	1.303696	0.876842	0.000822963	-0.789418
NM_001005498,NM_024599	RHBDF2	5.911807	5.42278	3.753915	2.804891	1.32E-05	-0.789227
NM_024776	PEAK1	3.53972	3.153852	2.365645	1.508067	2.13E-05	-0.78906
NR_033959	SMG1P7	1.299635	1.980778	1.089645	0.808839	0.036161787	-0.78903
NM_001371476,NM_145811	CACNG5	0.707331	0.669883	0.448966	0.348583	0.001561197	-0.788108
NM_001267868,NM_001267869,NM_001267870,NM_001267871,NM_198533,NM_198704,NM_198705,NM_198706,NM_198707,NM_198708	HSD11B1L	2.14661	2.232175	1.552325	0.984366	0.008000675	-0.787583
NM_001111045,NM_001111046,NM_001111047,NM_003914	CCNA1	1.489919	1.756202	1.171494	0.710587	0.047301263	-0.786388
NM_174936,NR_110451	PCSK9	17.787594	21.572191	11.772744	11.050885	2.71E-10	-0.786194
NM_033510	DISP2	0.15481	0.182553	0.09075	0.104918	0.028751615	-0.785894
NM_000501,NM_001081752,NM_001081753,NM_001081754,NM_001081755,NM_001278912,NM_001278913,NM_001278914,NM_001278915,NM_001278916,NM_001278917,NM_001278918,NM_001278939	ELN	2.251946	2.990229	1.415368	1.625397	0.00166297	-0.785731
NM_001354346,NM_001733	C1R	3.803393	3.898677	2.479368	1.98877	0.000557507	-0.785572
NM_001165032,NM_001165033,NM_001165034,NM_152737	RNF182	2.765826	3.208814	1.961773	1.50991	0.000263576	-0.783217
NM_001160130,NM_001160132,NM_001160133,NM_001160134,NM_019842	KCNQ5	0.279737	0.28244	0.197714	0.128954	0.047073958	-0.783199
NM_001006658,NM_001877	CR2	2.516405	2.484996	1.679835	1.227924	0.000939958	-0.782425
NM_017643	MBTD1	18.906595	16.933395	11.343122	9.513392	1.46E-10	-0.781072
NR_131972	GBAT2	3.5378	3.347439	2.076304	1.931658	0.041482825	-0.780638
NM_001999	FBN2	2.385138	2.055146	1.523668	1.06239	5.29E-05	-0.779897
NM_001143679,NM_001143680,NM_001143681,NM_015917	GSTK1	17.742137	18.779656	11.926013	9.355326	7.96E-06	-0.779169
NM_002349	LY75	1.948059	1.618624	1.207065	0.871757	0.00095342	-0.778817
gene-RPS25P6	RPS25P6	22.283413	15.746312	13.006865	9.165399	0.006607286	-0.778371
NM_001127453,NM_001127454,NM_004403	GSDME	3.995246	3.678055	2.747387	1.728202	0.004608192	-0.77777
NM_025184	EFHC2	1.020308	0.808969	0.669299	0.398148	0.041042841	-0.777109
NM_001277176,NM_182758,NR_102334,NR_102335,NR_102336	WDR72	2.019394	2.156593	1.393023	1.043847	0.001275416	-0.777088
NM_000702	ATP1A2	14.306417	14.86662	9.68612	7.343827	6.05E-09	-0.776562
NM_001025160,NM_001784,NM_078481	ADGRE5	1.852812	1.72787	1.231542	0.858926	0.00664472	-0.776408
NM_001362819,NM_015310,NM_206909	PSD3	3.329132	2.679723	2.160056	1.348802	0.000319638	-0.776089
NM_002228	JUN	7.066384	6.375002	3.184302	4.667624	0.000483036	-0.775563
NM_001079872,NM_001330624,NM_001369145,NM_003588	CUL4B	12.764937	13.083767	8.274505	6.833447	1.25E-10	-0.774784
NM_002286	LAG3	1.145544	1.033816	0.634879	0.639715	0.0258944	-0.773867
NM_001143820,NM_001162422,NM_001330451,NM_005238	ETS1	12.013053	12.454507	7.673121	6.639034	2.58E-11	-0.773629
NM_001003828,NM_001243385,NM_001243386,NM_013327	PARVB	9.149434	9.422975	5.704224	5.16376	1.15E-05	-0.773077
NM_001042463,NM_001276253,NM_001276274,NM_174940	TMEM80	2.617579	3.263744	1.669164	1.776141	0.006893402	-0.771509
NM_001347887,NM_001347888,NM_022140,NR_144931	EPB41L4A	1.807415	1.369679	1.07242	0.789925	0.005343246	-0.770587
NM_001127496,NM_001293289,NM_001293290,NM_030964	SPRY4	78.423326	72.599163	51.130502	37.475698	3.02E-08	-0.769284
NM_003809,NR_037146	TNFSF12	2.264967	2.707754	1.266438	1.651713	0.017850408	-0.768981
NM_153371	LNX2	5.370481	5.085704	3.518185	2.619739	6.80E-06	-0.768534
NM_001303451,NM_024731	KLHL36	7.068262	6.287684	4.39553	3.446199	5.05E-08	-0.768238
NM_152573	RASEF	1.28907	1.150412	0.779068	0.653415	0.00189416	-0.768057
NM_001146337,NM_001323062,NM_001323063,NM_152406	AFAP1L1	1.83293	1.844586	1.116798	1.043189	0.000183715	-0.767709
NM_001199037,NM_001199038,NM_001199039,NM_018565,NM_178865	SERINC2	13.353617	14.618298	8.23772	8.19309	8.31E-08	-0.767575
NM_001163147,NM_001163148,NM_001163149,NM_001163150,NM_001163151,NM_001163152,NM_001370555,NM_001370556,NM_004956,NR_120445	ETV1	13.522508	13.292427	8.765119	6.988694	2.82E-10	-0.767336
NM_001042402,NM_001363719,NM_014435	NAAA	2.870262	2.4865	1.547851	1.60099	0.005458769	-0.76654
NM_004750	CRLF1	4.173018	4.047358	2.734435	2.09843	0.001927751	-0.766326
NM_001134649,NM_001134650,NM_001134651,NM_001282886,NM_173359	EIF4E3	4.541149	4.431334	2.972319	2.304801	8.43E-07	-0.765756
NM_006255	PRKCH	2.554903	2.330714	1.561724	1.313613	0.000572278	-0.76481
NM_133261	GIPC3	0.52716	0.548092	0.368553	0.264398	0.029542366	-0.764509
NM_144982	ZFC3H1	12.575127	11.519827	8.098917	6.089447	3.62E-08	-0.764023
NM_001105250,NM_001272020,NM_001330195,NM_001366425,NM_001366426,NM_004796,NM_138970,NR_073546,NR_073547,NR_158973,NR_158974,NR_158975	NRXN3	0.289147	0.232483	0.162525	0.144896	0.01559196	-0.762811
NM_021637	TMEM35A	2.28287	2.148957	1.361134	1.253122	0.005164242	-0.761501
NM_198281	GPRIN3	0.36945	0.324373	0.24498	0.164295	0.01298393	-0.761497
NM_004557,NR_134949,NR_134950	NOTCH4	0.318278	0.414421	0.187284	0.245213	0.045845078	-0.760531
NM_001320766,NM_015565	LTN1	6.535795	5.553112	3.746448	3.390199	1.50E-08	-0.760365
NM_001304947,NM_213597	KRBA2	2.836077	2.21251	1.70133	1.279142	0.019357251	-0.760339
NM_001042540,NM_001308036,NM_007362	NCBP2	51.78995	54.350644	32.325352	30.342758	2.60E-12	-0.760173
NM_018176	LGI2	1.258937	1.299801	0.881789	0.629067	0.002375416	-0.760066
NM_020702	MYORG	1.784453	1.816609	1.13828	0.988176	0.000152943	-0.759971
NM_001199513,NM_001199514,NM_001199515,NM_021809	TGIF2	19.677314	19.234245	13.036352	9.952604	1.66E-08	-0.759258
NR_102708	LINC00678	205.30455	207.807617	130.723495	113.434181	1.39E-12	-0.75872
NM_001184992,NM_032322,NM_197939	RNF135	5.037259	5.018363	3.010567	2.933204	0.000155045	-0.758552
NM_001105206,NM_001105207,NM_001105208,NM_001105209,NM_002290	LAMA4	0.64717	0.583211	0.406972	0.320324	0.037814842	-0.758491
NM_012105,NM_138991,NM_138992	BACE2	1.669429	1.351386	0.913888	0.872705	0.000314426	-0.757727
NM_001777,NM_198793	CD47	3.427806	3.656608	2.39378	1.796342	5.66E-05	-0.757656
NR_120595,NR_120596,NR_120597	LINC01315	7.658999	8.277991	4.678527	4.751947	0.005678965	-0.756977
NM_000384	APOB	0.249339	0.237623	0.172009	0.11625	0.020340927	-0.756444
NM_001286462,NM_001286463,NM_001286476,NM_001286477,NM_058180	C21orf58	5.231477	5.250246	3.565388	2.641013	0.001168657	-0.756047
NM_004113,NM_021032	FGF12	2.247514	2.261666	1.371345	1.29881	3.16E-05	-0.755942
NM_001123395,NM_001185117,NM_148960	CLDN19	3.088725	3.043775	1.994923	1.643481	0.000251244	-0.75317
NM_001287036,NM_001287038,NM_133465	KIAA1958	4.099467	3.752966	2.720764	1.938133	2.75E-05	-0.753151
NM_012263,NR_027779	TTLL1	3.162328	3.101354	1.958333	1.758698	0.003391328	-0.75286
NM_001286059,NM_001286060,NM_001286061,NM_014488	RAB30	0.838147	0.84065	0.566391	0.430029	0.001635819	-0.752602
NR_038978	MORF4L2-AS1	2.049859	2.370559	1.381501	1.242875	0.002660066	-0.752208
NM_001201472,NM_001201473,NM_001351729,NM_024535	CORO7	7.698486	8.857123	5.701067	4.129084	2.46E-05	-0.752035
NM_001006605,NM_001252269,NM_001252270,NM_001252271,NM_001252273	DIPK1A	2.823399	3.23184	2.03495	1.560771	0.001451203	-0.751903
NM_001243759,NM_004205,NM_171997	USP2	1.755143	1.608409	1.068011	0.930942	0.004356697	-0.750741
NM_001321837,NM_001321838,NM_001321839,NM_004056,NR_135821	CA8	2.071217	1.884818	1.319404	1.033544	0.002742881	-0.749586
NM_198321	GALNT10	4.003199	3.545351	2.506425	1.985708	1.04E-05	-0.748799
NM_001004339,NM_001307931	ZYG11A	1.640417	1.345102	1.135764	0.641044	0.02403918	-0.748694
NM_001001976,NM_001288734,NM_001288735,NM_001288736,NM_007041,NR_110006	ATE1	6.376986	6.783193	4.265072	3.567784	7.05E-08	-0.748569
NM_014077	FAM32A	40.302273	42.43306	23.53705	25.72768	4.70E-10	-0.747948
NM_001307976,NM_152519	KANSL1L	2.283788	2.298804	1.595811	1.133984	0.00134028	-0.747371
NM_002253	KDR	30.309622	28.903831	20.902853	14.40761	1.51E-06	-0.745829
NR_027244	LINC01106	1.36067	1.096164	0.729578	0.735676	0.027647609	-0.74565
NM_001282533,NM_001365618,NM_001367609	LZTS3	10.045581	9.45504	6.111699	5.520217	4.30E-09	-0.745431
NM_057749	CCNE2	0.874598	0.781957	0.505318	0.483041	0.030168294	-0.745079
NM_003850	SUCLA2	45.229156	44.266315	27.963791	25.433357	4.11E-12	-0.745052
NM_014033	METTL7A	8.336345	8.753711	5.609339	4.588725	9.00E-07	-0.744862
NM_003124	SPR	6.932856	6.989139	4.127459	4.182546	0.000387477	-0.744445
NM_001098808,NM_001368813	C9orf129	3.636909	3.564117	2.363611	1.936253	6.41E-05	-0.743911
NM_001199155,NM_001199156,NM_001199157,NM_001199158,NM_001346706,NM_007067	KAT7	23.024628	22.383834	14.789533	12.340199	5.89E-11	-0.743086
NM_001080457,NM_001348568	LRRC4B	1.775723	1.843684	0.980954	1.181499	0.002798567	-0.743085
NM_001348520,NM_001348521,NM_001348522,NM_001348523,NM_020741	KIAA1257	0.512231	0.549093	0.370616	0.263618	0.035853162	-0.742778
NM_000044,NM_001011645,NM_001348061,NM_001348063,NM_001348064	AR	2.033303	1.683594	1.207859	1.013655	5.48E-05	-0.742555
NR_002785	GNAS-AS1	2.52787	2.277574	1.435759	1.43658	0.019239039	-0.742444
NM_004609	TCF15	3.985987	4.802959	2.481969	2.776546	0.007741932	-0.741035
NM_001004196,NM_001318826,NM_001318828,NM_001318830,NM_001365851,NM_001365852,NM_001365853,NM_001365854,NM_001365855,NM_005944,NR_158642	CD200	30.926462	30.292272	20.555184	16.077398	1.16E-08	-0.740846
NM_017554	PARP14	5.410961	4.676053	3.476121	2.561568	6.06E-06	-0.740431
NR_036678	LOC283299	0.961199	1.038741	0.727259	0.470082	0.041262589	-0.740123
NM_001284341,NM_001284343,NM_007270	FKBP9	4.099346	4.021065	2.877992	1.986148	9.93E-06	-0.739368
NM_001135,NM_001369268,NM_013227	ACAN	0.320028	0.343933	0.206343	0.191519	0.019422464	-0.73883
NM_000911	OPRD1	0.603819	0.685446	0.521174	0.251814	0.049899065	-0.738031
NM_001282695,NM_001282696,NM_001282697,NM_001282698,NM_001282699,NM_001282700,NM_001282701,NM_001282702,NM_001282703,NM_001320735,NM_001320736,NM_001320737,NM_001320738,NM_001320739,NM_001320740,NM_001320741,NM_031453	FAM107B	10.182344	10.553324	6.269292	6.163205	3.56E-09	-0.737998
NM_001010883	FAM102B	7.224478	7.012253	4.896753	3.6414	1.12E-06	-0.737622
NM_000829,NM_001077243,NM_001077244,NM_001112812,NR_046356	GRIA4	3.074426	2.680668	1.881762	1.570235	0.002258308	-0.737408
NM_001287005,NM_001287006,NM_001287007,NM_001287008,NM_145006	SUSD3	4.163372	4.152334	2.7828	2.206384	0.00619493	-0.737035
NM_001143978,NR_026694	ZCCHC18	2.719755	2.399983	1.960457	1.11128	0.036029775	-0.737015
NM_001145107,NM_001145108,NM_001145109,NM_001145110,NM_006159	NELL2	19.862274	18.494921	12.953381	10.065247	3.56E-08	-0.736695
NM_000302,NM_001316320	PLOD1	18.174923	19.571546	11.852434	10.803785	1.78E-10	-0.736435
NM_178496	MB21D2	7.122968	7.241449	4.509778	4.114708	9.74E-07	-0.735989
NM_001039348,NM_001039349	EFEMP1	3.534188	3.994506	2.869248	1.653254	0.012193633	-0.735278
NM_001256074,NM_032518,NM_198721,NR_045756	COL25A1	2.347508	2.33222	1.662704	1.148571	0.000518289	-0.7352
NM_178175	LHFPL1	3.115543	2.992011	2.116262	1.554199	0.011555271	-0.734633
NM_001261427,NM_001261428,NM_001349199,NM_001349200,NM_001349201,NM_001349202,NM_001349203,NM_001349204,NM_001349205,NM_001349206,NM_001349207,NM_001349208,NM_145693,NR_146080	LPIN1	6.97244	6.694838	4.972498	3.244445	7.42E-05	-0.734052
NM_178140	PDZD2	1.304094	1.272546	0.918267	0.631068	0.000747609	-0.733842
NM_014322	OPN3	4.338992	4.306159	3.087767	2.110745	0.002095453	-0.733792
NM_001284297,NM_001284298,NM_001284299,NM_004573	PLCB2	3.516428	3.410562	2.371572	1.800997	0.000149412	-0.731293
NM_001001330	REEP3	7.343118	7.034511	4.528358	4.136259	9.07E-09	-0.730618
NM_173491	LSM11	2.029347	2.029342	1.456708	0.989314	0.001469808	-0.730576
NM_018059	RADIL	0.908381	1.000017	0.601311	0.549339	0.004795994	-0.729913
NM_052847	GNG7	3.005093	3.149025	1.93829	1.772827	0.000143599	-0.729699
NM_007050,NM_133170	PTPRT	0.294717	0.269433	0.212085	0.128341	0.036160046	-0.728738
NM_014373	GPR160	18.29159	18.078159	11.409883	10.541411	8.62E-09	-0.728433
NM_016240,NM_182826	SCARA3	4.963397	5.23212	3.558306	2.595411	0.000234509	-0.728405
NM_001346131,NM_001346133,NM_001346134,NM_213601	TMED8	5.485001	4.589748	3.27981	2.802225	6.31E-07	-0.728118
NM_015082	FSTL4	1.60072	1.296227	0.999609	0.749319	0.00577999	-0.728062
NM_001145923,NM_001353009,NM_001353010,NM_001353011,NM_001353012,NM_020843,NR_148227	SCAPER	1.523784	1.344723	0.926764	0.805569	0.002380566	-0.727584
NR_015415	DICER1-AS1	3.459371	2.979167	2.156799	1.73159	0.032458214	-0.727561
NM_001346201,NM_020762	SRGAP1	0.839788	0.632437	0.53895	0.350299	0.004086822	-0.727339
NM_000810,NM_001165037	GABRA5	9.000844	8.981758	5.824695	5.04173	6.34E-06	-0.726724
NM_025165	ELL3	2.355603	2.314709	1.510493	1.311849	0.010722747	-0.726626
NM_030755	TMX1	20.768095	22.56443	12.374393	13.819185	2.05E-09	-0.726237
NR_026677	MIR600HG	5.681745	6.44564	4.00798	3.324316	2.79E-07	-0.725932
NM_025106	SPSB1	1.691345	1.802537	1.14874	0.965008	0.005757358	-0.725027
NR_110687,NR_110688,NR_110689,NR_110690,NR_110691,NR_146733,NR_146734,NR_146735,NR_146736	LOC101927151	3.34171	3.50856	2.105367	2.039484	0.006217253	-0.724841
NM_004463	FGD1	8.574301	8.712074	5.675365	4.78741	3.91E-08	-0.72437
NM_178439	GMCL1	9.330256	8.600601	5.753404	5.10172	3.99E-08	-0.724068
NM_001202554,NM_017837	PIGV	4.487318	4.494215	2.920714	2.520314	0.000871237	-0.723082
NM_001348355,NM_012335	MYO1F	0.965605	1.287045	0.701804	0.662917	0.015095403	-0.723017
NM_001365079,NM_014631	SH3PXD2A	3.300811	3.271303	2.185382	1.796309	9.57E-08	-0.722976
NM_001005353,NM_001330616,NM_013410,NM_203464	AK4	61.771749	57.273862	40.850326	31.277774	1.74E-08	-0.722881
NM_001306158,NM_001306159,NM_001306160,NM_001306161,NM_001354405,NM_001354406,NM_001354407,NM_001354408,NM_001354409,NM_001354410,NM_001354412,NM_001354413,NM_001354414,NM_001354416,NM_001354417,NM_001354418,NM_001354419,NM_001354421,NM_001354423,NM_001354424,NM_001354425,NM_001354426,NM_001354427,NM_001354428,NM_007082,NM_013412,NR_148879,NR_148880,NR_148881,NR_148882	RABL2A	2.831365	2.93974	1.697014	1.803279	0.015865552	-0.721372
NM_001135820,NM_001349784,NM_013390	CEMIP2	8.963081	8.280688	5.700836	4.762172	1.13E-08	-0.720777
NM_001031849,NM_001879,NM_139125,NR_033519	MASP1	1.089595	0.860714	0.506923	0.676655	0.009769032	-0.720548
NM_001276289,NM_001276290,NM_001278433,NM_001369389,NM_001369390,NM_002734,NM_212471,NM_212472	PRKAR1A	33.059224	31.73203	20.164745	19.156955	5.50E-11	-0.720473
NM_001076786	QSER1	19.322495	17.857046	12.711765	9.856172	3.62E-08	-0.720234
NM_001048209,NM_001144058,NM_001144059,NM_001352001,NM_001352002,NM_001352003,NM_001352004,NM_001352005,NM_001352006,NM_001352007,NM_001352008,NM_001352009,NM_016522,NR_147848,NR_147849,NR_147850,NR_147851,NR_147852,NR_147853,NR_147854	NTM	4.272601	4.184853	2.897481	2.237093	0.000444127	-0.719979
NM_001135805,NM_001135806,NM_001291901,NM_005639	SYT1	8.574653	8.475641	5.240889	5.112216	4.35E-09	-0.719733
NM_001328664,NM_001328665,NM_001328666,NM_001328667,NM_004815	ARHGAP29	1.545958	1.238664	0.933234	0.758157	0.001386274	-0.719271
NM_001007156,NM_001012338,NM_001243101,NM_001320134,NM_001320135,NM_002530	NTRK3	1.055783	0.884659	0.676242	0.503729	0.007162931	-0.717634
NR_033942	ARHGEF34P	5.156531	5.245653	3.419172	2.908335	4.35E-06	-0.717177
NM_145244	DDIT4L	1.895614	2.308639	1.398661	1.159779	0.009585803	-0.716585
NM_001286722,NM_001286723,NM_001286724,NM_014612	FAM120A	20.097821	19.069304	12.870211	10.966004	3.85E-10	-0.716488
NM_001165977,NM_001165978,NM_001321070,NM_144707	PROM2	0.980334	1.016861	0.654299	0.561238	0.017081184	-0.716381
gene-ITGB1P1	ITGB1P1	5.578672	5.314177	3.604696	3.025563	0.005620387	-0.716244
NM_014571	HEYL	1.53918	1.540262	1.120408	0.755085	0.011860658	-0.715399
NM_001007237,NM_001542	IGSF3	8.961193	8.686963	6.20716	4.543276	9.85E-07	-0.715122
NM_001008392,NM_005808	CTDSPL	15.072869	13.795518	10.018371	7.59391	4.04E-07	-0.712909
NM_001168412,NM_005724,NM_198902	TSPAN3	13.163163	14.180928	8.479899	8.202525	5.39E-11	-0.7129
NM_001286691,NM_004529	MLLT3	0.90019	1.098368	0.732748	0.486829	0.015514091	-0.712579
NM_000047,NM_001282628,NM_001282631,NM_001369079,NM_001369080	ARSL	3.56617	3.33908	2.212262	2.003489	0.001609101	-0.711904
gene-USP32P4	USP32P4	4.486458	4.499202	3.071431	2.415254	0.010371939	-0.71169
NM_000930,NM_001319189,NM_033011	PLAT	1.594057	1.497444	0.959629	0.929563	0.009422346	-0.710538
NM_001131062,NM_001131063,NM_024632,NR_024084	SAP30L	2.828757	2.870471	1.839694	1.643473	3.16E-05	-0.710367
NM_024783	AGBL2	0.673554	0.669034	0.421918	0.398839	0.034661519	-0.70999
NM_004884	IGDCC3	12.021897	11.515911	7.942954	6.446944	3.79E-08	-0.709924
NM_001144823,NM_001320835,NM_005848	DENND4A	1.183361	1.036712	0.777239	0.580016	0.003449713	-0.709915
NM_001136105,NM_001271457,NM_001271458,NM_001370484	COLCA2	1.42163	1.495293	0.965626	0.817691	0.024162229	-0.709884
NM_001318751,NM_001318752,NM_001318753,NM_001318754,NM_030820,NR_134849,NR_134850,NR_134851	COL21A1	0.694157	0.772852	0.439158	0.458007	0.029415772	-0.709432
NM_001122671,NM_001122672,NM_001287390,NM_001352988,NM_001352989,NM_001352990,NM_001352991,NM_001352992,NM_001352993,NM_001352994,NM_001352995,NM_001352996,NM_001352997,NM_001352998,NM_001352999,NM_004059,NR_109829,NR_148224,NR_148225	KYAT1	11.005124	10.909204	7.323661	6.085541	9.16E-06	-0.708651
NR_002949,NR_027766	NUDT16P1	8.264251	8.460044	5.998869	4.247358	0.000268158	-0.706853
NM_001256121,NM_022753,NR_135106,NR_135107	S100PBP	14.399089	15.475054	9.923092	8.380285	6.09E-09	-0.706787
NM_003596	TPST1	4.80279	4.614091	2.796753	2.972824	0.001313679	-0.706784
NM_001252100,NM_001252102,NM_001252103,NM_017596	KIF21B	5.933457	5.275139	3.936822	2.937211	2.69E-06	-0.705377
NR_037929,NR_037930	SLMO2-ATP5E	9.320642	7.224638	6.677279	3.480396	0.042358173	-0.703849
NM_012098	ANGPTL2	2.070517	2.363875	1.362629	1.360649	0.002690829	-0.703392
NM_001329191,NM_005059,NM_134441	RLN2	4.252179	4.758487	3.388626	2.145129	0.04822799	-0.703375
NM_001288607,NM_001288608,NM_019032,NM_025008	ADAMTSL4	2.202973	2.45617	1.639512	1.222422	0.002837122	-0.703074
NM_001289861,NM_001289862,NM_001289863,NM_001289864,NM_016831	PER3	2.29252	2.050327	1.590347	1.079567	0.002490918	-0.701848
NM_001167928,NM_001167929,NM_001167930,NM_001167931,NM_001364879,NM_001364880,NM_001364881,NM_002182,NM_134470,NR_157352,NR_157353	IL1RAP	2.101625	2.010998	1.295463	1.232965	0.00043339	-0.701818
NM_001363613,NM_018050	MANSC1	1.670482	1.503964	1.192347	0.759706	0.011012068	-0.701513
NM_001129908	GASK1A	1.780462	1.693942	1.076259	1.060603	0.005485182	-0.701272
NM_001366068,NM_206922	CRIP3	12.361692	12.890251	7.929814	7.601354	0.000400245	-0.701228
NM_014698	TMEM63A	11.620152	12.530591	7.632012	7.222292	2.58E-09	-0.701187
NM_000213,NM_001005619,NM_001005731,NM_001321123	ITGB4	0.934495	1.090525	0.709141	0.536432	0.014781025	-0.701127
NM_152914	NATD1	3.835471	3.816581	2.376845	2.331435	2.18E-05	-0.700647
NM_002775	HTRA1	4.725138	4.302065	3.047617	2.508634	0.001940362	-0.700167
NM_001291488,NM_001291489,NM_001291490,NM_001291491,NM_152354	ZNF285	0.634925	0.549696	0.395625	0.333835	0.018569555	-0.699525
NM_000628	IL10RB	1.524254	1.49887	1.046537	0.815256	0.030229657	-0.699347
NM_001005388,NM_001005389,NM_001160331,NM_001160332,NM_001160333,NM_001365986,NM_015090	NFASC	1.539708	1.461689	0.859295	0.989338	8.84E-05	-0.699175
NM_001123366	HMSD	0.962254	1.056021	0.689096	0.554147	0.04948949	-0.699014
NM_001184896,NM_001184897,NM_001184898,NM_015107	PHF8	6.516879	5.824003	4.110134	3.496412	3.62E-07	-0.698132
NM_001278722,NM_001278723,NM_001278724,NM_014432	IL20RA	1.072393	1.076164	0.753233	0.571748	0.040165721	-0.697396
NM_001042589,NM_001042590,NM_001363620,NM_001363621,NM_001363622,NM_001363625,NM_016446	TMEM8B	2.385115	1.732983	1.495261	1.044399	0.009750895	-0.697343
NM_001300801,NM_020845	PITPNM2	0.857503	0.762265	0.512202	0.487415	0.008223648	-0.69634
NM_001271783,NM_001271784,NM_018099	FAR2	8.790204	8.446497	6.040025	4.59929	8.58E-06	-0.696078
NM_000616,NM_001195014,NM_001195015,NM_001195016,NM_001195017	CD4	1.719606	1.801221	1.390216	0.783244	0.012235811	-0.695921
NR_147504	LOC100310756	3.576327	4.132436	2.594646	2.169259	0.009980906	-0.694355
NM_003468	FZD5	11.798365	11.688969	7.27257	7.263164	1.46E-10	-0.692279
NM_001290268,NM_080829,NR_110890	RIPOR3	1.305919	1.411346	1.031334	0.650453	0.023273589	-0.69216
NM_022481	ARAP3	15.115838	15.327922	10.296696	8.549879	5.06E-09	-0.691844
NM_024646	ZYG11B	7.959709	7.20338	5.392121	3.994909	3.00E-06	-0.691823
NM_138809	CMBL	7.718662	7.505025	5.075877	4.350942	6.86E-07	-0.691475
NM_020451,NM_206926	SELENON	44.051085	42.505666	29.156805	24.46319	2.34E-09	-0.690875
NM_000093,NM_001278074	COL5A1	2.916597	2.895365	1.994233	1.606634	1.16E-05	-0.690681
NM_001256139,NM_001256140,NM_001320732,NM_001320733,NM_001320734,NM_001747	CAPG	38.148302	39.486565	26.373487	21.749979	8.08E-08	-0.689964
NM_001098175,NM_001164178,NM_001164179,NM_001164181,NM_001164182,NM_001164183,NM_001312654,NM_001320916,NM_001776	ENTPD1	1.268551	1.135563	0.916085	0.57501	0.011095153	-0.689133
NM_001321038,NM_001321039,NM_013296	GPSM2	3.177986	2.885954	2.038736	1.722688	2.62E-05	-0.688977
NM_173551	ANKS6	9.551345	9.732183	6.551211	5.4114	1.36E-08	-0.688837
NM_022842,NM_178181	CDCP1	4.841731	5.187142	3.132189	3.089774	1.58E-07	-0.688718
NM_001190482,NM_001372043,NM_006200,NR_120409	PCSK5	1.880282	1.978819	1.265073	1.13029	0.000513807	-0.68802
gene-LOC653631	LOC653631	7.973094	7.571372	5.184405	4.46423	0.000117681	-0.688004
NM_080627,NM_199181	SOGA1	3.798342	3.14308	2.479164	1.83001	2.98E-05	-0.68782
NM_032409	PINK1	10.709716	10.833158	7.077918	6.302289	5.62E-07	-0.68711
NM_001139498,NM_001139500,NM_001139501,NM_001139502,NM_004114,NM_033642	FGF13	5.27529	5.14916	3.395842	3.079722	2.21E-10	-0.686894
NM_002898	RBMS2	6.010084	5.35684	3.901596	3.167572	6.79E-07	-0.68523
NM_001320923,NM_001321852,NM_001321853,NM_001321854,NM_001321855,NM_001321856,NM_001321857,NM_002227	JAK1	12.352897	11.967853	8.20844	6.922025	1.27E-08	-0.684731
NM_001330206,NM_032339	MIEN1	11.335192	11.237758	7.400572	6.676082	8.02E-05	-0.681291
NM_022160	DMRTA1	1.966472	2.052006	1.207538	1.299476	0.001058481	-0.680679
NM_001321006,NM_001321007,NM_001351219,NM_001351220,NM_001351221,NM_001351222,NM_001351223,NM_004412	TRDMT1	2.650641	2.560563	1.649486	1.603655	3.79E-06	-0.679783
NM_004369,NM_057164,NM_057165,NM_057166,NM_057167	COL6A3	1.4505	1.204761	0.898962	0.758747	0.005701473	-0.679663
NM_005245	FAT1	15.592739	11.633187	9.965661	7.041581	0.000275225	-0.678832
NM_000222,NM_001093772	KIT	7.296399	6.607449	4.935292	3.750723	1.30E-05	-0.678718
NM_001127197,NM_001421	ELF4	1.508821	1.373931	1.04103	0.760061	0.014520398	-0.678576
NM_001330166,NM_005148,NM_054035	UNC119	27.039983	29.548949	18.024523	17.33228	9.44E-08	-0.678532
NM_001194986	TRABD2B	0.771834	0.696829	0.52252	0.395254	0.015672689	-0.678293
NM_018043,NR_030691	ANO1	1.59307	1.548229	1.09142	0.872414	0.013406242	-0.677688
NM_001080423	GRIP2	1.242352	1.231236	0.925757	0.620749	0.008448128	-0.677593
NM_001126328,NM_032622	LNX1	1.483165	1.188974	0.86545	0.80524	0.015867724	-0.677551
NM_015692,NR_147452	CPAMD8	2.405551	2.17527	1.43981	1.426005	0.002257209	-0.676661
NM_001042533,NM_001261829,NM_032778,NM_153182	RIOX2	4.843653	5.011228	2.971029	3.201515	7.79E-06	-0.674973
NM_001368265,NM_017433	MYO3A	1.086733	1.12551	0.642793	0.742979	0.011099896	-0.67482
NM_005244,NM_172110	EYA2	0.988746	0.965719	0.62045	0.603907	0.044606654	-0.674749
NM_001319658,NM_001319659,NM_017823	DUSP23	11.879868	12.341161	7.177726	7.999831	0.002336763	-0.674321
NM_001126128,NM_021935	PROK2	2.4661	2.194889	1.565637	1.35783	0.024538547	-0.672956
NM_017919	STX17	7.650139	6.766337	5.335044	3.713129	6.96E-05	-0.67202
NR_103446,NR_103447	TRAM2-AS1	2.059903	2.296355	1.393951	1.340281	0.016091331	-0.671954
NM_000277,NM_001354304	PAH	1.183719	1.215083	0.864161	0.641761	0.017979877	-0.671667
NM_001031733,NM_001286694,NM_001286695,NM_033429,NR_104583	CALML4	3.796958	3.868548	2.488951	2.327506	0.000107981	-0.670409
NM_005435	ARHGEF5	6.613882	6.518498	4.245999	4.006171	1.28E-07	-0.670283
NM_003218,NM_017489	TERF1	184.71302	192.057343	121.448448	115.333325	1.24E-11	-0.670127
NM_005960	MUC3A	6.051754	6.091993	3.890257	3.746301	1.48E-07	-0.669219
NM_001172700,NM_133456	SHROOM1	1.186735	1.724328	0.829539	1.001713	0.030876611	-0.668716
NM_000109,NM_004006,NM_004009,NM_004010,NM_004011,NM_004012,NM_004013,NM_004014,NM_004015,NM_004016,NM_004017,NM_004018,NM_004019,NM_004020,NM_004021,NM_004022,NM_004023	DMD	4.053487	4.218362	3.030346	2.173362	7.99E-05	-0.66867
NM_001301011,NM_024296	CCDC28B	5.616822	7.275896	3.357985	4.753451	0.047280196	-0.668527
NM_001304762,NM_018166,NR_130899	EVA1B	3.759349	3.797349	2.568979	2.186914	0.021899725	-0.66804
NM_014067	MACROD1	6.458541	5.670174	4.673436	2.960179	0.021889708	-0.667988
NM_001276457,NM_001276458,NM_001276459,NM_001331036,NM_001371324,NM_001371336,NM_001371337,NM_001371338,NM_001371339,NM_006874,NM_201999	ELF2	10.595146	9.707243	6.978017	5.800997	6.84E-06	-0.667873
NM_001276318	PPP1R3E	0.92784	0.838368	0.632228	0.479623	0.026704348	-0.667692
NM_001350809,NM_182704,NR_146916	SELENOV	4.495785	4.241399	2.523237	2.977283	0.004086978	-0.6676
NM_145257	CCSAP	9.312686	8.622328	6.326146	4.976522	1.98E-06	-0.666116
NM_000627,NM_001166264,NM_001166265,NM_001166266,NM_206943	LTBP1	4.962354	5.357217	3.617857	2.889936	4.70E-06	-0.665143
gene-TCAF1P1	TCAF1P1	4.647027	3.913944	2.980893	2.418305	0.001187175	-0.665029
NM_001031698,NM_001363607,NM_012272	PRPF40B	5.340544	5.253186	3.972893	2.710075	0.001395987	-0.66465
NM_003105	SORL1	13.954688	11.770335	9.339705	6.897766	1.48E-05	-0.663845
NM_001083,NM_033430,NM_033437	PDE5A	4.929129	4.399989	3.399884	2.493524	3.84E-05	-0.662639
NM_001178106,NM_001178107,NM_001178108,NM_001178109,NM_001178110,NM_001178113,NM_001178115,NM_007150	ZNF185	4.226497	4.413322	3.171388	2.287591	0.000361754	-0.66237
NM_001321025,NM_001321026,NM_016074	BOLA1	5.317403	6.253287	3.411042	3.905749	0.040115944	-0.661192
NM_001193397,NM_001271832,NM_021131,NM_178000,NM_178001,NM_178003	PTPA	53.112513	55.955792	35.672681	33.300264	5.14E-10	-0.661129
NM_001037161	ACOT1	2.194819	2.212178	1.360333	1.427715	0.025005726	-0.660541
NM_001363953,NM_016577	RAB6B	2.065391	2.063521	1.317584	1.294962	0.001028216	-0.660305
NM_032427	MAML2	1.619973	1.717489	1.113276	0.99972	0.001049807	-0.659461
NM_005314	GRPR	68.413315	53.220936	51.275261	25.741608	0.018487055	-0.659303
NM_001310338,NM_001310339,NM_001363738,NM_052865	MGME1	28.111204	28.883431	17.417267	18.681658	3.31E-08	-0.65887
NM_000286	PEX12	2.410259	1.889305	1.308465	1.415461	0.020739235	-0.658503
NM_001135597,NM_001254943,NM_001365480,NM_018084	CCDC88A	18.275936	16.061699	12.621174	9.133909	1.51E-05	-0.658438
NM_001135553,NM_003684,NM_198973,NR_024174,NR_024176,NR_146512	MKNK1	5.42113	5.659922	3.735595	3.288116	0.000498886	-0.657789
NM_000609,NM_001033886,NM_001178134,NM_001277990,NM_199168	CXCL12	16.883085	18.105107	12.408751	9.774913	8.54E-07	-0.65737
NM_001286074,NM_004606,NM_138923,NR_104387,NR_104388,NR_104389,NR_104390,NR_104391,NR_104392,NR_104393,NR_104394,NR_104395,NR_104396	TAF1	7.025127	5.927411	4.396696	3.817932	1.60E-06	-0.656968
NM_001167880,NM_001318331,NM_001318332,NM_022126	LHPP	12.891812	13.850269	9.708815	7.259779	0.000681256	-0.656245
NM_032806	POMGNT2	10.373894	12.321631	7.367298	7.034281	8.72E-06	-0.656181
NM_001077269,NM_003387	WIPF1	2.14616	1.727746	1.389429	1.068907	0.010791512	-0.656107
NM_001122681,NM_001145855,NM_001145856,NM_003023	SH3BP2	6.141114	5.843439	4.404018	3.208342	1.64E-05	-0.65476
NR_103810	LINC00540	2.576945	2.576337	1.911417	1.364525	0.022536642	-0.653582
NM_000262,NM_001362848,NM_001362850	NAGA	8.742872	7.960745	6.389091	4.23858	0.001770478	-0.652335
NM_001008410,NM_018234,NM_138637,NM_182915	STEAP3	8.723583	7.991774	5.598262	5.039616	1.47E-06	-0.651964
NM_001159587,NM_001159588,NM_133493	CD109	2.42565	1.904257	1.54513	1.210707	0.001319263	-0.651845
NM_024734	CLMN	0.776862	0.763987	0.591606	0.389506	0.012550792	-0.651236
NM_001319099,NM_014971	EFR3B	2.018308	1.702147	1.326103	1.043126	0.002461925	-0.651061
NM_018475,NR_073070	TMEM165	33.425339	36.384957	22.850215	21.616264	1.21E-08	-0.650722
NM_001320800,NM_007170	TESK2	4.418852	4.192164	2.8827	2.606369	0.000794444	-0.649622
NM_020859	SHROOM3	8.049188	7.249967	5.429216	4.32831	8.92E-07	-0.648865
NM_001317770,NM_017592,NR_133915	MED29	13.914195	14.406963	8.876448	9.188503	5.05E-08	-0.648687
NM_001145720	ZBTB8B	1.08166	0.921646	0.74145	0.536415	0.005411696	-0.648647
NM_000167,NM_001128127,NM_001205019,NM_203391	GK	6.053669	6.478035	4.123633	3.870352	1.98E-06	-0.648596
NM_001116	ADCY9	2.789127	2.81988	2.067838	1.511167	0.000307909	-0.648187
NM_001089	ABCA3	2.125341	1.930666	1.473023	1.115195	0.002652809	-0.648101
NM_001162499,NM_012298	CAND2	3.041739	2.745701	2.142287	1.551701	0.003892102	-0.647746
gene-RPL13AP25	RPL13AP25	13.77745	9.617605	8.99949	5.937957	0.043674741	-0.64727
NM_001190241,NM_001190242,NM_020800	IFT80	8.976692	9.615888	6.249423	5.62712	6.54E-07	-0.646612
NM_024642	GALNT12	8.282278	8.234248	6.156807	4.39679	0.00046529	-0.646175
NM_005940,NR_133013	MMP11	2.235626	2.844679	1.967219	1.280864	0.04090621	-0.645327
NM_001008528,NM_001008529,NM_001363769,NM_198530,NR_130926,NR_130927,NR_130928	MXRA7	10.229562	10.484802	7.301872	5.945497	0.00014857	-0.644926
NM_001369741,NM_025224	ZBTB46	5.66672	5.350462	3.898906	3.153073	1.84E-05	-0.643655
NM_001143979,NM_017668	NDE1	6.711187	6.216804	4.519019	3.761044	0.000102235	-0.642784
NM_017774	CDKAL1	6.91025	6.806223	4.645352	4.142233	2.18E-05	-0.642371
NM_001042385,NM_001042386,NM_001171603,NM_001171606,NM_001171613,NM_001171617,NM_006036	PREPL	12.445046	11.830403	8.664073	6.888872	2.33E-07	-0.64231
NM_001025081,NM_001025090,NM_001025092,NM_001025100,NM_001025101,NM_002385	MBP	5.599308	5.306573	4.0369	2.953289	0.00024089	-0.641703
NM_004555,NM_173163,NM_173165	NFATC3	7.620246	7.65691	5.38056	4.411974	7.07E-07	-0.641622
NM_003641	IFITM1	374.051849	400.379883	267.770416	228.811707	1.27E-08	-0.641106
NM_001166055,NM_001354797,NM_001957,NR_045958,NR_148963,NR_148964	EDNRA	1.297641	1.215308	0.907011	0.704359	0.017850408	-0.641094
NM_001005476,NM_001304969,NM_001304970,NM_001304971,NM_003628	PKP4	18.335388	19.128552	12.718681	11.313752	3.34E-09	-0.64052
NM_001130440,NM_003133	SRP9	258.663219	262.718746	173.298126	161.515228	1.45E-10	-0.638984
NM_001305121,NM_001305122,NM_153208,NR_130967,NR_130968	IQCK	0.89992	0.943468	0.56816	0.616272	0.04377298	-0.638164
NM_030797	FAM49A	2.170226	2.144519	1.59306	1.179755	0.006631233	-0.637924
NM_000740,NM_001347716	CHRM3	1.543313	1.375621	1.052669	0.823516	0.002392632	-0.637639
NM_024630,NM_153746	ZDHHC14	1.211704	1.080495	0.699938	0.774145	0.006035397	-0.636915
NM_001206747,NM_001206748,NM_001233,NM_198212	CAV2	2.829117	2.620912	1.601154	1.903855	0.010598741	-0.636846
NM_001146051,NM_031463	HSDL1	15.759778	15.654232	11.187858	9.017212	1.16E-06	-0.636691
NR_126448,NR_126449	LINC01224	15.270971	15.581934	10.742261	9.102203	2.39E-06	-0.63667
NM_006469	IVNS1ABP	59.256855	58.888172	42.862022	33.133556	7.60E-07	-0.636572
NM_139055	ADAMTS15	1.432429	1.340357	0.953288	0.830345	0.006103167	-0.636517
NM_001278642,NM_005711	EDIL3	21.129246	19.048704	14.467834	11.379855	2.19E-06	-0.636369
NM_001080509,NM_001370301,NM_001370302	TSPAN11	1.150218	1.09098	0.739209	0.702946	0.011125663	-0.636044
NM_000076,NM_001122630,NM_001122631,NM_001362474,NM_001362475	CDKN1C	4.000825	4.464851	2.796372	2.65327	0.013766762	-0.635464
NM_004719	SCAF11	14.150775	12.840275	9.59466	7.789936	7.06E-07	-0.634672
NM_033540	MFN1	10.487399	9.234118	6.699769	6.006342	7.73E-07	-0.634248
NM_005516	HLA-E	20.89625	21.194099	15.097793	12.027734	1.50E-06	-0.633838
NM_001285460,NM_001285461,NM_001285462,NM_006633	IQGAP2	20.902784	19.192551	15.369375	10.471041	0.000120275	-0.633805
NM_001017915,NM_005541	INPP5D	2.428771	2.011534	1.46013	1.402305	0.004472668	-0.633416
NM_001271602,NM_001318505,NM_014606	HERC3	2.746488	2.328032	1.981149	1.291381	0.017268742	-0.632865
NM_001300754,NM_001300756,NM_001370199,NM_001370200,NM_001370201,NM_001370202,NM_001370203,NM_001370204,NM_001370205,NM_001370206,NM_001370207,NM_178833	SLC9B2	1.282344	1.120501	0.80618	0.743447	0.012695698	-0.632823
NM_005929,NM_033316	MELTF	1.289244	1.36262	0.92314	0.787459	0.01014924	-0.632505
NM_004852	ONECUT2	0.435474	0.33564	0.294172	0.203275	0.039043322	-0.632401
NM_014845	FIG4	11.066782	11.086079	7.995032	6.297965	1.43E-05	-0.632185
NM_001512	GSTA4	17.013245	18.821333	13.62715	9.528098	0.001136861	-0.630013
NM_001282640,NM_001282643,NM_022486	SUSD1	2.066733	2.108312	1.548928	1.150385	0.020300808	-0.629199
NM_001033081,NM_001033082,NM_005376	MYCL	7.252868	6.561135	4.970736	3.965127	0.000221001	-0.628452
NM_017619	RNPC3	5.955814	5.745502	4.283179	3.288525	0.003358858	-0.627981
NM_018948	ERRFI1	34.229824	35.033379	22.977629	21.847063	3.91E-09	-0.627795
NM_001195728,NM_001252652,NM_004171	SLC1A2	0.458679	0.452591	0.352066	0.237791	0.037235708	-0.627513
NM_001130851,NM_001330173,NM_005192	CDKN3	35.989727	38.473297	25.099893	23.115013	2.68E-06	-0.627045
NM_001277285	IGSF9B	5.572937	3.544708	3.357939	2.550867	0.012328856	-0.625795
NM_001003702,NM_001368318	ARHGEF35	5.955047	6.096716	3.898566	3.914329	0.000612398	-0.625315
NM_001024844,NM_002231	CD82	1.657775	2.05773	1.217225	1.19157	0.037907441	-0.625247
NM_001143839,NM_001146209,NM_001243784,NM_002599	PDE2A	2.826655	3.175763	1.951157	1.941198	0.0024447	-0.6249
NM_001329570,NM_015469	NIPSNAP3A	6.481334	6.653658	4.000641	4.518183	0.003902804	-0.624689
NM_001135146,NM_001135147,NM_001135148,NM_022154	SLC39A8	10.592828	9.836246	7.180048	6.072239	1.65E-05	-0.624382
gene-BAK1P1	BAK1P1	1.992807	2.157048	1.341146	1.351182	0.025366474	-0.624207
NR_126388,NR_126389	LINC00428	138.687973	137.304378	104.692776	74.392839	4.55E-05	-0.623979
NM_001039547,NR_033289	GK5	3.013483	2.9715	2.313791	1.569986	0.000593696	-0.623887
NM_001166237,NM_024736	GSDMD	11.972371	12.028962	7.388578	8.190882	0.000119602	-0.623469
NM_001037335,NM_033405	HELZ2	2.216908	1.743635	1.296164	1.274732	0.000476023	-0.623427
NM_000789,NM_001178057,NM_152830	ACE	1.101738	0.941358	0.6133	0.71309	0.032920121	-0.623252
NM_001135651,NM_001135652,NM_002759	EIF2AK2	14.843288	13.094718	10.392143	7.751661	2.07E-05	-0.622752
NM_172250	MMAA	1.389842	1.183471	0.939185	0.732375	0.015514091	-0.622432
NM_020722	CRACD	3.908072	3.413691	2.566025	2.190461	0.000103801	-0.622295
NM_001256549,NM_001257101,NM_032373,NR_046310,NR_046435	PCGF5	3.188534	3.833605	1.933976	2.630052	0.00082133	-0.621603
NR_159946	LINC02617	8.745741	8.442078	5.507882	5.664349	0.017001608	-0.621469
NM_001188	BAK1	25.179583	27.226202	16.614828	17.451246	2.76E-07	-0.62139
NM_001364006,NM_203458	NOTCH2NLA	2.403941	1.983134	1.59107	1.261309	0.006984908	-0.621094
NM_001118,NM_001199635,NM_001199636,NM_001199637	ADCYAP1R1	3.404056	2.941001	2.317612	1.80947	0.000658304	-0.620511
NR_026790	HCG11	4.81586	4.421256	3.34507	2.667513	0.000118513	-0.619458
NM_001286789,NM_001757	CBR1	34.718752	45.242681	25.479581	26.578356	9.75E-05	-0.619186
NM_152727	CPNE2	10.449288	10.675956	7.776359	5.982951	0.000106594	-0.61856
NM_001113567,NM_207387	LRRC75A	4.377058	4.434723	3.124899	2.61562	0.00146989	-0.618252
NM_001258282,NM_001354574,NM_001354575,NM_152570	LINGO2	0.535165	0.376393	0.3392	0.254743	0.040788654	-0.61801
NM_001345942,NM_207418,NR_144320	FAM72D	13.774723	12.714907	9.517727	7.757165	2.88E-05	-0.616751
NM_000188,NM_001322364,NM_001322365,NM_001322366,NM_001322367,NM_001358263,NM_033496,NM_033497,NM_033498,NM_033500	HK1	121.435559	121.575344	86.533958	72.016339	3.88E-08	-0.61608
NM_001040134,NM_002579	PALM	4.002135	4.622977	3.291506	2.335963	0.010909995	-0.616057
NM_001012329,NM_020248	CTNNBIP1	13.086582	13.611592	9.091635	8.357142	8.83E-07	-0.613615
NM_197964,NR_073058,NR_073059,NR_073060	FMC1	5.226854	6.022176	3.54783	3.808471	0.023858041	-0.612748
NM_031435	THAP2	1.160595	1.020026	0.697446	0.729218	0.029091422	-0.612093
NM_006901	MYO9A	3.100989	2.832696	2.332798	1.549568	0.001139849	-0.611992
NM_000426,NM_001079823	LAMA2	1.827444	1.552037	1.261248	0.950519	0.003809799	-0.611602
NM_001256442,NM_001256443,NM_145239	PRRT2	2.863865	3.210816	1.994521	1.98166	0.011238828	-0.611425
NM_032601	MCEE	5.080123	5.260695	3.918298	2.852996	0.046370601	-0.610847
NM_005101	ISG15	17.651964	18.862223	12.440706	11.469483	0.002597973	-0.610832
NM_207435,NR_148514,NR_148515,NR_148516,NR_148517	C12orf76	7.23933	6.630416	4.900002	4.182192	0.004728838	-0.610829
NM_000056,NM_001318975,NM_183050,NR_134945	BCKDHB	12.314326	11.032929	7.927197	7.363718	6.33E-05	-0.610578
NM_001145373	OTUD1	2.384315	2.753525	1.862031	1.504509	0.013188678	-0.609895
NM_005921	MAP3K1	3.521733	2.751221	2.329322	1.783003	0.002298875	-0.609191
NM_014974	DIP2C	3.037166	2.714164	2.037236	1.735863	0.000192261	-0.608146
NM_006836	GCN1	34.830296	30.776138	23.545959	19.496908	8.97E-07	-0.608063
NM_001308155,NM_014498	GOLIM4	9.713567	9.173456	6.514424	5.877398	1.53E-06	-0.608007
NM_001039690,NM_001040146	CHTF8	18.839696	20.795276	13.82138	12.183379	4.94E-07	-0.607998
NM_032435	MAP3K21	9.621524	9.91625	7.18985	5.629115	6.17E-06	-0.607986
NM_001104554,NM_017705	PAQR5	4.018222	3.72926	2.768959	2.315217	0.000254141	-0.607714
NM_001080449,NR_102264	DNA2	13.338111	13.021155	9.6266	7.685509	4.23E-06	-0.606529
NM_001193376,NM_198253,NR_149162,NR_149163	TERT	3.289658	3.815851	2.28969	2.377633	0.001818053	-0.606343
NM_017831	RNF125	5.974111	5.862514	4.355634	3.42222	5.66E-05	-0.605814
NM_000902,NM_001354642,NM_001354643,NM_001354644,NM_007287,NM_007288,NM_007289	MME	5.399993	5.507367	3.658553	3.508887	4.72E-06	-0.605772
NM_005472	KCNE3	1.474551	1.523881	0.918963	1.051747	0.036495136	-0.605493
NM_001256312,NM_001256313,NM_006281	STK3	5.673912	5.967295	4.109494	3.54376	0.000683764	-0.605095
NM_001206855,NM_003227	TFR2	2.022637	2.655253	1.653998	1.42281	0.036238446	-0.604424
NM_004994	MMP9	1.888206	1.944915	1.264923	1.257787	0.03266689	-0.603545
NM_001134382,NM_001330619,NM_014869	IQSEC1	7.523458	7.250201	5.319527	4.411093	4.84E-06	-0.602424
NM_001677	ATP1B1	30.670414	31.099356	21.220753	19.497795	9.44E-08	-0.601215
NM_001100910,NM_001320149	FAM72B	15.431656	15.184835	11.905795	8.277559	0.000579844	-0.601143
NM_003730	RNASET2	1.675542	1.722321	1.17627	1.064153	0.001308982	-0.600857
NM_001134647,NM_001371090,NM_001371091,NM_198595	AFAP1	6.329999	5.44379	4.389204	3.377097	0.000119174	-0.600279
NM_001134450,NM_001134451,NM_152913	TMEM130	3.454939	2.93193	2.433612	1.780204	0.018934216	-0.599982
NM_001077500,NM_002776,NM_145888	KLK10	1.985981	2.097576	1.429186	1.267668	0.018309752	-0.598549
NM_001131034,NM_001193318,NM_001366918,NM_001366919,NM_194439,NR_159497,NR_159498,NR_159499,NR_159500,NR_159501,NR_159502,NR_159503,NR_159504,NR_159505	RNF212	1.644566	1.598818	1.157411	0.985241	0.003052198	-0.598102
NM_145267	SDHAF4	12.24877	12.369802	9.599261	6.6699	0.007922566	-0.597607
NM_001242409,NM_022751	GAREM1	1.249396	1.416205	0.913803	0.84848	0.006662871	-0.597015
NR_038937,NR_038938	RPARP-AS1	11.505773	12.477611	8.026107	7.831323	0.001989034	-0.596876
NM_001177996,NM_001177997,NM_144671	PHETA1	3.737677	4.191139	2.581363	2.661843	0.003770765	-0.596656
NM_001271927,NM_001271928,NM_001354069,NM_001354070,NM_001354071,NM_017576	KIF27	1.168246	1.084397	0.880222	0.609434	0.008593632	-0.596639
NM_004688	NMI	6.539754	7.67592	4.582141	4.823692	0.011672676	-0.595855
NM_001257133,NM_001257134,NM_032901	COX14	18.70857	21.476563	13.489331	13.111158	0.008805822	-0.595209
NM_005806	OLIG2	1.823414	1.546917	1.08322	1.148147	0.049539486	-0.594962
NM_000053,NM_001005918,NM_001243182,NM_001330578,NM_001330579	ATP7B	2.068147	1.69964	1.425056	1.069549	0.013768012	-0.594906
NM_005828,NR_073585	DCAF7	24.078312	22.386074	17.36964	13.4026	7.67E-06	-0.594496
NR_037144	PLEKHA8P1	3.708281	4.002248	2.584624	2.523668	0.013293339	-0.593989
NM_000321	RB1	5.414085	5.110697	3.675918	3.300056	7.03E-05	-0.593324
NR_134302,NR_134303	LOC101927752	6.147923	5.64311	3.888232	3.92707	0.012673954	-0.593317
NM_015973	GAL	64.279549	59.487492	38.579159	43.474411	1.44E-05	-0.592989
NM_001320424,NM_152328,NM_199165	ADSS1	4.575169	4.192071	3.280227	2.532864	0.018597197	-0.592817
NM_172069	PLEKHH2	1.614488	1.341526	1.163463	0.796776	0.02479627	-0.592624
NM_001348651,NM_001348652,NM_152326	ANKRD9	2.274186	2.685056	1.661995	1.627334	0.001559864	-0.592326
NM_015103	PLXND1	9.440454	9.313938	7.020357	5.420305	1.42E-05	-0.592165
NR_109909	CTC-338M12.4	8.513866	9.286453	6.534017	5.274869	0.011281322	-0.59203
NM_173500	TTBK2	3.052492	2.756207	2.163731	1.692503	0.00015685	-0.591022
NM_003619	PRSS12	1.831908	1.921209	1.468514	1.02446	0.02079205	-0.590221
NM_015478,NM_032107	L3MBTL1	3.336109	3.201051	2.421046	1.921867	0.007553462	-0.590001
NM_024490	ATP10A	1.141616	1.322618	0.948059	0.689584	0.035428472	-0.589518
NM_001005735,NM_001257387,NM_001349956,NM_007194,NM_145862	CHEK2	40.348436	41.223637	30.221346	24.002013	3.90E-06	-0.589161
NM_002430	MN1	2.129134	1.873019	1.418578	1.241824	0.002072996	-0.589132
NM_001351032,NM_020397,NM_153498	CAMK1D	1.752567	1.6532	1.31429	0.950223	0.014982744	-0.588779
NM_001318359,NM_018177	N4BP2	9.432536	8.386721	6.921463	4.928079	0.000211661	-0.588606
NR_146092,NR_146093,NR_146094	MIR302CHG	689.100451	799.595097	471.233459	519.191673	3.00E-06	-0.587929
NM_001497	B4GALT1	7.363665	7.410682	5.314296	4.518744	2.86E-05	-0.587385
NM_002318	LOXL2	9.720528	10.37304	7.194866	6.192019	1.19E-05	-0.585913
NM_015057	MYCBP2	5.379417	4.317256	3.726681	2.734966	0.000555217	-0.585588
NM_174899	FBXO36	3.089836	2.610093	2.249094	1.549639	0.035819401	-0.585426
NM_001166395,NM_005769	CHST4	5.871527	5.613247	4.162287	3.491911	0.004922827	-0.585399
NR_037167,NR_151483,NR_151484,NR_151485,NR_151486,NR_151487,NR_151488,NR_151489	CRYZL2P	1.984145	2.114078	1.404633	1.327009	0.017979877	-0.58523
NM_001015878,NM_001015879,NM_003160	AURKC	9.245348	9.388578	7.44221	4.978108	0.024548206	-0.58523
NM_001024847,NM_003242	TGFBR2	5.600168	5.123911	4.16667	2.981485	0.00156619	-0.585211
NM_001199818,NM_001350268,NM_001350269,NM_001350270,NR_146584,NR_146585,NR_146586,NR_146587	ARMCX5-GPRASP2	2.825873	2.15383	1.829045	1.490192	0.019367867	-0.585208
NM_001319214,NM_005040,NM_199418	PRCP	23.886647	25.155703	17.807595	14.888599	1.12E-06	-0.584905
NM_018364,NR_130896	RSBN1	3.820028	4.065347	3.02874	2.228962	0.000807333	-0.584747
NR_134927,NR_134928,NR_134929,NR_134930	ZNF433-AS1	22.690047	21.602755	14.87432	14.661656	0.005812234	-0.584599
NM_004863	SPTLC2	9.197065	7.99473	6.181727	5.283188	7.57E-06	-0.584495
NM_001145666,NM_001145667,NM_012201,NR_027264,NR_027265	GLG1	25.168515	23.266648	17.740204	14.573494	2.05E-06	-0.583909
gene-TMSB4XP8	TMSB4XP8	65.448372	53.747101	37.29987	42.256962	0.000312786	-0.583272
NM_001003406,NM_021096	CACNA1I	0.477318	0.434108	0.31741	0.291163	0.04224111	-0.582695
NM_022371	TOR3A	14.570599	15.106636	9.437443	10.409637	6.06E-05	-0.58043
NM_001127671,NM_001364297,NM_001364298,NM_002310	LIFR	3.845765	3.274482	2.675139	2.089242	0.000294006	-0.579639
NM_001130110,NM_015559	SETBP1	0.739638	0.724425	0.601606	0.378249	0.029196101	-0.579337
NM_001288732,NM_001288733,NM_018469	TEX2	6.17801	5.838957	4.32726	3.719058	3.94E-05	-0.578672
NM_004532,NM_018406,NM_138297	MUC4	0.97263	0.816314	0.700883	0.49707	0.013365652	-0.578537
NM_001136469,NM_001282865,NM_023943	TMEM108	3.095393	2.559634	1.906789	1.880348	0.009938502	-0.578426
gene-LOC100506055	LOC100506055	2.206453	2.341815	1.527837	1.518639	0.04732783	-0.578176
NM_001317031,NM_001317032,NM_001317033,NM_182513	SPC24	13.031491	13.30683	8.796902	8.846148	3.81E-06	-0.578063
NM_001177599,NM_003848	SUCLG2	29.400724	29.121984	20.790597	18.416169	6.92E-07	-0.577894
NM_001136474,NM_001136475,NM_001301056,NM_024749	VASH2	30.617141	29.281704	22.7138	17.428874	9.66E-06	-0.577391
NM_001136050,NM_138452	DHRS1	8.206281	9.035412	6.206204	5.348742	0.004922827	-0.577391
NM_001256071,NM_020954	RNF213	5.595363	4.813833	4.171477	2.805979	0.001144392	-0.577086
NM_001258311	PGBD5	2.511678	2.460099	1.773257	1.562533	5.66E-05	-0.575733
NM_001142370,NM_014369	PTPN18	4.601568	4.488215	3.320494	2.778834	0.002089366	-0.575596
NM_001897	CSPG4	1.417214	1.395874	1.135934	0.752612	0.022609636	-0.574879
NM_001206938,NM_001206941,NM_014719	TCAF1	6.083091	5.531858	4.252749	3.550162	0.000178983	-0.573898
NM_020717,NR_027121	SHROOM4	1.678855	1.486731	1.178697	0.948628	0.011237837	-0.573432
NM_001135669,NM_001328662,NM_004736,NR_137330	XPR1	9.201517	9.18196	6.584639	5.774993	4.15E-07	-0.572774
NM_004283	RAB3D	5.202645	4.912337	3.635087	3.16911	0.000315453	-0.571997
NM_001851,NM_078485	COL9A1	3.219568	3.738313	2.519667	2.161509	0.005341218	-0.571777
NM_001032221,NM_003165	STXBP1	10.734887	10.218546	7.801716	6.296751	4.24E-05	-0.571648
NM_002699	POU3F1	7.99808	8.517445	5.837747	5.275305	0.000131461	-0.571568
NM_001200001,NM_024408	NOTCH2	10.070151	8.279037	7.101967	5.250595	0.000406556	-0.570906
NM_001080452,NM_020171	GPR108	9.57821	10.514942	6.552399	6.976332	0.000422393	-0.570677
NM_024092	TMEM109	10.159027	10.867444	6.90241	7.260177	0.000279808	-0.570122
NM_003320,NM_177972	TUB	9.088665	9.175183	6.676508	5.628065	4.06E-06	-0.569796
NM_001305	CLDN4	7.501235	7.380571	5.226606	4.800318	0.003062389	-0.569671
NM_001039613,NM_001320858,NM_001320859,NM_001320860,NM_001320863	IAH1	5.643383	5.922306	4.191463	3.603388	0.005074057	-0.569258
NM_178815	ARL5B	14.947852	14.625808	10.756124	9.176899	9.83E-07	-0.569152
NM_001172735,NM_015568	PPP1R16B	4.535557	4.348457	3.229134	2.763702	9.77E-05	-0.567973
NM_001370704	LOC400499	0.791398	0.795424	0.588322	0.484066	0.015371898	-0.565313
NM_001271872,NM_001329984	SRGAP2C	5.749504	6.430204	4.6746	3.558428	0.000332333	-0.564985
NM_001350162,NR_146525	TEX15	2.846366	2.463097	2.032797	1.55857	0.000855621	-0.564033
NM_001039614,NM_001303254	INSYN1	1.062845	1.248468	0.800757	0.763323	0.028401196	-0.563398
NM_001303139,NM_001303140,NM_001303141,NM_001303142,NM_015009	PDZRN3	3.362147	3.767341	2.465126	2.359612	0.002881377	-0.563348
NM_001145125,NM_001291663,NM_013446,NR_117084	MKRN1	54.485856	49.200411	37.877176	32.296212	2.84E-06	-0.563229
NM_002463	MX2	5.058926	5.562571	3.973133	3.218045	0.002456987	-0.562687
NM_000170	GLDC	38.659798	39.497852	28.824459	24.094097	1.54E-06	-0.562613
NM_002608,NM_033016	PDGFB	4.761654	5.095134	3.403379	3.272825	0.000779189	-0.56209
NM_014668,NM_033090,NM_148903	GREB1	6.02402	5.578035	4.51115	3.347445	0.000397208	-0.562037
NM_001321967,NM_001321968,NM_001321969,NM_032810,NR_135914	ATAD1	17.21833	16.318757	12.372919	10.3443	4.23E-06	-0.561971
NM_000112	SLC26A2	3.658645	3.244885	2.680806	1.996893	0.00132524	-0.561535
NM_001085049,NM_001252090,NM_001252091,NM_001252092,NM_001252093,NM_012219	MRAS	2.639626	2.823995	1.769808	1.933053	0.004647583	-0.561217
NM_003922	HERC1	6.115922	4.494849	4.153461	3.038075	0.003121831	-0.561158
NM_001291866,NM_004481,NR_120373	GALNT2	31.954221	31.658071	22.854653	20.260342	2.39E-07	-0.561116
NM_001109977,NM_001348694	FAM160A1	7.929799	7.119427	5.946226	4.254121	0.000413577	-0.561071
NM_014287	NOMO1	25.824989	25.163563	17.56348	17.004578	2.48E-07	-0.560734
NM_015120	ALMS1	8.181968	6.448303	5.70307	4.215758	0.001058481	-0.560715
NM_001006943,NM_020526	EPHA8	2.099443	2.172404	1.427307	1.469621	0.049253723	-0.560336
NM_020343	RALGAPA2	3.350805	3.142091	2.50271	1.900421	0.000527632	-0.560332
NM_001303448,NM_001303449,NM_001366565,NM_001366566,NM_001366567,NM_001366568,NM_001366569,NM_001366570,NM_001366571,NM_001366572,NM_001366573,NM_001366575,NM_001366576,NM_001366577,NM_001366578,NM_001366581,NM_001366582,NM_001366584,NM_001366585,NM_001366586,NM_001366587,NM_001366588,NM_001366589,NM_001366590,NM_001366591,NM_001366592,NM_001366593,NM_001366594,NM_001366595,NM_001366596,NM_001366…	SRRM1	58.211158	57.293598	39.956143	38.379519	2.21E-08	-0.560211
NM_001134367,NM_001134368,NM_003043,NR_103507	SLC6A6	46.719164	46.182146	35.035498	28.011353	2.69E-06	-0.559275
NM_001242413,NM_001282644,NM_001282645,NM_001323265,NM_001323266,NM_001323267,NM_006257	PRKCQ	8.223472	7.68444	5.882968	4.916664	0.000283395	-0.558762
NM_001366795,NM_004929	CALB1	4.544875	5.245617	3.150028	3.497627	0.009843108	-0.558536
NM_006401	ANP32B	74.174438	78.284912	54.977337	48.54538	6.90E-07	-0.558477
NM_005559	LAMA1	12.216911	10.481606	8.922363	6.494823	0.000436756	-0.558059
NM_001372044	SHANK3	1.239256	1.171103	0.910113	0.727153	0.018609947	-0.557959
NM_001242466,NM_181504,NM_181523,NM_181524	PIK3R1	2.428161	2.141027	1.663414	1.440276	0.001546083	-0.557953
NM_005733	KIF20A	35.764763	34.091789	25.334557	22.118965	1.25E-06	-0.55788
NM_005952	MT1X	162.944962	209.895355	130.878326	122.425735	9.04E-05	-0.557688
NM_005063	SCD	298.937653	302.846069	216.039505	192.86293	6.99E-08	-0.557488
NM_003388,NM_032421	CLIP2	10.054215	9.464665	7.369198	5.895029	3.45E-05	-0.55733
NM_032410	HOOK3	2.6682	2.488019	1.98831	1.515761	0.000330679	-0.557282
NM_018397	CHDH	2.490198	2.456962	1.7595	1.603	0.000733563	-0.557066
NM_001135993,NM_001243425,NM_001292030,NM_153211	TTC39C	16.584574	18.637138	12.094675	11.845048	0.009381618	-0.557059
NM_014899	RHOBTB3	3.949076	3.264265	3.018623	1.884392	0.022830926	-0.556998
NM_001301726,NM_006602	TCFL5	10.49814	10.934445	8.260496	6.311378	0.000404827	-0.556619
NM_000935,NM_182943	PLOD2	10.366692	9.899173	7.760552	6.028694	6.07E-05	-0.555508
NM_001206844,NM_001368095,NM_001368096,NM_006464	TGOLN2	19.514649	17.789181	13.674668	11.707672	7.17E-06	-0.555499
NM_001144063,NM_020896,NM_145638	OSBPL5	2.332748	2.533114	1.763216	1.548697	0.018802044	-0.555031
NM_001111307,NM_001111308,NM_001111309,NM_001243121,NM_006202	PDE4A	2.009063	1.661134	1.481472	1.016976	0.048701349	-0.554825
NM_181501	ITGA1	1.007108	0.995	0.718929	0.644532	0.008344651	-0.554246
NM_015696	GPX7	6.875495	6.847457	4.798831	4.547462	0.014942011	-0.554125
NM_207361	FREM2	6.634313	4.920711	4.94099	2.930397	0.021777094	-0.55383
NM_178831,NR_028038,NR_028039,NR_028040	CASTOR3	2.819105	3.703236	2.423912	2.022369	0.020712188	-0.552791
NM_001080392	DENND11	9.713761	8.736015	7.186351	5.394449	0.00022407	-0.55238
NM_002428	MMP15	13.042082	14.127511	9.306975	9.233932	3.84E-06	-0.551281
NM_001039573,NM_001143998,NM_001143999,NM_001144001,NM_001204408,NM_001204410,NM_003003	SEC14L1	11.914419	11.558801	8.265861	7.763039	1.56E-06	-0.55034
NM_014611	MDN1	26.815889	21.686337	18.293043	14.844985	0.00013432	-0.549563
NM_001080412,NM_001350099,NM_001350100	ZBTB38	2.314	1.948759	1.560119	1.357197	0.01136167	-0.547146
NM_004209	SYNGR3	7.876235	7.395282	5.661454	4.789957	0.004078074	-0.547146
NM_173495	PTCHD1	1.049892	0.87586	0.677133	0.640872	0.010753142	-0.547066
NM_000393	COL5A2	7.359881	7.519092	5.64132	4.545885	4.06E-05	-0.546517
NM_001305878,NM_006766	KAT6A	5.514191	4.874756	3.983895	3.131384	0.000236566	-0.546057
NM_030625	TET1	12.004034	10.355571	8.763641	6.55357	0.000339711	-0.545741
NM_001111125,NM_001243197,NM_015075	IQSEC2	13.701568	14.275601	9.658045	9.538768	2.23E-08	-0.543383
NR_024281	LINC00599	9.944794	12.32293	8.518464	6.76195	0.001408099	-0.54327
NM_001174159,NM_001174160,NM_001363110,NM_001363111,NM_022071,NR_156444	SH2D4A	3.598355	3.725257	2.580998	2.445728	0.007598957	-0.542936
NM_000381,NM_001098624,NM_001193277,NM_001193278,NM_001193279,NM_001193280,NM_001193281,NM_001347733,NM_033289,NM_033290	MID1	15.491392	14.339026	11.338489	9.160583	4.84E-05	-0.541226
NM_001128595,NM_001128596,NM_001289134,NM_152332	TC2N	7.851978	7.816815	6.10261	4.665624	0.000302976	-0.541112
NM_001301186,NM_001301187,NM_001301189,NM_001301191,NM_001301192,NM_001301194,NM_001301195,NM_001301197,NM_001301198,NM_001301199,NM_001301200,NM_032808	LINGO1	13.589228	14.342483	9.778094	9.425369	4.34E-06	-0.540537
NM_022831	AIDA	39.092155	39.247993	28.762604	25.111359	1.65E-06	-0.540164
NM_001170569,NM_001170570,NM_022101	CXorf56	11.687779	11.417669	7.796524	8.093031	0.000206188	-0.540154
NM_004687	MTMR4	7.293277	6.948317	4.965495	4.831748	1.93E-05	-0.539663
NM_030961	TRIM56	5.8173	5.148579	4.083469	3.465329	4.78E-05	-0.538703
NM_001247987,NM_020826	SYT13	4.994617	4.669108	3.772404	2.885413	0.001816095	-0.53753
NM_006404	PROCR	14.61769	16.760485	11.047381	10.572852	0.00095506	-0.537379
NR_037194	LINC00664	9.309822	7.98248	6.920982	4.997395	0.003190801	-0.536942
NM_181844	BCL6B	1.799147	1.978921	1.483616	1.1204	0.046722699	-0.53691
NR_125376	LOC100419583	6.053612	5.392158	4.255964	3.634032	0.012407314	-0.536718
NM_015547,NM_147161	ACOT11	2.852264	2.691362	2.131877	1.689582	0.019411269	-0.536706
NM_152793	MTURN	2.337222	2.363356	1.877598	1.364052	0.01628113	-0.53611
NM_032047	B3GNT5	2.444189	2.43	1.902875	1.459627	0.022656021	-0.535627
NM_001131028,NM_031482	ATG10	5.031897	5.044277	3.891681	3.061921	0.007457432	-0.535116
NM_001319661,NM_001319662,NM_001319663,NM_001319664,NM_001319666,NM_152261	TMEM263	6.157853	5.555918	4.274882	3.809008	0.001670143	-0.535084
NM_001098520,NM_001098521,NM_001098522,NM_001098523,NM_006410	HTATIP2	23.143905	25.706607	17.974528	15.764955	0.000687421	-0.533936
NM_001366617,NM_001366618,NM_006480	RGS14	7.758913	8.299102	5.516206	5.574749	0.001561819	-0.53391
NM_022782,NR_103517	MPHOSPH9	7.070877	6.10722	5.232717	3.871216	0.001383935	-0.53358
NR_024249	FAM86C2P	2.767901	2.734565	1.907662	1.894455	0.048725607	-0.533275
NM_001099691,NM_001308158,NM_001308159,NM_003236	TGFA	2.714628	2.756929	2.031996	1.752529	0.010124085	-0.531839
NM_001170637,NM_001300952,NM_015326	SRGAP2	9.872987	9.282407	7.592731	5.666341	0.000494779	-0.530771
NM_001256870,NM_021173,NR_046411,NR_046412,NR_046413	POLD4	6.809888	7.496819	5.455816	4.450499	0.015404087	-0.530271
NM_001304504,NM_001304505,NM_018200	HMG20A	23.995807	23.232743	18.022065	14.691835	7.35E-05	-0.529755
NM_001012750,NM_001012751,NM_001012752,NM_001178116,NM_001178119,NM_001178120,NM_001178121,NM_001178122,NM_001178123,NM_001178124,NM_001178125,NM_001348029,NM_001348030,NM_001348031,NM_001348032,NM_001348033,NM_001348034,NM_005470,NR_145410	ABI1	13.071033	12.069865	9.106687	8.315309	2.15E-05	-0.529126
NM_152667	NANP	5.065213	4.664612	4.013808	2.730059	0.014942011	-0.528838
NM_001160011,NM_001349105,NM_001349106,NM_001349107,NM_001349108,NM_001349109,NM_001349110,NM_001349111,NM_152996,NR_146056	ST6GALNAC3	2.070147	2.136802	1.628258	1.28823	0.005828078	-0.528542
NR_015404,NR_152605,NR_152606,NR_152607,NR_152608	MAPKAPK5-AS1	26.661964	27.794282	19.829277	17.931527	9.29E-07	-0.528208
NM_001355016,NM_001355017,NM_002609,NR_149150	PDGFRB	2.631533	2.659714	2.059745	1.61036	0.006584688	-0.527786
NM_024870,NM_025170	PREX2	7.481925	7.330665	5.946868	4.328082	0.000439822	-0.527693
NM_005575,NM_175920	LNPEP	1.190281	0.978028	0.888481	0.615837	0.029039683	-0.527461
NM_032936	TMEM60	17.930458	21.782389	14.842759	12.721128	0.007007895	-0.526826
NM_001098638	RNF169	3.963385	3.637193	2.974913	2.300751	0.001198295	-0.526756
NM_001308315,NM_001308316,NM_005725	TSPAN2	4.841212	4.619717	3.687174	2.883444	0.010911506	-0.525953
NM_001306144,NM_001306145,NM_001353990,NM_001353991,NM_001353992,NM_001353993,NM_001353994,NM_001353995,NM_001353996,NM_003828,NR_148676	MTMR1	10.129852	8.117378	6.481901	6.193436	9.29E-05	-0.525653
NM_004419	DUSP5	18.01886	17.888557	12.204837	12.750381	3.09E-05	-0.52494
NM_001144,NM_001323511,NM_001323512	AMFR	9.135019	8.728553	6.639863	5.783374	0.000198295	-0.523979
NM_001130006,NM_001130007,NM_002094	GSPT1	35.880143	37.140132	26.014269	24.790183	4.05E-07	-0.523342
NM_001174060,NM_017784	OSBPL10	16.026761	15.563686	11.460112	10.520877	6.93E-06	-0.523232
NM_001130455,NM_001130976,NM_001130977,NM_001130978,NM_001130979,NM_001130980,NM_001130981,NM_001130982,NM_001130983,NM_001130984,NM_001130985,NM_001130986,NM_001130987,NM_003494	DYSF	2.407325	2.427017	1.863254	1.502415	0.005739544	-0.522426
NM_001127173,NM_001346510,NM_021189	CADM3	1.667914	1.768569	1.185109	1.209991	0.038809432	-0.520847
NM_001321431,NM_032447	FBN3	7.234957	7.314298	5.49214	4.656953	2.18E-05	-0.519594
NM_000875,NM_001291858	IGF1R	15.025777	12.898077	11.007935	8.482467	0.000422403	-0.518734
NM_001317748,NM_002380,NM_030583	MATN2	2.981294	2.993292	2.199701	1.972113	0.010168284	-0.518164
NM_001047160,NM_005863,NR_073040	NET1	31.033828	31.072935	22.110046	21.271088	2.31E-06	-0.517683
NM_001316943,NM_001316944,NM_017851	PARP16	2.898827	2.871206	2.305831	1.725328	0.039073909	-0.517385
NM_001318798,NM_001318800,NM_004186	SEMA3F	8.884576	8.822302	6.57264	5.799545	0.000167469	-0.51721
NM_014634	PPM1F	8.599435	9.140573	6.731973	5.67308	8.58E-05	-0.516079
NM_004946,NR_156756	DOCK2	3.242675	2.937801	2.32966	1.992444	0.003669206	-0.515984
NM_006875	PIM2	185.646271	186.578812	136.121765	124.236771	7.24E-07	-0.515676
NM_001190879,NM_001190881,NM_001190882,NM_002552,NM_181741,NM_181742	ORC4	7.46506	7.522006	5.279317	5.204688	1.68E-05	-0.515528
NM_001184900,NM_001184901,NM_001184902,NM_001184903,NM_001184904,NM_001351782,NM_001351783,NM_001351784,NM_001351786,NM_001351787,NM_001351788,NM_001351789,NM_001351790,NM_001351791,NM_001351792,NM_001365950,NM_014959,NR_033678,NR_033679,NR_033680,NR_147707	CARD8	3.741717	3.775768	2.925949	2.334209	0.012371231	-0.515144
NM_005302	GPR37	1.523411	1.678005	1.156522	1.083649	0.027214739	-0.515101
NM_001349896,NM_001349898,NM_001349899,NM_001349900,NM_001349901,NM_001349902,NM_001349903,NM_001349904,NM_001349905,NM_022081,NM_152841,NR_073135,NR_073136,NR_146311,NR_146312,NR_146313,NR_146314,NR_146315,NR_146316	HPS4	10.229304	11.906834	8.892493	6.602888	0.001715986	-0.514565
NM_002076	GNS	9.908385	9.453199	7.585041	5.969827	0.000258603	-0.514386
NM_014824	FCHSD2	3.475357	3.014767	2.653496	1.891568	0.024046692	-0.513945
NM_001078173	RTL8B	3.746719	3.954932	2.68342	2.710615	0.029875288	-0.513803
gene-EEF1A1P19	EEF1A1P19	11.792672	8.552978	6.468031	7.783526	0.037395931	-0.513601
NM_144666,NM_173589	DNHD1	1.100858	1.258229	0.950537	0.702146	0.02893962	-0.513419
NM_004159,NM_148919	PSMB8	15.817059	17.656463	12.394732	11.055872	0.005973906	-0.513395
NM_017723	TOR4A	3.51052	3.367209	2.280687	2.539613	0.010947898	-0.512809
NM_001190918,NM_001190919,NM_003250,NM_199334	THRA	3.988294	3.664109	2.857502	2.505898	0.015562907	-0.512765
NR_045634,NR_045636,NR_045637	BOLA3-AS1	2.81589	3.161901	2.10593	2.087395	0.021910583	-0.511518
NM_001113561,NM_001323291,NM_001323292,NM_178532	RNF180	0.764756	0.709334	0.625839	0.4085	0.049808874	-0.511116
NM_001330438,NM_013264	DDX25	2.801144	2.723496	2.18496	1.691589	0.00427444	-0.511108
NM_001300767,NM_001300768,NM_001345891,NM_001345892,NM_001345893,NM_001345894,NM_001345895,NM_001345896,NM_001345897,NM_001345898,NM_001345899,NM_001345900,NM_001345901,NM_152683,NR_144312,NR_144313,NR_144314	PRIMPOL	2.889467	2.950467	2.319217	1.778754	0.04948949	-0.511042
NR_122035,NR_122036	ARRDC1-AS1	14.766517	14.928252	10.616907	10.22577	0.001126703	-0.510668
NM_001037442,NM_001130709,NM_001291993,NM_001291994,NM_001345840,NM_014961	RUFY3	9.991879	9.464058	7.367726	6.289321	0.002467516	-0.510565
NM_001297776,NM_001352267,NM_001352268,NM_001352269,NM_001352270,NM_001352271,NM_020734,NR_123740,NR_147945,NR_147946,NR_147947,NR_147948,NR_147949,NR_147950	RIMKLB	25.398105	25.124446	19.375885	16.095323	4.66E-05	-0.510279
NM_001145023,NM_138355	SCRN2	15.525918	15.685505	12.261361	9.660789	0.002892838	-0.509685
NM_002646	PIK3C2B	3.795781	2.918584	2.369946	2.346067	0.005112775	-0.509683
NM_003995	NPR2	5.581121	5.388958	4.146442	3.560216	0.003068179	-0.509397
NM_001142287,NM_001371194,NM_001371195,NM_001371196,NM_001371197,NM_001371198,NM_001371199,NM_001371200,NM_001371201,NM_001371202,NM_006378,NR_163884,NR_163885,NR_163886,NR_163887,NR_163888,NR_163889	SEMA4D	13.782806	13.319203	9.99465	9.055627	1.61E-05	-0.508588
NM_018053	XKR8	9.943393	9.77476	7.004051	6.857677	0.001055824	-0.508417
NM_001145966,NM_002417	MKI67	26.071903	21.924557	18.999789	14.760579	0.000365852	-0.507597
NM_032476	MRPS6	58.644089	63.088413	40.355629	45.278389	0.000121417	-0.507458
NR_026757,NR_152820,NR_152821,NR_152822	OIP5-AS1	26.073137	23.798237	19.703483	15.411328	0.000116384	-0.506132
NM_152308,NR_130754	RMI2	43.163118	47.601169	33.945705	29.964121	3.77E-05	-0.506087
NM_001193321,NM_001193322,NM_014002	IKBKE	2.218001	2.474213	1.768128	1.536671	0.042960915	-0.505706
NM_001252335,NM_032866	CGNL1	11.409471	11.347174	8.882454	7.147151	5.47E-05	-0.505549
NM_001318103,NM_001318104,NM_001318105,NM_001318106,NM_001318107,NM_001318108,NM_001318109,NM_001318110,NM_001318111,NM_001318112,NM_001318113,NM_001318114,NM_001318115,NM_001318116,NM_004861	GAL3ST1	3.61117	3.746783	2.693902	2.489079	0.044944736	-0.505522
NM_001008566,NM_001362922,NM_001362923,NM_003595	TPST2	11.894994	11.614355	8.098122	8.46201	2.37E-05	-0.50552
NR_146339	PPIP5K1P1-CATSPER2	2.043347	1.761491	1.503061	1.177897	0.037627094	-0.505086
NM_001172085,NM_003194	TBP	12.472834	12.647197	8.86531	8.835326	0.000990683	-0.505037
NM_016518	PIPOX	22.207952	25.565067	18.71155	14.962321	0.000466171	-0.504566
gene-PHC1P1	PHC1P1	68.692612	67.336655	54.526524	41.357971	0.000185732	-0.504548
NM_001292033,NM_020827	CFAP97	16.548283	15.706894	13.392589	9.346101	0.001251867	-0.504382
NM_000264,NM_001083602,NM_001083603,NM_001083604,NM_001083605,NM_001083606,NM_001083607,NM_001354918,NM_001354919,NR_149061	PTCH1	2.721954	2.410155	2.094058	1.524401	0.00595864	-0.504176
NM_001244698,NM_001244701,NM_004926	ZFP36L1	72.476933	64.515274	54.08048	42.514225	0.000246497	-0.504078
NM_001243120,NM_005983,NM_032637	SKP2	32.793028	37.64348	24.645551	25.047512	0.018613775	-0.503279
NM_005633	SOS1	6.884306	5.935507	5.059205	3.985528	0.000823294	-0.503225
NM_001127582,NM_001127583,NM_001127584,NM_001127585,NM_001127586,NM_016162	ING4	6.467086	6.933582	5.261648	4.193499	0.023962106	-0.503133
NM_005877	SF3A1	29.322073	29.464083	21.054014	20.440765	3.17E-06	-0.502547
NM_001003818,NM_001198644,NM_001198645,NM_058166	TRIM6	10.54811	10.453911	8.010314	6.817067	0.000273615	-0.502264
NM_015111	N4BP3	14.970779	15.172268	10.664187	10.617445	6.69E-06	-0.502216
NM_174908,NM_178335	CCDC50	5.959184	5.615634	4.536249	3.640076	0.000501705	-0.501465
NM_001033910,NM_001319207,NM_004619,NM_145759	TRAF5	7.254294	8.082007	6.017509	4.820209	0.001286364	-0.50089
NM_001330212,NM_002802	PSMC1	28.963557	24.629066	18.497487	19.381652	0.006365864	-0.500631
NM_016604	KDM3B	23.999928	22.806833	18.131601	14.952821	4.97E-05	-0.500565
NM_004426	PHC1	243.548782	242.830048	197.796997	146.040085	0.000373358	-0.500355
NM_001039111	TRIM71	89.300369	82.222473	66.214546	55.067131	3.14E-05	-0.500039
NM_000075	CDK4	71.418663	76.951561	97.080925	112.759842	8.24E-05	0.500093
NM_001011554,NM_001193339,NM_001193340,NM_001193342,NM_022829	SLC13A3	4.111931	4.001916	6.213859	5.263425	0.001461948	0.500323
NM_018899,NM_031883	PCDHAC2	3.21703	2.86061	5.235374	3.363511	0.025078863	0.500638
NM_002804	PSMC3	53.566402	64.285225	76.345573	90.435707	0.000491848	0.500986
NM_005937	MLLT6	1.349802	1.429544	2.077632	1.855817	0.006153573	0.501049
NM_001258461,NM_006712,NM_033015	FASTK	10.007446	10.673333	13.445089	15.825073	0.001978679	0.50114
NM_001329742,NM_001329743,NM_001329744,NM_001329745,NM_001329746,NM_015448	DPCD	7.830968	9.801478	12.177639	12.785108	0.032601106	0.501544
NR_033339	CTBP1-DT	2.704762	2.664463	3.624015	3.979225	0.017850408	0.5019
NM_004888	ATP6V1G1	48.165112	54.60437	65.754364	79.818375	0.000395801	0.502328
NM_003955	SOCS3	7.601871	8.537235	9.722834	13.140947	0.007798195	0.502503
NM_001099437,NM_001099438,NM_194325,NR_024018	ZNF30	2.300014	2.103331	3.353584	2.886838	0.034186508	0.503044
NM_001142448,NM_001142449,NM_001142450,NM_001142451,NM_032038	SPNS1	14.820115	15.869235	18.475874	25.022381	0.004078074	0.503219
NM_001310148	NPIPB4	5.802618	6.688019	8.185243	9.522544	0.001004538	0.503537
NM_001258040,NM_001258041,NM_001258042,NM_001289092,NM_001289093,NM_001289094,NM_002109	HARS1	22.600204	23.899658	31.217428	34.707472	2.86E-05	0.503597
NM_001197122,NM_001197123,NM_001197124,NM_001197125,NM_001197126,NM_001197127,NM_001197128,NM_001571,NR_045568	IRF3	37.242102	43.391164	53.161523	61.177898	0.000170181	0.503876
NM_001135590,NM_001370447,NM_001370448,NM_001370449,NM_001370450,NM_001370452,NM_001370455,NM_001370456,NM_001370457,NM_032679,NR_163433	ZNF577	2.425034	2.814054	3.875963	3.553527	0.001071844	0.503947
NM_001199434,NM_016101	NIP7	26.97106	29.055481	37.532908	41.9287	5.11E-05	0.504148
NM_001146276,NM_001146277,NM_001146278,NM_020792	NCEH1	2.217398	1.755094	3.072812	2.565109	0.037360965	0.505119
NM_012232	CAVIN1	12.330871	12.436273	17.217455	17.940834	1.51E-05	0.505437
NM_000904,NM_001290221,NM_001290222,NM_001318940	NQO2	27.425279	30.252788	39.652143	42.249802	0.000166601	0.505875
NM_001351225,NM_014804,NR_147086,NR_147087,NR_147088	KIAA0753	5.55347	5.561613	7.886772	7.899609	5.35E-05	0.506162
NM_001002762,NM_001365080,NM_001365081,NM_017626,NR_157570	DNAJB12	6.175526	6.073187	7.758136	9.638612	0.001355983	0.506187
NM_001323956,NM_001323958,NM_001323960,NM_006462,NM_031229,NR_136659	RBCK1	13.626828	13.317513	17.40746	20.861442	4.95E-05	0.50619
NM_001244949,NM_020918	GPAM	5.189399	5.004817	7.547168	6.933628	3.10E-05	0.50639
NM_024674	LIN28A	344.063629	348.762085	504.373749	479.840607	3.55E-07	0.50648
NM_002204	ITGA3	4.977773	5.057261	6.847037	7.408894	0.000187706	0.506517
NM_001206802,NM_004881,NM_147184	TP53I3	8.480319	9.450264	11.620442	13.858616	0.00513681	0.50689
NM_001278557,NM_001278558,NM_018639	WSB2	15.087053	14.932657	23.11567	19.548733	2.39E-05	0.507123
NM_021648	TSPYL4	6.332462	6.899536	9.094501	9.713647	0.000135566	0.507327
NM_001024598	HES3	6.5372	6.287305	9.085426	9.144876	0.041090433	0.507435
NM_024523	GCC1	5.199917	5.452622	7.539843	7.603817	0.000147833	0.507517
NM_017940	NBPF1	3.485454	3.473565	4.917682	4.977319	0.000183599	0.507816
NM_001008495,NM_001146273	TMEM64	20.496896	19.406476	27.534875	29.209442	1.89E-06	0.507965
NM_001032372,NM_001032373,NM_001032374,NM_001146220,NM_001319088,NM_001319089,NM_001319090,NM_015919,NM_016444	ZNF226	5.194869	5.661537	7.383379	8.056617	0.006678956	0.508126
NM_181716	CENPV	58.072201	61.459442	80.330673	89.668076	2.88E-05	0.508132
NM_025004	CCDC15	1.387887	1.379123	2.115876	1.819735	0.033791092	0.50826
NM_019083,NR_135078	TRMT13	4.92725	5.022107	6.364344	7.789793	0.003960853	0.508549
NM_001300927,NM_001308366,NM_001329471,NM_001329476,NM_001329477,NM_001329478,NM_017712,NR_138029	PGPEP1	4.621629	4.583666	6.533584	6.567526	2.56E-05	0.509153
NM_004441	EPHB1	1.335041	1.253054	1.836622	1.847169	0.024154391	0.509301
NM_001100164,NM_001100165,NM_001100166,NM_014721	PHACTR2	8.276273	7.633496	12.233886	10.413097	2.51E-05	0.509406
NM_001316990,NM_138363,NR_133644	CEP95	9.108598	9.897716	13.685251	13.374575	8.47E-05	0.509674
NM_020755	SERINC1	17.406769	17.111467	24.744305	24.410503	3.69E-06	0.509974
NM_000334	SCN4A	1.735756	1.975721	2.66459	2.620982	0.001539992	0.510066
NM_006623	PHGDH	222.091461	231.158234	316.194641	329.355621	1.00E-06	0.510223
NR_038301,NR_038302	LINC00888	4.975278	6.55622	7.659708	8.764283	0.025189091	0.510225
NM_145265	CCDC127	1.612535	1.61063	2.311465	2.279808	0.000783192	0.510416
NM_001110503,NM_001286487,NM_015497	TMEM87A	14.227628	14.082148	20.269299	20.085065	8.20E-06	0.511424
NM_001280787,NM_003172	SURF1	15.908501	15.531204	21.455674	23.363026	0.001726813	0.511513
NM_001120,NM_001146069,NM_001363679	MFSD10	20.815123	25.633332	31.009842	35.215191	0.000701752	0.511746
NM_001024858,NM_001355436,NM_001355437	SPTB	0.184949	0.296937	0.387142	0.299962	0.00542587	0.511837
NM_001320666,NM_001320667,NM_001320668,NM_001320669,NM_001320670,NM_001320671,NM_014898	ZFP30	1.195526	1.30724	1.843157	1.725677	0.027697531	0.511929
NM_001145025,NM_018217,NR_026728	EDEM2	9.260579	9.387123	12.884711	13.714574	0.000283395	0.51239
NR_037600,NR_037601,NR_037602	LINC01578	16.598159	15.954274	23.041449	23.418125	2.62E-05	0.513211
NR_160425,NR_160426,NR_160427	BMS1P4-AGAP5	1.202363	1.132394	1.689728	1.642542	0.023139583	0.513233
NM_018143	KLHL11	1.934274	2.065516	2.971009	2.738046	0.000890338	0.513328
NM_001014283	DCUN1D2	5.426228	5.94766	7.846916	8.392499	0.000825138	0.513774
NM_003086	SNAPC4	4.890815	5.247416	6.131866	8.344131	0.005292866	0.513857
NM_001297755,NM_001297756,NM_001297757,NM_001297758,NM_001297759,NM_133636,NR_123737	HELQ	2.218892	2.458622	3.239481	3.440915	0.009852354	0.514192
NM_001300830,NM_152379	C1orf131	4.388705	4.814084	6.258481	6.890448	0.024046692	0.514802
NM_001367835,NM_175736,NM_198900	FMNL3	3.027912	3.141882	4.519242	4.299124	6.37E-06	0.515289
NM_001278740,NM_001278741,NM_001278742,NM_001278743,NM_003270	TSPAN6	16.133693	18.085898	24.138592	24.77746	2.90E-05	0.515485
NM_138370	PKDCC	8.022652	9.377378	10.807978	14.07021	0.004778344	0.515792
NM_032521	PARD6B	2.023575	2.505504	3.050695	3.425993	0.013345883	0.516039
NM_001134418,NM_018192	P3H2	1.928642	2.250986	2.769627	3.208226	0.025419104	0.516253
NM_001253875,NM_001253876,NM_025076,NR_045607	UXS1	26.628648	28.841838	39.057809	40.278441	5.90E-06	0.51626
NM_006499,NM_201543,NM_201544,NM_201545	LGALS8	2.486332	2.528387	3.792865	3.380385	0.000807333	0.516458
NM_001204453,NM_002803	PSMC2	28.87096	30.370423	41.029935	43.786294	3.84E-06	0.517735
NM_001364126,NM_001364127,NM_001834,NM_007097,NR_045724,NR_157088	CLTB	11.329283	11.862009	14.406311	18.80155	0.028706544	0.517942
NM_021178,NM_182849,NM_182852	CCNB1IP1	107.208815	106.191795	149.962273	155.702688	1.14E-06	0.518387
NM_001145144,NM_001145145,NM_005628	SLC1A5	109.551556	111.079175	144.524015	171.584602	5.27E-05	0.518787
NM_032286	MED10	13.737838	13.051102	17.314953	21.072628	0.003834878	0.519002
NM_001003398,NM_001354186,NM_001354187,NM_001354188,NM_001354189,NM_001363603,NM_001714,NR_148725	BICD1	6.768644	6.291226	9.438555	9.284339	0.000560261	0.519663
NM_022903	CCDC71	10.060042	11.600961	14.497892	16.559849	0.001055136	0.519853
NM_001281467,NM_015939	TRMT6	6.892444	7.81103	10.247993	10.834283	0.000485087	0.519874
NM_001371695,NM_001371696,NM_001371697,NM_001371698,NM_001371699,NM_001371700,NM_001371701,NM_001371702,NM_001371703,NM_001371704,NM_001371705,NM_001371706,NM_177538,NR_163981,NR_163982,NR_163983,NR_163984,NR_163985	CYP20A1	1.326119	1.388209	1.91612	1.975865	0.001031155	0.519911
NM_001314042,NM_001347591,NM_006618	KDM5B	20.528715	19.712747	30.740098	26.988516	1.41E-06	0.520604
NM_001301132,NM_014952,NR_125372	BAHD1	9.078028	10.346758	13.708194	14.16111	1.51E-05	0.520778
NM_016531	KLF3	4.968304	4.953846	7.025999	7.213086	3.60E-05	0.521132
NM_001300776,NM_001300777,NM_001300778,NM_003440	ZNF140	4.385899	4.312109	5.879484	6.611754	0.001419155	0.52216
NM_003380	VIM	53.568344	57.45966	73.121635	86.326347	6.04E-05	0.522162
NM_001164617,NM_001164618,NM_001164619,NM_004484	GPC3	19.15202	21.388723	27.237728	30.993906	7.59E-05	0.522431
NM_001289905,NM_014339	IL17RA	0.851238	0.883613	1.214246	1.27865	0.012379059	0.523011
NR_160886,NR_160887,NR_160888	TMEM99	1.945913	2.336934	2.964553	3.19048	0.045563942	0.523196
NM_001355256,NR_149319	BRD3OS	2.206201	2.29591	2.938101	3.533627	0.004942716	0.523549
NM_199069,NM_199070,NM_199073,NM_199074	NDUFAF3	12.597068	13.033676	17.518887	19.325226	0.003786602	0.523559
NM_001159596,NM_017693	BIVM	4.814351	4.947734	7.175364	6.863698	9.52E-05	0.524185
NM_001354011,NM_001354013,NM_006064,NM_016656,NR_148683,NR_148684,NR_148685,NR_148686,NR_148687,NR_148688,NR_148689,NR_148690,NR_148691,NR_148692	RRAGB	2.366035	2.062574	3.39629	2.973257	0.047574638	0.524337
NM_001185095,NM_001185096,NM_031426,NR_033701	AIF1L	51.001104	55.79717	76.530622	77.127057	7.07E-07	0.524832
NM_001012333,NM_001012334,NM_001270550,NM_001270551,NM_001270552,NM_002391,NR_073039	MDK	112.745668	111.381829	140.313868	182.234921	0.000420479	0.525198
NM_000365,NM_001159287,NM_001258026	TPI1	373.616664	366.639135	506.295449	559.212898	3.07E-06	0.525446
NM_015258	FKBP15	2.766711	2.922205	4.12477	4.066673	3.96E-05	0.525964
NM_019593	GPCPD1	2.170524	1.948056	3.331622	2.59981	0.00943861	0.526233
NM_004204,NM_148920	PIGQ	3.80593	4.279936	4.967228	6.679442	0.017981893	0.526443
NM_001366247,NM_001366248,NM_001366249,NM_001366250,NM_016080	GLOD4	26.906634	27.633885	38.780519	39.785438	1.98E-06	0.526576
NM_002166	ID2	7.817637	7.825173	10.810576	11.727132	0.005225117	0.526841
NM_001243736,NM_021970,NR_024170	LAMTOR3	5.334722	5.175401	6.815251	8.332027	0.000842783	0.527279
NM_001193300,NM_001193301,NM_001193302,NM_001370567,NM_001370568,NM_001370569,NM_001370571,NM_022367	SEMA4A	4.234739	4.444751	5.996148	6.514712	0.001218456	0.527499
NM_001290261,NM_015655	ZNF337	2.470995	2.935811	4.196312	3.598073	0.004259956	0.527659
NM_001258286,NM_001258287,NM_001282429,NM_001349382,NM_001349383,NM_001349384,NM_001349385,NM_173514,NR_047649,NR_146165	SLC38A9	11.949621	11.454558	16.140268	17.599909	3.35E-05	0.527701
NM_001370503,NM_001370504,NM_001370505,NM_001370506,NM_001370507,NM_001370508,NM_001370509,NM_001370510,NM_001370511,NM_001370512,NM_001370513,NM_001370514,NM_001370515,NM_001370516,NM_001370517,NM_001370518,NM_001370519,NM_001370520,NM_001370521,NM_001370522,NM_004577	PSPH	22.350768	23.833279	32.658545	33.923695	3.50E-06	0.527743
NR_002578,NR_152521,NR_152522,NR_152523,NR_152524,NR_152525,NR_152526,NR_152527,NR_152528,NR_152529,NR_152530,NR_152531,NR_152532,NR_152533,NR_152534	GAS5	292.626659	307.15509	422.934359	441.770841	8.48E-07	0.527771
NM_001268,NM_001286830,NM_001286831,NM_001286832,NM_001352424,NM_001352425,NM_001352426,NM_001352427,NM_001352428,NM_001352429,NM_001352430,NM_001352431,NR_147985	RCBTB2	3.422712	3.508683	4.603726	5.38982	0.005346173	0.527851
NM_000690,NM_001204889	ALDH2	5.153841	5.25497	7.300107	7.709083	4.45E-06	0.528041
NM_001130841,NM_003729	RTCA	11.061179	12.538967	17.40482	16.62946	3.18E-05	0.528193
NM_001007226,NM_001007227,NM_001007228,NM_001007229,NM_001007230,NM_001370730,NM_001370731,NM_001370732,NM_003563	SPOP	5.221875	5.651786	7.381274	8.300629	0.000928691	0.528263
NM_001901	CCN2	41.170792	40.459614	53.844891	63.910778	4.87E-05	0.528618
NM_001304536,NM_001304537,NM_001363748,NM_004438	EPHA4	0.655728	0.735069	1.028188	0.978488	0.047353142	0.528896
NM_016466	ANKRD39	6.652191	7.009953	8.965338	10.748034	0.027549098	0.528991
NM_001130914,NM_006806	BTG3	12.167431	13.599168	18.507621	18.68306	0.000211668	0.529439
NM_012083	FRAT2	16.046539	19.389362	24.016623	27.130903	0.000191064	0.529453
NM_001164410,NM_004935	CDK5	5.342579	6.189782	8.133296	8.513822	0.018042483	0.529585
NM_001318140,NM_001318141,NM_001318142,NM_001318143,NM_145312	ZNF485	2.612628	2.762139	4.017476	3.741857	0.017631029	0.52973
NM_017947	MOCOS	4.243421	4.196944	6.236557	5.948767	2.39E-05	0.529767
NM_005451,NM_203352,NM_213636,NR_103804	PDLIM7	17.495251	18.964742	23.957296	28.688367	0.000208984	0.53
NM_002970,NR_027783	SAT1	44.611115	41.439888	62.746322	61.537636	4.19E-06	0.530376
NM_001017964,NM_001371350,NR_163922,NR_163923,NR_163924,NR_163925	YDJC	9.129993	9.217964	11.40479	15.104271	0.019587566	0.530866
NM_015394	ZNF10	2.349958	2.334235	3.431678	3.336571	0.003495701	0.530982
NM_001099410,NM_001099411,NM_001184727,NM_014710	GPRASP1	0.809991	0.719128	1.074604	1.135039	0.040129922	0.531113
NM_001313972,NM_006472	TXNIP	1.182241	1.39184	1.973155	1.7492	0.047277509	0.532158
NM_001011657,NM_001282400,NM_001282401	ZMAT1	1.485788	1.436447	2.425982	1.802149	0.018858037	0.532948
NM_001134479,NM_018103	LRRC8D	14.75897	14.636342	21.526969	21.01863	8.92E-07	0.533424
NM_001267562,NM_001267563,NM_001267564,NM_001267565,NM_001267566,NM_001267567,NM_001267568,NM_001267569,NM_001267570,NM_001352445,NM_001352446,NM_001352465,NM_001352466,NM_001352467,NM_001881,NM_181571,NM_182717,NM_182718,NM_182719,NM_182720,NM_182721,NM_182723,NM_182724,NM_182769,NM_182770,NM_182771,NM_182772,NM_183011,NM_183012,NM_183013,NM_183060	CREM	6.321512	7.572196	9.30094	10.808344	0.011830749	0.53343
NM_022117	TSPYL2	5.524203	6.111952	8.491464	8.354303	0.00038897	0.533772
NM_001278559	ZNF316	1.52978	1.476308	1.92933	2.423627	0.010195881	0.534109
NM_001317078,NM_153450,NR_157587	MED19	8.201597	8.067153	11.398896	12.160961	0.002618856	0.534227
NM_175854	PAN3	7.925644	8.329448	11.770325	11.773235	2.25E-06	0.534441
NM_001144824,NM_006630	ZNF234	1.575832	1.902988	2.607603	2.431173	0.011242499	0.534475
NM_001261390,NM_001261391,NM_001261393,NM_001261395,NM_005831	CALCOCO2	5.808185	5.680784	8.486965	8.154259	6.21E-05	0.534512
NM_130464	NPIPB3	8.864289	10.6417	13.338059	14.923447	0.000149022	0.534921
NM_004370,NM_080645	COL12A1	0.871454	0.730151	1.174758	1.145943	0.008715034	0.535042
NR_003239	SNHG11	5.078798	5.284191	6.503471	8.518994	0.041953413	0.535681
NR_036443	HERC2P9	4.049344	4.721102	6.254431	6.461112	0.001995516	0.535871
NM_144633	KCNH8	1.081593	0.970584	1.641959	1.333646	0.0324258	0.536028
NM_001134672,NM_022063	FAM204A	1.35311	1.476825	2.050214	2.053623	7.33E-05	0.536205
NM_177401	MIDN	30.212543	31.72072	41.501747	48.333923	2.02E-05	0.536574
NM_021076	NEFH	1.595065	1.841948	2.38673	2.599043	0.018487055	0.536662
NM_003337	UBE2B	7.865563	8.766608	11.189348	12.938896	0.00069343	0.536746
NM_001135865	NPIPB5	31.723276	40.216854	46.981483	57.384647	0.000637692	0.536785
NM_001003962,NM_001302632,NM_001302633,NM_001749	CAPNS1	75.748179	77.381913	105.474974	116.68444	4.27E-06	0.536837
NM_001037164,NM_001195396,NM_005738,NM_212460	ARL4A	8.019112	8.083744	11.945828	11.416079	1.80E-05	0.536841
NM_001329539,NM_001329540,NM_079834	SCAMP4	10.445841	10.737055	14.304347	16.442961	0.000143038	0.53756
NM_017882	CLN6	19.641222	20.944109	27.632113	31.280106	2.33E-05	0.537609
NM_001301790,NM_001301791,NM_001301792,NM_001330662,NM_152396	METTL6	7.012549	6.254125	8.441176	10.827714	0.003449713	0.538467
NM_001006607	LRRC37A2	1.4	1.5719	2.170022	2.147116	0.008991281	0.53869
NM_001321809,NM_001321810,NM_001321812,NM_001321814,NM_001321815,NM_001321817,NM_001321818,NM_001321819,NM_001321821,NM_002877,NM_133509,NM_133510	RAD51B	2.184478	1.729039	2.864964	2.821331	0.033256254	0.539023
NM_001278510,NM_014518,NR_103551	ZNF229	1.217566	1.152578	1.863531	1.580278	0.030858234	0.53903
NM_003370	VASP	47.278275	47.858414	65.243324	73.027855	4.72E-06	0.539427
NM_001130519,NM_001130520,NM_001242841,NM_001242842,NM_001242843,NM_001256823,NM_001256824,NM_001256825,NM_007152,NR_040083,NR_046381,NR_046382	ZNF195	20.317079	22.331687	30.051808	31.941442	2.75E-06	0.539607
NM_001195226,NM_016335	PRODH	20.783045	19.413997	30.199349	28.271608	2.14E-06	0.540631
NM_032453	ZNF527	0.712263	0.67757	1.101559	0.920464	0.047712386	0.540888
NM_001256658,NM_001256659,NM_001256660,NM_001256661,NM_001256662,NM_003598	TEAD2	45.561218	46.98937	64.988986	69.687594	1.45E-06	0.541185
NM_001348758,NM_001348759,NM_001348760,NM_001348761,NM_001348762,NM_001348763,NM_001348764,NM_017880,NR_145967,NR_145968,NR_145969,NR_145970,NR_145971,NR_145972	C2orf42	1.463154	1.523835	2.173176	2.17502	0.039572971	0.541725
NM_001251882,NM_001251883,NM_001251884,NM_001251885,NM_004624	VIPR1	1.66291	1.364351	2.157999	2.249124	0.045283096	0.541824
NM_001172677,NM_032689	ZNF607	4.116094	3.830494	5.55214	6.019354	0.000509213	0.542168
NM_020236	MRPL1	16.7223	16.512592	22.310843	26.084675	0.000411854	0.542175
NM_001353967,NM_001353968,NM_001353969,NM_001353970,NM_001353971,NM_001353972,NM_001353973,NM_001353974,NM_001353975,NM_001353976,NM_006463,NM_201647,NM_213622,NR_148668,NR_148669,NR_148670,NR_148671	STAMBP	7.938834	7.866229	11.684835	11.341718	0.000166393	0.542912
NM_015590,NM_182679	GPATCH4	23.585482	25.738034	33.406234	38.465604	2.53E-05	0.543151
NM_000852	GSTP1	828.502686	885.821716	1153.513184	1344.73999	8.45E-06	0.54328
NM_004538	NAP1L3	31.766157	34.075512	49.072433	46.924423	4.31E-07	0.543986
NM_001040662,NM_024558,NR_049738,NR_049739	VCPKMT	3.829602	3.575027	5.70051	5.098121	0.01289712	0.544349
NM_001370174,NM_001370175,NM_001370176,NM_001370177,NM_001370178,NM_016484	PDZD11	14.599315	17.098457	21.494725	24.734845	0.001551346	0.544435
NR_024034	CLUHP3	2.037375	1.795901	2.813811	2.776876	0.049438316	0.544448
NM_002395	ME1	4.890268	5.518293	8.120628	7.064959	0.000424023	0.544932
NM_022818	MAP1LC3B	21.458084	21.824875	30.284935	32.866077	4.55E-06	0.545007
NM_001135036,NM_145301	TVP23C	2.488295	3.449992	4.313669	4.35057	0.018707703	0.545026
NM_005862	STAG1	3.812014	3.899573	5.532571	5.722551	3.00E-05	0.545482
NM_032125,NR_037576,NR_037577,NR_037580	TMEM222	8.761607	9.957063	12.297814	15.028156	0.002063574	0.545795
NM_001278682,NM_001278684,NM_001278686,NM_003244,NM_170695,NM_173207,NM_173208,NM_173209,NM_173210,NM_173211,NM_174886	TGIF1	82.473278	91.777822	126.785112	127.678844	1.28E-06	0.546294
NM_001162530,NM_024676	SH3D21	2.228501	2.638906	3.360026	3.750951	0.024086393	0.546894
NM_001289396,NM_001289397,NM_001289398,NM_001289399,NM_001289400,NM_003070,NM_139045	SMARCA2	2.596516	2.799781	4.318993	3.569452	0.010475432	0.547771
NM_145177,NM_145177_dup1	DHRSX	3.049963	2.712625	3.56905	4.855498	0.033352392	0.547882
NM_001145044,NM_013272,NR_135775	SLCO3A1	3.524335	3.448398	5.139558	5.054412	3.95E-05	0.54792
NM_001322284,NM_001322285,NM_014650	ZNF432	1.619538	1.744121	2.554476	2.364092	0.006913634	0.548207
NM_001350529,NM_004698,NR_146766,NR_146767,NR_146768,NR_146769	PRPF3	20.512235	21.245449	28.928834	32.137472	3.30E-06	0.548335
NM_001324318,NM_001324319,NM_024745,NR_136738	SHCBP1	3.928097	4.409041	6.432788	5.761284	5.30E-05	0.548556
NM_013334,NM_021971	GMPPB	4.041363	4.364835	5.696301	6.599006	0.001487907	0.548582
NM_001004419,NM_001197317,NM_001197318,NM_001197319,NM_013269,NR_036693	CLEC2D	0.649078	0.845169	1.055541	1.130387	0.047057792	0.548827
NR_024497	LINC00999	1.233149	1.094813	1.597468	1.808194	0.020010912	0.548868
NM_001318736,NM_001318737,NM_001363594,NM_024725	CCDC82	7.091099	7.09629	10.758959	10.020361	0.000428309	0.550539
NM_001329616,NM_052923	ZBED9	0.769455	0.647274	0.967249	1.107767	0.044862967	0.550559
NM_015077	SARM1	0.575334	0.494354	0.802668	0.765496	0.020218403	0.551886
NM_001244008,NM_001320705,NM_001330289,NM_001330290,NM_004321	KIF1A	42.17672	40.102895	58.213164	62.418157	5.03E-07	0.551998
NM_012081	ELL2	4.774755	4.220749	6.947387	6.241294	4.97E-05	0.552024
NM_139246	TSTD2	6.146466	5.996556	8.931201	8.880016	1.30E-05	0.552659
NM_144563	RPIA	10.068987	11.703183	13.90425	18.046577	0.002358148	0.553368
NM_001289111,NM_032194	RPF2	17.816339	19.571797	25.856869	29.011496	7.08E-06	0.553394
NM_001199885,NM_016400	HYPK	7.739667	8.509565	10.955295	12.901499	0.000330679	0.554029
NM_001030272,NM_001030273,NM_001178,NM_001297719,NM_001297722,NM_001297724,NM_001351804,NM_001351805,NM_001351806,NM_001351807,NM_001351808,NM_001351809,NM_001351810,NM_001351811,NM_001351812,NM_001351813,NM_001351814,NM_001351815,NM_001351816,NM_001351817,NM_001351818,NM_001351819,NM_001351820,NM_001351821,NM_001351822,NM_001351823,NM_001351824,NR_147785,NR_147786,NR_147787,NR_147788,NR_147789,N…	ARNTL	2.30093	2.735723	3.713262	3.686022	0.011237837	0.55492
NR_002816,NR_051963,NR_051964,NR_051965	MRPS31P5	2.795337	2.553022	4.010291	3.851667	0.008571466	0.555792
NM_001242894,NM_001242895,NM_024493	ZKSCAN3	2.138586	2.233846	3.443054	2.98539	0.004828494	0.556034
NR_027442	B3GNT10	1.510836	1.721588	2.290473	2.462261	0.016371646	0.556141
NM_001039891,NM_001146291,NM_001190417	ZNF674	1.383332	1.359339	2.056697	1.977452	0.013000186	0.556683
NM_001104,NM_001258371	ACTN3	4.930864	4.98981	7.389984	7.20393	0.000285912	0.556857
NM_001002814,NM_025151	RAB11FIP1	10.217899	9.96142	15.484806	14.203354	5.47E-07	0.55701
NM_020861	ZBTB2	6.692694	7.222431	9.912848	10.564353	5.08E-05	0.557365
gene-RPL6P10	RPL6P10	13.821869	16.191444	20.035547	24.16403	0.002561449	0.55843
NM_005857	ZMPSTE24	16.830137	18.30205	24.265213	27.473629	8.25E-06	0.558454
NM_001080434	LMTK3	1.488716	1.494996	1.937495	2.457164	0.01693628	0.558643
gene-LOC729839	LOC729839	4.836774	5.223733	7.608049	7.21343	0.013026291	0.558986
NM_001166301,NM_024612	DHX40	10.654477	10.567097	15.764295	15.511618	8.31E-07	0.55952
NM_001278727,NM_001278728,NM_001370233,NM_001370234,NM_001370235,NM_001370236,NM_001370237,NM_001370238,NM_003721,NM_134440	RFXANK	16.711853	18.425645	23.319654	28.466571	0.001644937	0.559557
NM_001350979,NM_001350980,NM_001350981,NM_001350982,NM_001350983,NM_001350984,NM_001350985,NM_001350986,NM_145115	ZSCAN25	3.241322	3.25429	4.610766	4.967719	0.000361944	0.560332
NM_004869	VPS4B	13.153288	12.655258	19.844736	18.24062	9.83E-07	0.561388
NM_001329748,NM_001329749,NM_019065	NECAB2	2.450031	3.301988	4.441599	4.049762	0.035248724	0.561927
NM_001307941,NM_033280	SEC11C	25.3959	31.743409	38.536699	45.863314	0.000893421	0.56276
NM_030582,NM_130444,NM_130445	COL18A1	49.572687	53.540268	69.17476	83.153147	1.20E-05	0.562955
NM_001042414,NM_001354908,NM_001354909,NM_001363660,NR_003272,NR_044998,NR_149052,NR_149053,NR_156729	PSPC1	35.042291	36.008646	49.668136	55.321774	1.14E-06	0.563325
NM_001256750,NM_001256751,NM_001256752,NM_001256753,NM_001256754,NM_001256755,NM_001256756,NM_001349386,NM_001349387,NM_001349388,NM_001349389,NM_001349390,NM_001349391,NM_001349392,NM_001349393,NM_001349394,NM_001349395,NM_001349396,NM_001349397,NM_001349398,NM_001349399,NM_001349401,NM_001349404,NM_001349406,NM_001349408,NM_001349409,NM_001349410,NM_016559,NR_146167	PEX5L	0.696846	0.718113	1.102187	0.990386	0.011239881	0.564518
NM_001129898,NM_001129899,NM_001129900,NM_017776	KRBOX4	2.533316	2.492016	3.772224	3.668767	0.012402187	0.566276
NM_001114331,NM_001287	CLCN7	8.324373	8.524114	11.373777	13.578665	4.25E-05	0.566562
NM_001018104,NM_001142398,NM_031208	FAHD1	5.989067	6.230414	8.570078	9.530292	0.002512855	0.566836
NM_004181	UCHL1	335.736145	362.124634	471.116547	562.655273	8.54E-06	0.566907
NM_033550	TP53RK	4.440452	4.705922	5.881245	7.669566	0.002997554	0.567107
NM_001145446,NM_001145447,NM_001145448,NM_003454,NM_198087,NM_198088	ZNF200	2.422803	2.6696	3.563963	3.981565	0.007495823	0.567275
NM_001144951,NM_145262,NR_026699,NR_026700,NR_026701,NR_026702	GLYCTK	1.436985	1.65835	2.202225	2.386512	0.013556006	0.568002
NM_001037125,NM_001193388,NM_001193389,NM_001276414,NM_001367622,NM_001370526,NM_001372107,NR_160278,NR_160279,NR_160280,NR_163466	UNKL	8.354451	7.922792	11.476156	12.660476	1.93E-06	0.568368
NM_031923	TAF3	2.527758	2.526758	3.59166	3.903742	0.000893421	0.568433
NM_001304802,NM_001323894,NM_001323895,NM_001323896,NM_001323897,NM_018145	RMDN3	9.454164	9.942472	13.505944	15.261268	9.71E-05	0.568619
NM_001323602,NM_001323603,NM_001323604,NM_017714,NR_136628,NR_136629,NR_136630,NR_136631	TASP1	3.52803	3.453879	5.440498	4.916011	0.004608192	0.568844
NM_014834	LRRC37A	1.166089	1.187572	1.801225	1.690172	0.008934472	0.568898
NM_001136049,NM_033029,NR_026786,NR_026787	LMLN	1.014664	0.930592	1.556987	1.330413	0.008503229	0.569811
NM_001307944,NM_001363821,NM_145052,NR_030774	UPRT	4.545521	4.947278	7.07641	7.022786	0.000822594	0.570707
NR_024037,NR_152618	RMST	10.335562	10.389043	15.634291	15.157496	4.56E-06	0.571201
NM_001355401	NPIPB12	6.339555	7.476071	9.248608	11.292216	0.000623413	0.572193
NM_001290149,NM_001290150,NM_001290151,NM_001290152,NM_001290153,NM_001290154,NM_001290155,NM_032712,NM_199249,NM_199250	C19orf48	51.85548	61.26086	75.848326	92.33237	7.31E-05	0.572205
NM_001009568,NM_001304579,NM_014474	SMPDL3B	14.198749	15.125868	19.4792	24.136153	0.000165973	0.572724
NR_038253,NR_038254,NR_038255	LOC100288637	2.156638	2.153351	3.505005	2.907523	0.001755784	0.573209
NM_001300960,NM_001300963,NM_001300964,NM_015076	CDK19	0.860933	0.879818	1.433586	1.157104	0.015355422	0.573627
NR_015370	EPB41L4A-AS1	16.939199	17.910198	23.556326	28.335176	0.000233937	0.574365
NM_001323971,NM_001323972,NM_001323973,NM_001323974,NM_001323975,NM_004594,NR_136664,NR_136665,NR_136666,NR_136667	SLC9A5	2.175505	2.368764	3.605469	3.161414	0.004683008	0.574443
NM_138383	MTSS2	7.453902	7.206052	9.917823	11.91872	3.94E-05	0.574864
NM_001142501,NM_032355	MON1A	2.696536	2.754892	3.752653	4.368291	0.018042483	0.575013
NM_030649	ACAP3	3.133954	3.619406	4.659361	5.403048	0.001637914	0.575298
NM_001170686,NM_001170687,NM_001170688,NM_001170689,NM_080875,NR_033183,NR_146324	MIB2	3.972662	3.941484	5.13209	6.667441	0.002258308	0.576224
NM_000018,NM_001033859,NM_001270447,NM_001270448	ACADVL	36.477536	36.339623	52.508213	56.13789	3.09E-07	0.577286
NM_003714	STC2	16.227053	17.540627	23.414982	26.986738	3.54E-06	0.57783
NM_001288715,NM_001288716,NM_001288717,NM_001332,NM_001364128,NR_109988	CTNND2	1.197809	1.315416	1.962602	1.789035	0.003960853	0.57798
NM_000117	EMD	44.760777	47.132145	65.378471	71.806313	9.14E-07	0.578095
NM_001171170,NM_030631	SLC25A21	1.634224	1.801799	2.512432	2.619424	0.007029752	0.578741
NM_001256113,NM_001369716,NM_175075	TDRP	31.466303	30.264233	48.731863	43.560627	1.53E-08	0.580229
NM_001202470	RPS10-NUDT3	3.821306	5.003471	6.540967	6.656838	0.003690615	0.580666
NM_001136052,NM_001199752,NM_001199753,NM_152359,NR_108072	CPT1C	8.71773	9.656589	13.057098	14.431662	1.51E-05	0.581151
NM_001318230,NM_006285	TESK1	3.306655	3.882109	5.267969	5.486835	0.003582804	0.581166
NM_004040	RHOB	5.667752	5.77195	6.637608	10.482905	0.017994845	0.581676
NM_001010853	PM20D2	4.389765	4.384059	6.486414	6.650006	1.28E-05	0.582294
NM_014484	MOCS3	2.258968	2.172785	3.245639	3.390233	0.000908739	0.582409
NM_152243	CDC42EP1	6.751173	6.005622	7.774783	11.332412	0.010487995	0.58285
NM_001303134,NM_001351082,NM_001351083,NM_001351084,NM_001351085,NM_001351086,NM_001363544,NM_022494,NR_147045	ZDHHC6	10.694281	11.834855	14.882389	18.86651	0.000204596	0.583048
NM_015230,NR_146893,NR_146894	ARAP2	0.291821	0.317377	0.467526	0.445142	0.049438316	0.583179
NR_036513	LINC01405	49.590858	48.017159	68.610008	77.657562	0.000136754	0.583538
NM_019070,NR_033677	DDX49	14.82214	16.465118	20.675344	26.216141	0.000266203	0.583751
NM_000723,NM_199247,NM_199248	CACNB1	1.905938	2.549327	2.93867	3.738633	0.002375416	0.583754
NM_001286245,NM_001286246,NM_178502	DTX3	11.256559	12.85207	16.934958	19.212093	0.000117267	0.584328
NM_001278293,NM_001323513,NM_001323514,NM_032146,NM_177976,NR_103511,NR_136595,NR_136597,NR_136598,NR_136600,NR_136601,NR_136602	ARL6	1.911869	1.979812	3.157733	2.67777	0.003016878	0.584464
NM_001099652,NM_001353361,NR_148417	GPR137C	0.991017	0.992399	1.59964	1.375232	0.017979877	0.58484
NR_111972,NR_111973,NR_111974,NR_111975,NR_111976,NR_111977,NR_111978,NR_111979	GS1-124K5.11	6.329385	7.782734	10.093489	11.07552	0.000828126	0.585019
NM_015694	ZNF777	3.725933	3.170841	4.374613	5.97405	0.012040905	0.585451
NM_144994	ANKRD23	1.250958	1.438199	2.005793	2.02941	0.028145475	0.585487
NM_021943	ZFAND3	15.8315	15.898046	23.874786	23.766621	8.03E-08	0.586389
NR_024271	SEPTIN7P2	3.838799	3.700198	5.57861	5.745348	0.002532127	0.586934
NM_006818	MLLT11	16.744724	17.712809	24.719284	27.057095	1.29E-06	0.587475
NM_001130442,NM_001318054,NM_005343,NM_176795	HRAS	10.53794	10.774443	14.298205	17.726211	0.003008706	0.58748
NM_001251888,NM_001330528,NM_024083,NR_045351	ASPSCR1	10.052258	12.067051	14.722539	18.543459	0.000857725	0.588742
NM_004691	ATP6V0D1	18.348267	18.020704	24.628778	30.074669	6.08E-05	0.588924
NR_024117	MSTO2P	3.671471	3.92987	5.275344	6.159115	0.004562034	0.589062
NM_006948	HSPA13	11.003245	10.224068	16.19758	15.745889	3.57E-07	0.589599
NM_006040	HS3ST4	0.711257	0.725386	1.092327	1.071117	0.045845078	0.590628
NM_001144881,NM_001144882,NM_001144883,NM_153026	PRICKLE1	2.794068	2.516868	3.950427	4.048544	0.000131337	0.590848
NR_024368	LINC01000	2.748343	2.77466	4.11669	4.202353	1.25E-06	0.590965
NM_001164758,NM_001164759,NM_001164760,NM_001164761,NM_001164762,NM_002735	PRKAR1B	9.544811	10.556216	12.731731	17.550847	0.00136409	0.591219
NM_002237	KCNG1	4.79548	5.20516	6.271992	8.79716	0.010169402	0.591506
NM_019071,NM_198267	ING3	3.632273	4.745465	5.9832	6.64181	0.004268764	0.591652
NM_005139	ANXA3	25.779478	23.63047	34.475227	40.054558	1.43E-05	0.593016
NM_001013659	ZNF793	1.585037	1.754255	2.7932	2.247266	0.001375724	0.594015
NM_052950	WDFY2	6.384225	6.05255	9.779842	8.99308	7.41E-08	0.594041
NM_001145338,NM_005453	ZBTB22	1.532383	1.896792	2.570387	2.611277	0.018593892	0.595554
NM_152769	CBARP	1.251115	1.466471	1.7152	2.39623	0.031817211	0.597315
NM_001308267,NM_001308268,NM_002847,NM_130842,NM_130843	PTPRN2	0.856292	0.726537	1.175661	1.219655	0.030608913	0.597711
NM_012420	IFIT5	1.308035	1.250551	2.044325	1.827631	0.009779003	0.597716
NM_001258423,NM_004595	SMS	296.010964	306.941306	438.702472	474.072803	2.04E-08	0.598216
NM_001365479,NM_018218	USP40	1.402353	1.535086	2.313907	2.134416	0.001599289	0.598703
NR_015453	NOP14-AS1	1.337739	1.374527	1.908076	2.20051	0.012056153	0.599143
NM_001300910,NM_033025	SYDE1	3.151348	3.654395	4.266326	6.047472	0.013421293	0.599751
NM_032871,NM_152222	RELT	2.303597	2.433725	3.390938	3.791154	0.004080927	0.600332
gene-MCTS2P	MCTS2P	3.631354	4.139516	5.238968	6.542299	0.049539486	0.600347
NM_001130029,NM_173828	RELL2	4.58281	5.372913	6.449877	8.645623	0.005723429	0.600521
NM_001271592	SMIM10L1	5.731716	6.156661	8.705161	9.328325	2.25E-06	0.601127
NM_001321329,NM_001321330,NM_001321331,NM_001321332,NM_001321333,NM_016133	INSIG2	3.143166	2.783674	4.33847	4.653194	0.016043965	0.601325
NM_001101800,NM_001101801,NM_016603	FAM13B	3.647465	3.598819	5.192631	5.804483	2.10E-05	0.601812
NM_001159969,NM_001981	EPS15	15.137317	14.379072	23.083639	21.712661	5.96E-06	0.601863
NM_001346946,NM_001346947,NM_001346948,NM_001346949,NM_001346950,NM_001346951,NM_001346952,NM_001346953,NM_001346954,NM_001346955,NM_001346956,NM_022774	EXO5	2.012408	2.931281	3.682624	3.823351	0.029896349	0.602451
NM_052924	RHPN1	2.482573	2.890318	3.785045	4.372722	0.002619876	0.602476
NM_001002877,NM_001002878,NM_001002879,NM_003678	THOC5	9.451099	8.685087	12.872094	14.665887	9.24E-05	0.602552
NM_015190	DNAJC9	15.637689	16.503027	22.707514	26.114796	3.44E-06	0.603138
NM_003179	SYP	1.813049	1.926141	2.774813	2.907005	0.011227299	0.603627
NM_001102651	ZNF554	1.843907	1.807678	2.890033	2.658893	0.0036753	0.603686
NM_001291339,NM_001363131,NM_001363132,NM_001363133,NM_001364869,NM_001364870,NM_024790	CSPP1	2.995374	2.852573	4.558364	4.328144	7.68E-05	0.603686
NM_001243963,NM_020871	LRCH2	3.045707	2.994668	4.532898	4.649274	5.57E-05	0.604197
NR_103825,NR_109983	LOC729218	4.119548	4.425519	6.422747	6.573058	1.94E-06	0.604882
NM_001330367,NM_001352078,NM_001352079,NM_001352080,NM_001352081,NM_001352082,NM_001352083,NM_001352084,NM_001352086,NM_001352087,NM_018318	CCDC91	5.578916	5.701359	8.439587	8.717604	5.63E-05	0.605011
NM_001079673,NM_001278438,NM_014923,NR_103528	FNDC3A	8.020394	7.223452	12.100335	11.090868	1.38E-06	0.605351
NM_019121	PPP1R37	5.210968	6.004253	7.689432	9.375055	0.000533492	0.605539
NM_001204856,NM_024041,NR_037937	SCNM1	7.661291	8.082392	11.235132	12.723147	0.000135504	0.605751
NM_001127372,NM_001289971,NM_001289972,NM_003428	ZNF84	4.987919	4.992684	7.610221	7.578329	9.36E-08	0.605785
id-TRBC2	TRBC2	13.007131	15.853019	18.151413	25.787924	0.020960654	0.606434
NM_017918	MCUB	4.834817	6.316298	8.491064	8.488813	0.00120671	0.606638
NM_003941	WASL	14.138481	13.588532	21.383669	20.837666	1.88E-08	0.60668
NM_001014437,NM_001194997,NM_001751,NM_139273,NR_036542	CARS1	37.042276	39.750336	56.751718	60.246442	2.51E-08	0.607446
NM_001029997,NM_001145665	ZNF181	1.584273	1.34169	2.093857	2.365526	0.004171337	0.607933
gene-DHX40P1	DHX40P1	1.625525	1.716164	2.726267	2.367096	0.041131558	0.608041
NM_001168388,NM_001168389,NM_006079	CITED2	6.552618	7.373039	9.414768	11.811693	0.000615908	0.608118
NM_001370351,NM_001370352,NM_001370353,NM_001370354,NM_006467	POLR3G	50.838767	52.031751	85.063587	71.749703	6.08E-08	0.608218
NR_029408,NR_135292	LINC00863	1.610953	1.57682	2.259906	2.599489	0.016916449	0.608228
NM_006051,NM_133172,NM_133173,NM_133174	APBB3	2.901617	3.052419	4.930265	4.146447	0.005781273	0.608302
NM_002276	KRT19	31.812901	36.846851	46.563732	58.21159	4.84E-05	0.609762
NM_052886	MAL2	47.504501	47.344395	70.44165	74.304482	1.43E-08	0.609822
NM_001136022,NM_001198965,NM_001198966,NM_001198967,NM_001288802,NM_001320043,NM_001363681,NM_001363682,NM_004554	NFATC4	3.8184	4.011386	5.876142	6.078288	6.30E-06	0.610501
NM_001270942,NM_001270943,NM_001270944,NM_003709,NR_073108	KLF7	3.391793	3.220171	5.005891	5.089585	8.80E-07	0.610558
NM_005319	H1-2	7.485508	9.702456	11.371522	14.886255	0.021827879	0.611346
NM_018184	ARL8B	14.192537	15.013797	22.072723	22.551224	6.99E-08	0.611537
NM_001193451,NM_001367875,NM_175861	TMTC1	3.025791	2.561516	4.20017	4.340735	1.25E-05	0.612236
NM_001282526,NM_006466,NR_104209	POLR3F	8.51564	8.564355	12.807913	13.344096	5.49E-06	0.614614
NM_017877	SLC35F6	3.879834	3.28929	5.377543	5.599956	0.000240184	0.614681
NM_001018041,NM_001360057,NM_001360064,NM_001360071,NM_001368129,NM_001368130,NM_001368131,NM_001368132,NM_005670,NR_153398	EPM2A	2.073755	1.502335	2.577617	2.899644	0.022903352	0.615072
NM_015169	RRS1	23.261742	27.653763	33.441078	44.551472	0.000285039	0.615231
NM_005089	ZRSR2	9.684655	9.210706	12.58604	16.360306	0.001159131	0.615349
NM_005159	ACTC1	12.4207	12.561356	14.616779	23.656473	0.010490551	0.615444
NM_001031617	COX19	2.467402	2.19744	3.567751	3.579365	0.000522493	0.615533
NM_003954	MAP3K14	2.178523	2.326412	3.329211	3.572981	0.000802678	0.615548
NM_018083	ZNF358	8.735757	10.234837	12.71144	16.354332	0.000625117	0.615556
NM_001206878,NM_021198,NM_182642	CTDSP1	5.534224	5.49221	8.264097	8.636969	6.06E-05	0.616148
NM_001009813,NM_001301059,NM_001346148,NM_020160	MEIS3	8.381721	8.926926	13.557691	12.972858	1.29E-05	0.616162
NM_032856,NR_130944,NR_130945,NR_130946,NR_130947	WDR73	5.375756	5.370235	7.49705	8.974843	9.58E-05	0.616208
NM_198525	KIF7	4.453466	5.087252	6.511495	8.11359	0.000199366	0.616275
NM_001144961,NM_001144962,NM_001144963,NM_005007	NFKBIL1	4.529946	5.066664	6.69915	8.016289	0.007186459	0.616734
NM_030952	NUAK2	3.808251	4.337164	5.486138	7.008383	0.001221312	0.617235
NM_001178088,NM_003898	SYNJ2	2.450547	2.368333	3.462205	3.939825	3.77E-05	0.619223
NM_001098414,NM_001287245,NM_198484	ZNF621	4.964087	4.486633	8.61959	5.909638	3.64E-06	0.620462
NM_001284517,NM_001284518,NM_024297	PHF23	16.590696	18.57688	23.844146	30.265095	6.26E-05	0.621629
NM_001011658,NM_001128835,NM_014563	TRAPPC2	2.491793	2.454882	3.518605	4.097915	0.004449342	0.622673
NM_004943	DMWD	4.365629	4.501357	6.193064	7.465828	0.000224322	0.623325
NM_006349	ZNHIT1	31.193207	34.841938	47.762398	54.024647	9.66E-06	0.624248
NM_001037175,NM_017982	SUSD4	0.893408	0.951433	1.53023	1.313898	0.02479627	0.62449
NR_152566,NR_152567,NR_152568,NR_152569,NR_152570,NR_152571,NR_152572	DLEU2	2.605831	2.550418	3.48042	4.468942	0.034425073	0.624517
NM_001169122,NM_001169123,NM_001169124,NM_001169125,NM_001170628,NM_002025	AFF2	1.724284	1.294168	2.649448	2.006938	0.001300192	0.625402
NM_016256	NAGPA	1.956054	2.890668	3.370945	4.106412	0.029239059	0.625519
NR_003654,NR_004859	SCAND2P	0.964056	0.912799	1.38723	1.509195	0.01801852	0.625956
NM_001282285,NM_001282286,NM_001371301,NM_003845,NR_104115	DYRK4	3.46785	3.931208	5.099436	6.319657	0.022417491	0.626035
NM_001040451,NM_001040452,NM_025158	RUFY1	5.706639	6.170288	8.851731	9.489903	2.38E-05	0.626961
NM_000176,NM_001018074,NM_001018075,NM_001018076,NM_001018077,NM_001020825,NM_001024094,NM_001204258,NM_001204259,NM_001204260,NM_001204261,NM_001204262,NM_001204263,NM_001204264,NM_001204265,NM_001364180,NM_001364181,NM_001364182,NM_001364183,NM_001364184,NM_001364185,NR_157096	NR3C1	2.114388	1.784992	2.988232	3.035398	0.000112069	0.627388
NM_002090	CXCL3	1.95331	1.785512	2.851237	2.924898	0.044167942	0.627521
NM_001001653,NM_052877,NM_201542	MED8	7.240874	7.736004	11.096213	12.065908	4.53E-05	0.62903
NM_006084	IRF9	2.766797	2.980676	4.290833	4.599971	0.007740669	0.629386
NM_020147	THAP10	1.612222	1.931401	2.632891	2.849874	0.018902064	0.629679
NM_001017926,NM_007222,NR_037873,NR_037874	ZHX1	1.148585	1.0299	1.712646	1.65847	0.0024447	0.629901
NM_001003715,NM_001003716,NM_004259	RECQL5	5.237117	5.618487	8.113624	8.691859	3.88E-06	0.630492
NM_001287059,NM_015052	HECW1	0.664421	0.731538	1.196797	0.964651	0.004647583	0.630742
NM_001303436,NM_001303437,NM_001303438,NM_001303439,NM_001303440,NM_001303441,NM_001303442,NM_001303443,NM_001303444,NM_144608	HEXIM2	2.576834	3.160056	4.347993	4.536505	0.011018909	0.631021
NM_001040709	SYPL2	0.984386	1.022733	1.452309	1.656585	0.016215091	0.631275
gene-KRT8P12	KRT8P12	2.1311	2.657549	3.66732	3.750936	0.015031333	0.631461
NM_024640	YRDC	12.066088	12.888923	18.503658	20.163948	2.53E-06	0.631796
NM_001330669,NM_006513,NR_034072	SARS1	63.718006	65.241096	95.243629	104.639005	2.93E-08	0.63224
NM_018310	BRF2	4.411181	5.070678	6.702366	8.001333	0.000732219	0.632937
NM_001163321,NM_001163322,NM_001163323,NM_001271835,NM_001271836,NM_033626	CCDC120	5.307516	6.431948	8.451261	9.790184	5.60E-05	0.635853
NM_022110	FKBPL	4.201751	3.963551	6.237187	6.451141	0.004434183	0.635924
NM_017708	FAM83E	1.848076	2.036972	2.95058	3.090195	0.010824121	0.636801
NM_001145396,NM_153329	ALDH16A1	10.931825	11.169391	15.28925	19.086764	1.20E-05	0.637277
NM_001330617,NM_006959	ZNF17	2.096002	1.788343	2.995632	3.046811	0.007003458	0.637461
NM_001174150,NM_001174151,NM_001321328,NM_144996,NM_182896,NR_033427,NR_135621	ARL13B	2.444198	2.856064	4.094506	4.152125	0.000333436	0.637741
NM_001363813,NM_004655	AXIN2	5.085331	5.072807	7.952374	7.856588	5.58E-07	0.638107
NM_001193552,NM_001267779	ZNF850	4.369759	4.109096	7.522335	5.673704	1.21E-05	0.638164
NM_183376	ARRDC4	1.976763	1.617313	2.840894	2.753423	0.003098654	0.638341
NM_018903,NM_031864	PCDHA12	1.458517	1.386259	2.259014	2.171224	1.06E-05	0.639069
NM_174911,NR_156466	LRATD2	15.652033	15.580947	24.147153	24.50456	8.88E-11	0.63942
NM_001297669,NM_001297670,NM_001297671,NM_001297672,NM_015149	RGL1	0.541643	0.764087	1.022724	1.01193	0.02467064	0.639927
NM_180991	SLCO4C1	2.94324	3.11706	4.775786	4.678229	9.50E-06	0.641538
NM_001029859	KCTD21	0.762021	0.983398	1.432039	1.29158	0.02682057	0.641951
NM_005634	SOX3	3.632053	3.726385	4.924535	6.564033	0.006452984	0.642728
NM_001170726,NM_001170880,NM_001170881,NM_001177358,NM_020155	GPR137	4.827403	5.896494	7.378107	9.365287	0.002685122	0.642763
NM_001301020,NM_004152	OAZ1	270.169424	303.467758	437.728805	458.019184	3.02E-09	0.642954
NR_002326	SNORA64	32.861206	35.946533	47.244331	60.256329	0.014016301	0.643703
NM_006636,NR_027405	MTHFD2	70.317531	65.815465	106.461966	106.226237	1.10E-10	0.643723
NM_001010935,NM_001291896,NM_001370216,NM_001370217,NM_002884	RAP1A	7.421207	7.822284	11.499179	12.322076	3.41E-08	0.644056
NM_001369769,NM_145754	KIFC2	2.201344	2.308875	3.438941	3.609313	0.001632548	0.644068
NM_001362531,NM_001823	CKB	95.332548	106.659538	142.319081	173.368221	1.38E-06	0.644197
NM_001317781	SNX25	5.517277	6.368006	9.530768	9.044565	3.16E-06	0.644212
NM_001143944,NM_001348709,NM_001348710,NM_181336	LEMD2	13.284278	15.446479	22.331717	22.59764	8.26E-08	0.645062
NM_001193333,NM_007074	CORO1A	5.760818	6.743373	9.541885	10.013256	0.000306805	0.645136
NM_006887	ZFP36L2	12.718696	14.467175	19.281334	23.247326	3.20E-06	0.645578
NM_001136108,NM_001301650,NR_125897	R3HCC1	9.656284	11.813833	15.889951	17.710092	9.19E-05	0.646133
NM_001029896,NM_007075	WDR45	8.62161	9.398218	12.699056	15.532742	0.000252278	0.647736
NM_001144766,NM_003315,NR_029431	DNAJC7	59.174753	63.094236	89.790834	101.810428	6.60E-08	0.648049
NM_024786	ZDHHC11	2.234658	2.511151	3.715248	3.726718	0.00240765	0.64903
NM_001261467,NM_032141	NSRP1	11.369155	11.702197	18.45035	17.762535	2.86E-08	0.650401
NM_001024938,NM_001024939,NM_001282864,NM_030807,NR_104247,NR_104248	SLC2A11	1.871757	1.878602	2.80747	3.079268	0.004095074	0.65044
NM_001289984,NM_001289985,NM_001308143,NM_015288	JADE2	5.573206	5.79854	8.39477	9.46264	1.53E-07	0.651069
NM_001199237,NM_001199238,NM_001199239,NM_001199240,NM_033177	GPANK1	4.835292	5.082065	7.543519	8.030369	1.97E-05	0.651102
NM_001303460,NM_004112,NR_130156	FGF11	6.300386	5.90858	9.534939	9.637984	9.45E-06	0.651129
NM_001130033,NM_001130034,NM_001130035,NM_001130036,NM_021200	PLEKHB1	2.443756	3.031142	4.026031	4.580022	0.008552243	0.65252
NM_001161572,NM_001161573,NM_001161574,NM_012323	MAFF	3.437531	3.143153	4.550529	5.800942	0.004325672	0.653526
NM_003670	BHLHE40	1.663145	1.470397	2.203308	2.726919	0.010722747	0.65386
NM_001018837,NM_006118	HAX1	53.580606	55.040135	77.738555	93.214982	6.71E-07	0.654305
NM_001134875,NM_001134876,NM_001134877,NM_001198983,NM_001367178	TEDC1	1.684933	2.045963	2.721249	3.158169	0.012240324	0.656151
NM_001242397,NM_002822,NR_073472,NR_073473	TWF1	12.731007	12.463917	21.195258	18.515743	2.12E-08	0.656406
NM_001323005,NM_145315,NR_136553	AFG1L	1.202765	1.294318	2.08365	1.852959	0.001904896	0.65671
NM_001316919,NM_001316920,NM_001316921,NM_001316922,NM_001316923,NM_001316924,NM_016078	TVP23B	9.887099	9.177363	13.895541	16.177421	5.30E-09	0.657581
NM_018380	DDX28	6.04443	6.576517	9.017497	10.897208	0.000119174	0.658014
NM_001330142,NM_001350930,NM_001350931,NM_144661	C10orf82	7.220434	7.486117	11.484487	11.735249	0.000538681	0.658893
NM_001348119,NM_001348120,NM_001348121,NM_001348122,NM_001348124,NM_001348125,NM_001348126,NM_006470	TRIM16	3.611492	3.832796	6.055042	5.701675	0.010915779	0.659279
NM_001277233,NM_003273,NR_102367	TM7SF2	9.836104	9.048755	14.80142	15.039539	2.33E-06	0.660064
NM_183075	CYP2U1	2.144569	1.696487	3.166054	2.906811	0.001414288	0.660874
NM_001572,NM_004029,NM_004031	IRF7	1.986029	2.049166	2.835471	3.547691	0.012673954	0.661633
NM_001012398,NM_001308325,NM_022476	AKTIP	6.187099	6.292131	10.109915	9.639287	4.19E-06	0.662265
NM_001394,NM_057158	DUSP4	1.901892	2.13007	2.923043	3.45963	0.000755177	0.662679
NM_021154,NM_058179	PSAT1	220.773407	226.259786	342.47853	366.463804	1.55E-10	0.665286
NR_040091,NR_040092	LOC100506990	7.365434	6.790818	10.897958	11.556229	2.32E-06	0.665545
NM_004477	FRG1	18.466877	19.24465	30.463795	29.353088	4.79E-07	0.665547
NM_021127	PMAIP1	62.935944	61.712147	95.282906	102.595467	1.19E-09	0.666753
gene-SRSF11P1	SRSF11P1	2.195435	2.393912	3.825239	3.467347	0.013767773	0.668142
NM_005318	H1-0	53.422791	52.036064	90.439911	77.189865	1.57E-09	0.668598
NM_001297701,NM_032878,NM_198867	ALKBH6	6.644607	6.680881	8.564389	12.617452	0.014454276	0.66864
NM_033113	ZNF628	0.862906	0.886237	1.372465	1.411446	0.010861051	0.670465
NM_001346139,NM_001346141,NM_020230	PPAN	14.396554	14.61046	18.770088	27.43072	0.000353422	0.671516
NR_027460	RRN3P3	0.638982	0.660102	0.928905	1.140976	0.047843282	0.672053
NM_001354635,NM_001354636,NM_001354638,NM_153332	ERI1	6.463637	6.869009	10.238846	11.006716	6.49E-08	0.672198
NM_001203247,NM_001203248,NM_001203249,NM_004456,NM_152998	EZH2	14.919908	18.071519	24.661124	27.970055	9.54E-07	0.673827
gene-NPIPP1	NPIPP1	8.485765	10.613353	13.694293	16.780693	0.001395562	0.67412
NM_006946	SPTBN2	4.97427	4.954228	7.564403	8.287289	4.27E-09	0.674989
NM_007240	DUSP12	12.653409	14.0998	19.883276	22.855062	8.72E-06	0.675819
NM_018696	ELAC1	0.975809	0.996811	1.588324	1.563183	0.021090907	0.675929
NM_001253725,NM_001253726,NM_024507,NM_172229	KREMEN2	2.486826	2.551538	3.288791	4.762488	0.017850408	0.676263
NM_001077494,NM_001261403,NM_001288724,NM_001322934,NM_001322935,NM_002502	NFKB2	5.584726	5.760373	8.436794	9.696656	8.22E-06	0.676584
NR_120386	LINC01521	1.33048	1.258181	1.997189	2.140451	0.002114328	0.676602
NM_005859	PURA	0.554065	0.547506	0.976328	0.784909	0.002124711	0.677027
NM_001030002,NM_001242442,NM_001242443,NM_001330207,NM_005310	GRB7	10.432218	10.805067	16.59581	17.368514	1.01E-07	0.677421
NM_001313905,NM_001425	EMP3	15.144054	18.876008	26.009682	28.420905	0.000361944	0.678032
NR_028045	KLRA1P	2.26115	2.512694	3.86181	3.777565	0.002215855	0.678303
NM_001199823,NR_137630,NR_137631,NR_137632	NEDD8-MDP1	2.747614	4.303458	5.271629	6.012069	0.024264801	0.678325
NM_004095	EIF4EBP1	112.811684	117.094765	165.136581	202.883224	3.70E-07	0.678736
NM_001143995,NM_001307951,NM_004811	LPXN	0.962107	0.909757	1.577804	1.420134	0.035216375	0.679495
NM_001348050	ERV3-1-ZNF117	1.093984	1.678421	1.618173	2.822648	0.037818038	0.679688
NM_001286696,NM_001286697,NM_001286698,NM_001322260,NM_007135	ZNF79	1.576458	1.344813	2.122103	2.557273	0.016633179	0.67972
NR_146925	FAM85A	0.903549	0.76638	1.246209	1.429231	0.047974456	0.679989
NM_001363366,NM_001363367,NM_032120	RBM48	1.12223	1.304433	1.80874	2.080693	0.003746422	0.680586
NM_001163315	FBXL17	0.633351	0.722895	1.104018	1.070002	0.007583835	0.680746
NR_046514	SOX21-AS1	0.635516	0.766782	1.126363	1.122138	0.025170645	0.681171
NM_001256440,NM_001256441,NR_046202,NR_156465	C19orf47	4.147765	3.694956	5.464395	7.113996	0.014960835	0.681521
NM_001363108,NM_001363109,NM_001370809	ZBTB3	4.700125	5.044834	8.964521	6.66481	0.000144797	0.681528
NM_001320037,NM_001320038,NR_135148	LOC730098	1.356757	1.535134	2.170651	2.467702	0.030160615	0.681599
NM_021977	SLC22A3	0.632548	0.919046	1.188467	1.300749	0.035260412	0.68194
NM_152280	SYT11	1.618286	1.529661	2.374703	2.678331	0.000646928	0.682739
NM_021072	HCN1	0.254641	0.230728	0.406762	0.372738	0.017955093	0.683467
NM_001270411,NM_004900	APOBEC3B	4.934032	4.779903	8.683042	6.919929	0.001003766	0.683693
NM_001317238,NM_031921	ATAD3B	11.490745	13.058176	18.033501	21.400076	4.70E-07	0.683765
NM_001136037,NM_001161403,NM_001161404,NM_001256542,NM_017980	LIMS2	0.954559	0.881299	1.140714	1.808426	0.040404982	0.68384
NM_030915	LBH	9.210587	9.097009	13.95661	15.467067	1.13E-07	0.684535
NM_144717	IL20RB	2.2334	2.278989	3.54878	3.705017	0.003442906	0.684845
NM_014351	SULT4A1	4.673608	4.779202	7.301842	7.89434	3.84E-05	0.684894
NM_018934	PCDHB14	0.579812	0.715911	1.031497	1.053951	0.017351513	0.6866
NM_018932	PCDHB12	0.349649	0.363099	0.587462	0.559829	0.043912571	0.686767
NM_001372179,NR_134983,NR_134987	PABPC1L	10.349451	11.18393	16.269651	18.398823	9.64E-09	0.687049
NM_007127	VIL1	0.586831	0.689277	0.921023	1.133805	0.00900983	0.687267
NM_001329564,NM_032367,NR_138050	ZBED3	1.888724	2.056309	2.983155	3.371672	5.46E-06	0.687815
NM_001329536,NM_012265,NR_138044	RHBDD3	13.721414	16.988976	22.13223	27.343455	2.12E-05	0.687993
NR_027349,NR_027350	MIR17HG	8.437022	9.901719	14.993446	14.554259	6.38E-09	0.688151
NR_015454	MAFG-DT	0.847664	0.86714	1.347894	1.4178	0.031925631	0.689598
NM_013451,NM_133337	MYOF	1.350691	1.28015	2.100445	2.14972	0.00017804	0.691995
NM_014793	LCMT2	1.042611	1.061643	1.524295	1.876172	0.001584817	0.692424
NM_001098268,NM_001330595,NM_001352598,NM_001352599,NM_001352600,NM_001352601,NM_001352602,NM_001352603,NM_001352604,NM_002312,NM_206937	LIG4	1.645782	1.625489	2.995012	2.294615	0.002208336	0.693315
NM_001283018,NM_001283020,NM_001283026,NM_022080,NR_104266	NAPB	3.683378	4.631893	6.985762	6.46301	1.51E-05	0.693639
NM_032487	ACTRT3	1.396547	1.475886	2.208499	2.438563	0.016402741	0.694046
NM_001270879,NM_016098,NR_073093	MPC1	8.002518	9.942897	13.647903	15.392175	0.001003393	0.69443
rna-RNR2	RNR2	2195.008057	2132.592285	3634.359375	3368.98999	1.20E-12	0.694478
NM_001199570,NM_015526	CLIP3	2.570144	2.803192	3.890666	4.807369	0.00089604	0.694871
NM_032530	ZNF594	3.871085	4.062826	6.262674	6.581393	1.95E-07	0.694998
NM_001135670,NM_001135671,NM_001199729,NM_012331	MSRA	2.318111	2.361261	3.747412	3.829961	0.005781898	0.695383
NM_001039937,NM_001039938,NM_001306091,NM_012141	INTS6	5.150197	5.086436	8.563579	8.019214	9.63E-11	0.695946
NM_001178075,NM_001178076,NM_001178077,NM_001352496,NM_001673,NM_133436,NM_183356	ASNS	79.142636	76.341532	127.962984	123.926408	1.30E-12	0.696023
NM_001178137,NM_014912	CPEB3	0.277205	0.212234	0.427025	0.366475	0.034848067	0.697101
NM_001013690	FIGNL2	0.645108	0.620082	0.983819	1.068317	0.009662907	0.697772
NM_000364,NM_001001430,NM_001001431,NM_001001432,NM_001276345,NM_001276346,NM_001276347	TNNT2	2.436212	2.943094	3.633726	5.091691	0.02780021	0.697804
NM_001142317,NM_001142318,NM_001324354,NM_001324355,NM_017853	TXNL4B	2.517402	2.322414	3.067741	4.78291	0.018570478	0.69786
NM_001321375,NM_001321376,NM_024833	ZNF671	2.005861	2.35406	3.253412	3.820821	0.0034176	0.698272
NM_018935	PCDHB15	2.52328	2.31089	3.941336	3.902691	9.78E-05	0.698326
NR_003367	PVT1	5.162459	5.633496	7.957717	9.571763	0.000269895	0.699292
NM_025077	TOE1	5.803679	5.984831	8.473913	10.671424	0.000320626	0.699612
NM_001080209	TMEM200C	0.875968	0.996237	1.303205	1.738062	0.020088975	0.699934
NR_002936	TOB2P1	0.414469	0.472044	0.694686	0.745537	0.032436155	0.700079
NM_001098491,NM_001098492,NM_001098493,NM_001098494,NM_001098495,NM_001098496,NM_001291743,NM_001291744,NM_001291745,NM_024691	ZNF419	2.649199	2.803252	4.351565	4.508072	7.90E-05	0.700343
NM_001366191,NM_019118,NR_133634,NR_133635,NR_133636	TMEM234	2.970215	3.119613	4.874253	5.021569	0.010492228	0.700418
NM_001012662,NM_001012664,NM_001013251,NM_002394,NR_037193	SLC3A2	132.770176	136.823825	198.827765	239.288829	3.73E-08	0.700526
NM_017525	CDC42BPG	2.593639	2.874777	4.533714	4.362928	4.78E-07	0.702138
NM_001037232,NM_001171979	ZNF829	1.931882	1.549474	2.913343	2.750545	0.000558958	0.702143
NM_018039	KDM4D	0.800383	1.061092	1.564746	1.46398	0.015358536	0.702265
NM_001270691,NM_175839,NM_175840,NM_175841,NM_175842	SMOX	7.05914	7.016216	10.447713	12.454862	1.14E-05	0.702338
NM_001160045,NM_001167609,NM_005269	GLI1	3.913426	3.991877	5.995953	6.875665	7.34E-06	0.703301
NM_002164	IDO1	17.841162	19.998274	31.740683	29.909916	1.49E-09	0.704224
NM_014008	CCDC22	2.489426	2.893073	3.998579	4.771229	0.002158852	0.704269
NM_001166108,NM_001166109,NM_001166110,NM_001367567,NM_001367568,NM_001367569,NM_001367570,NM_016081	PALLD	4.871875	4.62641	7.764162	7.715539	1.62E-08	0.704639
NM_001161465,NM_023007	JMJD4	4.008168	4.266907	5.93483	7.560391	0.000424616	0.705604
NM_001005753,NM_001193517,NM_016079,NR_036454	CHMP3	6.45608	5.850804	10.404378	9.666793	2.40E-07	0.705659
NM_152284	CHMP4C	2.931062	3.123538	4.763595	5.111729	0.001184907	0.705796
NM_003407	ZFP36	3.395906	3.577458	5.497142	5.878462	0.000862489	0.706016
NR_036480	VPS9D1-AS1	5.168453	6.132457	8.332018	10.106099	0.000507874	0.706252
NM_001199355,NM_001199356	RPL17-C18orf32	10.859287	7.419064	16.720506	13.104803	0.000809174	0.706401
NM_002470	MYH3	0.471098	0.527805	0.764909	0.86536	0.010395873	0.706694
NR_003263	SDHAP3	3.3666	2.848809	4.85784	5.298912	0.007689794	0.708518
NM_017822	KANSL2	10.944184	10.265931	15.829844	18.848755	8.80E-07	0.709293
NR_038885,NR_038886	LINC01426	0.167071	0.31387	0.283316	0.503444	0.048869323	0.710064
[truncated: 661 more rows]
