# Supplementary material for: ETV4 is a mechanical transducer linking cell crowding dynamics to lineage specification
Source: Nat Cell Biol. 2024 May 3;26(6):903–16. doi: 10.1038/s41556-024-01415-w (PMC11178500; doi:10.1038/s41556-024-01415-w)
Supplement: Supplementary file 6 — DEGs in scRNA-seq data from N-cad+ hESCs. [file 41556_2024_1415_MOESM6_ESM.csv]

	gene_symbol	theta_1	theta_2	mu_1	mu_2	size_1	size_2	prob_1	prob_2	total_mean_1	total_mean_2	foldChange	norm_total_mean_1	norm_total_mean_2	norm_foldChange	chi2LR1	pvalue_LR2	pvalue_LR3	FDR_LR2	FDR_LR3	pvalue	pvalue.adj.FDR	Remark	Type	State
ENSG00000170558	CDH2	0.7204319	0.066139618	2.402577565	4.600032723	10727.79347	5.97376858	0.999776092	0.564959413	0.45362083	3.842311459	0.11805936	0.671684296	4.295788443	0.156358793	1707.253765	0	0	0	0	0	0	NA	DEg	up
ENSG00000167552	TUBA1A	2.94E-09	2.46E-09	9.128560037	35.58080317	1.221471372	1.556472629	0.1180162	0.04191133	7.922701383	36.02252693	0.219937413	9.128559805	35.58080313	0.256558565	1517.341981	0	0	0	0	0	0	NA	DEg	up
ENSG00000026025	VIM	6.11E-10	2.01E-09	25.58909684	131.5484819	0.512855786	0.965427217	0.019648177	0.007285478	23.02074858	140.3408423	0.164034562	25.58909683	131.5484819	0.194522175	1309.515507	0	0	0	0	0	0	NA	DEg	up
ENSG00000150093	ITGB1	0.052776757	3.28E-08	4.786376728	17.64740452	1.397737553	0.998957754	0.226020654	0.053573868	3.80187144	18.03428012	0.210813596	4.53376729	17.64740451	0.256908447	1226.522773	0	0	0	0	0	0	NA	DEg	up
ENSG00000002586	CD99	0.279983442	0.032948767	3.226917015	9.815069815	1.184686141	1.80199248	0.268538692	0.155116021	1.79170057	9.692458374	0.184855121	2.323433686	9.491674829	0.244786482	1163.183137	1.83E-14	0	4.18E-14	0	0	0	NA	DEg	up
ENSG00000182670	TTC3	0.370285958	0.041503483	3.252925051	6.949547661	2.316827141	4.503050293	0.415965928	0.393190288	1.48738812	6.152791381	0.241742004	2.048413344	6.661116552	0.307518016	1122.688841	0	0	0	0	0	0	NA	DEg	up
ENSG00000137575	SDCBP	0.216785885	0.033021968	3.275085656	6.273772748	47.25283173	6.954414292	0.935182651	0.52572694	1.908868999	5.679725759	0.336084713	2.565093572	6.066601371	0.422822173	1085.56255	0	0	0	0	0	0	NA	DEg	up
ENSG00000213719	CLIC1	0.016553117	1.20E-09	7.415259909	17.76101861	2.890161107	2.023345065	0.280450561	0.102269909	6.412123678	18.82370225	0.340640943	7.292514239	17.76101861	0.410590991	1078.54989	0	0	0	0	0	0	NA	DEg	up
ENSG00000102316	MAGED2	0.151925887	0.011196286	4.255561823	8.795836761	6.428268205	3.340495848	0.601681999	0.275247553	2.898291294	8.41625857	0.344368138	3.609031733	8.697355534	0.414957365	1064.718276	0	0	0	0	0	0	NA	DEg	up
ENSG00000049449	RCN1	0.159296287	0.027123959	3.745555075	7.238451083	12.34301437	6.719930553	0.76719154	0.481426195	2.427176566	6.71596474	0.361404007	3.148901546	7.042115573	0.447152779	1017.484497	0	0	0	0	0	0	NA	DEg	up
ENSG00000182718	ANXA2	2.30E-09	3.30E-09	8.197314893	35.65426056	0.699924063	0.662091532	0.078667558	0.018231224	7.367778682	39.417238	0.18691768	8.19731489	35.65426053	0.22991123	1011.154807	4.62E-05	0	5.70E-05	0	0	0	NA	DEg	up
ENSG00000137563	GGH	0.540803585	0.131370535	2.478062496	4.426800586	10619.0918	8.135635763	0.999766695	0.647616078	0.793327909	3.466209598	0.228874765	1.137917006	3.845249755	0.295927983	984.7183567	0	0	0	0	0	0	NA	DEg	up
ENSG00000131711	MAP1B	0.104709575	0.016652179	4.607784322	11.6016156	1.923084296	2.301403759	0.294460723	0.165532659	3.319772172	11.45935357	0.289699777	4.125305126	11.40842311	0.361601694	974.2075812	3.54E-11	0	6.58E-11	0	0	0	NA	DEg	up
ENSG00000113648	H2AFY	0.450983446	0.069863576	2.844052815	4.897494326	11.84153325	9.974365262	0.806337125	0.670687159	1.120423108	4.187071499	0.26759111	1.561432059	4.555337904	0.342769755	968.0306901	0	0	0	0	0	0	NA	DEg	up
ENSG00000182871	COL18A1	0.476389648	0.147947381	2.299861148	4.948584608	19.87668085	2.577867094	0.896293067	0.342507625	0.807567128	3.740450539	0.215901031	1.204231082	4.216454456	0.285602772	947.7410562	0	0	0	0	0	0	NA	DEg	up
ENSG00000144746	ARL6IP5	0.257593391	0.047296766	3.027670345	5.86916375	13.49115108	3.620195389	0.816713901	0.381500514	1.658665582	5.352595495	0.309880615	2.247762408	5.591576885	0.40199079	930.5261813	0	0	0	0	0	0	NA	DEg	up
ENSG00000158710	TAGLN2	0.100247123	0.027207067	3.128966915	14.15293407	0.681099182	0.675711888	0.178763088	0.04556801	2.342554923	15.29676787	0.153140516	2.815296989	13.76787463	0.204483049	925.6009262	0	0	0	0	0	0	NA	DEg	up
ENSG00000117519	CNN3	0.082172788	0.015867246	4.410423658	8.35987645	8.421186213	5.727548953	0.656284465	0.406571733	3.252237592	7.698334966	0.42245987	4.048006509	8.227228208	0.492025553	918.6063519	0	0	0	0	0	0	NA	DEg	up
ENSG00000196923	PDLIM7	0.228270861	0.050229691	3.154603694	7.15467463	3.448566119	2.681893267	0.52225919	0.272645225	1.82546786	6.682664055	0.273164691	2.434499593	6.795298727	0.358262336	914.8204824	0	0	0	0	0	0	NA	DEg	up
ENSG00000101608	MYL12A	0.012804941	0.009626644	7.985901541	18.54483755	2.496076776	1.408471698	0.238130313	0.070588376	7.063059398	19.78354554	0.357016864	7.88364524	18.36630754	0.429244976	905.4713579	0	0	0	0	0	0	NA	DEg	up
ENSG00000138758	11-Sep	0.233248791	0.039492617	3.106106739	7.496853836	2.828980745	1.566939484	0.476653588	0.172878995	1.829943043	7.475024486	0.244807632	2.381611066	7.200783546	0.330743321	895.5215882	0	0	0	0	0	0	NA	DEg	up
ENSG00000164111	ANXA5	0.125192182	0.033454149	4.036690467	9.132149384	3.637205201	1.901744522	0.473971156	0.172354795	2.859235151	9.05582762	0.315734273	3.531326282	8.826640548	0.400075914	895.2863111	1.76E-11	0	3.33E-11	0	0	0	NA	DEg	up
ENSG00000277443	MARCKS	0.103674948	0.005749306	4.623798489	9.972122205	2.934784922	2.657443851	0.388271818	0.210414502	3.286411717	9.271302644	0.35447141	4.144426363	9.914789422	0.418004477	887.7608744	0	0	0	0	0	0	NA	DEg	up
ENSG00000155366	RHOC	0.176049583	0.043317958	3.461263663	9.641959333	1.890070267	1.136390785	0.353196099	0.105432721	2.281529699	9.752203722	0.233950168	2.851912124	9.224289912	0.309174164	879.2885777	6.80E-10	0	1.17E-09	0	0	0	NA	DEg	up
ENSG00000087245	MMP2	0.697988499	0.304247026	2.432832551	8.577309743	0.901194446	1.199249524	0.270302084	0.122665806	0.561838893	6.037218413	0.093062542	0.734743694	5.967678746	0.123120517	870.4402096	2.44E-09	0	4.06E-09	0	0	0	NA	DEg	up
ENSG00000182985	CADM1	0.59838741	0.108469795	2.152631868	4.833824439	2.585934931	1.040957195	0.545720898	0.177190789	0.612286412	4.031341822	0.151881542	0.864524003	4.30950049	0.200608865	867.261569	0	0	0	0	0	0	NA	DEg	up
ENSG00000135046	ANXA1	0.602242464	0.312409651	3.890811663	16.37393787	0.229751057	1.046121069	0.055757204	0.060052671	1.361676159	12.26934378	0.110981988	1.547599675	11.25857003	0.137459701	855.6988407	0	0	0	0	0	0	NA	DEg	up
ENSG00000113140	SPARC	0.094782504	0.012977201	4.660622814	12.20342126	1.651581792	1.417952502	0.261648963	0.104097614	3.447111473	11.89030362	0.289909457	4.218877136	12.04505387	0.350258055	854.9019978	3.45E-07	0	4.95E-07	0	0	0	NA	DEg	up
ENSG00000034510	TMSB10	0	0	53.46297803	115.6856024	2.176024128	1.497332954	0.03910969	0.012777739	49.135476	125.403526	0.391818935	53.46297803	115.6856024	0.462140292	849.0668689	1	0	1	0	0	0	NA	DEa	up
ENSG00000180340	FZD2	0.810465144	0.3234524	2.157223557	3.258752575	11909.88025	33.95880856	0.999818904	0.912440459	0.268510985	1.937316357	0.138599452	0.408868999	2.204701273	0.185453242	847.1939741	0	0	0	0	0	0	NA	DEg	up
ENSG00000101439	CST3	0.278288277	0.044053788	3.259360864	6.64842166	4.292485797	2.333689986	0.568402139	0.259815295	1.768917819	6.182174339	0.286131986	2.352318959	6.35553379	0.370121383	844.1871441	0	0	0	0	0	0	NA	DEg	up
ENSG00000150687	PRSS23	0.68218821	0.161119377	2.421971959	8.226530344	0.38106691	0.49625362	0.135947779	0.056891655	0.633848657	7.632713026	0.08304369	0.769731489	6.901077375	0.111537873	842.0855419	7.70E-09	0	1.23E-08	0	0	0	NA	DEg	up
ENSG00000149948	HMGA2	0.296927238	0.104317173	2.732975684	6.583982096	3.738930242	1.52562865	0.577717026	0.188126002	1.403580146	5.953966699	0.235738663	1.921480879	5.897159647	0.325831586	836.2738454	0	0	0	0	0	0	NA	DEg	up
ENSG00000181019	NQO1	0.163574843	0.067654539	2.956321847	12.1847882	0.553080285	0.830024427	0.157599575	0.063775365	2.009764036	12.00391773	0.167425676	2.472742067	11.36043095	0.217662699	817.2003524	0	0	0	0	0	0	NA	DEg	up
ENSG00000213722	DDAH2	0.127033247	0.020844983	3.876496717	6.973973126	9.357017905	6.51863998	0.707069752	0.483126577	2.597233523	6.275220372	0.413887221	3.384052075	6.828599412	0.495570449	806.093409	0	0	0	0	0	0	NA	DEg	up
ENSG00000106853	PTGR1	0.260506588	0.049838824	3.000537108	5.243712634	26.95064858	3.096891622	0.899819088	0.371303029	1.641171684	4.647404505	0.353137258	2.218877136	4.982370225	0.445345696	802.858148	0	0	0	0	0	0	NA	DEg	up
ENSG00000075618	FSCN1	0.117429215	0.028830122	4.171278276	7.950063093	6.004588559	3.978276532	0.590081283	0.333514693	2.924328723	7.61410382	0.384067356	3.681448332	7.7208619	0.476818311	795.6396889	0	0	0	0	0	0	NA	DEg	up
ENSG00000142669	SH3BGRL3	0.007539938	1.44E-09	7.430713709	15.92262487	2.502112735	1.239332044	0.251903398	0.072213912	6.358421481	16.93046033	0.375561051	7.374694874	15.92262488	0.463158237	794.1285002	1.70E-10	0	3.03E-10	0	0	0	NA	DEg	up
ENSG00000213190	MLLT11	0.249998658	0.060220509	3.1179766	7.173413055	2.766049454	1.609368946	0.470094699	0.183241363	1.763222132	6.64446621	0.26536701	2.338486574	6.741429971	0.34688287	791.6304763	0	0	0	0	0	0	NA	DEg	up
ENSG00000115414	FN1	1.60E-08	4.90E-09	2.020341758	13.36434867	0.213786667	0.41589224	0.095691306	0.030180332	1.647681041	14.05093046	0.117264906	2.020341741	13.36434868	0.151173977	790.9600738	2.56E-05	0	3.22E-05	0	0	0	NA	DEg	up
ENSG00000072110	ACTN1	0.258544655	0.147543331	3.195614448	6.228468945	12.6518946	1.791596212	0.798352256	0.223389234	1.819365338	5.454456415	0.333555757	2.369406021	5.30950049	0.446257803	785.3697745	4.07E-09	0	6.64E-09	0	0	0	NA	DEg	up
ENSG00000131116	ZNF428	0.328033004	0.072220075	2.676039473	4.44754913	12864.69514	22.90978957	0.999792029	0.837427566	1.243287225	3.612144956	0.344196382	1.798209927	4.126346719	0.435787405	784.1179376	0	0	0	0	0	0	NA	DEg	up
ENSG00000163191	S100A11	1.17E-08	0.097241278	6.492270144	33.7271615	0.419538197	0.686583123	0.06069876	0.01995084	5.757526444	34.10381978	0.168823507	6.492270138	30.44760039	0.213227645	780.7587692	0	0	0	0	0	0	NA	DEg	up
ENSG00000181104	F2R	0.70206034	0.289835518	2.04414423	3.874066825	43.66689742	3.287015443	0.955281172	0.459010987	0.403580146	2.536728697	0.159094722	0.609031733	2.75122429	0.221367533	762.1609364	0	0	0	0	0	0	NA	DEg	up
ENSG00000129116	PALLD	0.705872416	0.236257499	2.35280929	3.59459854	3.876272396	6.199944462	0.622286332	0.632999872	0.478844589	2.431929481	0.196899044	0.692026037	2.745347698	0.252072274	761.1722712	0	0	0	0	0	0	NA	DEg	up
ENSG00000189171	S100A13	0.106861552	0.030966098	4.139232883	7.955458005	5.49672051	1.899135602	0.570438677	0.192715771	2.927990236	7.703232125	0.380098923	3.696908055	7.709108717	0.479550645	757.4767911	0	0	0	0	0	0	NA	DEg	up
ENSG00000003436	TFPI	0.604541016	0.124875584	3.201520034	6.528245803	0.673844842	0.871609788	0.17387907	0.117787405	0.946704638	5.404505387	0.175169524	1.266069976	5.713026445	0.221611083	750.1171085	0	0	0	0	0	0	NA	DEg	up
ENSG00000122786	CALD1	5.86E-09	1.23E-09	7.387306756	20.52889325	1.138734271	0.928585639	0.133559558	0.043275617	6.417819365	21.9755142	0.292044104	7.387306753	20.52889324	0.359849246	745.6963439	5.20E-08	0	7.88E-08	0	0	0	NA	DEg	up
ENSG00000144810	COL8A1	0.924974246	0.473297033	3.54095982	6.370831245	1.202219233	0.990344573	0.253462756	0.134536193	0.218877136	3.283055828	0.066668722	0.265663141	3.35553379	0.079171648	741.9259759	2.92E-08	5.45E-08	4.50E-08	1.77E-07	0	0	NA	DEg	up
ENSG00000117906	RCN2	0.042833687	0.005362729	6.094236309	9.994833373	10.24285756	8.06397722	0.626969377	0.446539775	4.951586656	9.369245837	0.528493621	5.833197722	9.941234084	0.586767968	730.730552	0	0	0	0	0	0	NA	DEg	up
ENSG00000157227	MMP14	0.898730382	0.437017701	2.265781979	3.775196725	31.39998486	1.426086096	0.932697746	0.274179687	0.161513426	2.047012733	0.078902013	0.229454841	2.125367287	0.107960089	713.7523247	0	0	0	0	0	0	NA	DEg	up
ENSG00000255302	EID1	0.041128178	0.010906072	5.921744202	10.05481022	7.763594344	5.888136982	0.567292823	0.369325502	4.781529699	9.749265426	0.490450253	5.678193653	9.945151812	0.570950928	708.4531425	0	0	0	0	0	0	NA	DEg	up
ENSG00000152492	CCDC50	0.469762626	0.155795007	2.399251098	4.000309614	13588.72023	6.843884155	0.999823469	0.631110463	0.877949552	3.115572968	0.281793931	1.272172498	3.377081293	0.376707692	696.6105267	0	0	0	0	0	0	NA	DEg	up
ENSG00000162909	CAPN2	0.546259717	0.20959889	2.238872714	4.912022664	2.864009883	2.015938922	0.561253336	0.290985869	0.724572823	3.906953967	0.185457221	1.015866558	3.882468168	0.261654832	696.2657045	0	0	0	0	0	0	NA	DEg	up
ENSG00000164692	COL1A2	0.164148178	0.103956804	2.640027808	10.46061521	0.451949235	0.859029688	0.146168367	0.075888395	1.680227828	9.296767875	0.180732471	2.206672091	9.373163565	0.235424473	695.1788268	0	0	0	0	0	0	NA	DEg	up
ENSG00000118137	APOA1	0.793366434	1.61E-09	1.204949642	2.637610187	0.640270796	0.279285226	0.346988784	0.095747425	0.172497966	2.289911851	0.075329522	0.248982913	2.637610186	0.094397161	693.5056661	2.73E-05	0	3.43E-05	0	0	0	NA	DEg	up
ENSG00000100097	LGALS1	9.40E-10	3.00E-09	11.62408463	46.21449683	0.484047314	0.517743071	0.039977043	0.011078927	10.51261188	50.58178257	0.207833954	11.62408462	46.21449559	0.251524646	689.3878144	0	0	0	0	0	0	NA	DEg	up
ENSG00000074842	MYDGF	0.166412125	0.077363715	3.444188472	5.722859182	52.13265282	3.019814177	0.938028352	0.345410843	2.202196908	5.211557297	0.422560241	2.87103336	5.280117532	0.543744215	683.466105	0	0	0	0	0	0	NA	DEg	up
ENSG00000105854	PON2	0.423782535	3.71E-08	2.275579434	5.117531897	1.655778888	0.638517473	0.421172214	0.110929812	0.94100895	5.252693438	0.179147891	1.311228641	5.117531832	0.25622286	683.2391837	0	0	0	0	0	0	NA	DEg	up
ENSG00000131236	CAP1	0.092284192	0.041991432	4.521851669	7.984650294	7.777527314	2.749175654	0.632351221	0.256122623	3.386899919	7.772771792	0.435739014	4.10455655	7.649363369	0.536587995	682.3959154	0	0	0	0	0	0	NA	DEg	up
ENSG00000187498	COL4A1	0.608773571	0.215279181	2.031960656	4.541936396	2.261197917	1.317081598	0.526697973	0.224795623	0.547599675	3.348677767	0.163527133	0.794955248	3.564152791	0.223041854	680.4821093	0	0	0	0	0	0	NA	DEg	up
ENSG00000113811	SELENOK	0.20605797	0.064832711	2.898782114	4.686817367	17736.27989	26.18819608	0.999836589	0.848200313	1.673311635	3.997061704	0.418635428	2.301464605	4.382957884	0.525093936	673.8055241	0	0	0	0	0	0	NA	DEg	up
ENSG00000152558	TMEM123	0.336417889	0.077647348	2.771153822	4.34310746	17054.74531	8.735285142	0.999837541	0.667917336	1.308787632	3.605288932	0.363018792	1.838893409	4.005876592	0.459048942	671.7260744	0	0	0	0	0	0	NA	DEg	up
ENSG00000116729	WLS	0.763915636	0.215885181	2.676222997	3.312592882	3.339268545	1.466463575	0.555111502	0.306852114	0.427176566	2.088148874	0.204571892	0.631814483	2.597453477	0.243243811	665.7863572	0	5.25E-11	0	2.23E-10	0	0	NA	DEg	up
ENSG00000197747	S100A10	0.019065714	0.143581444	6.840755188	24.14562307	0.768308281	0.781587938	0.100972779	0.031354809	6.008950366	22.70029383	0.264708043	6.710333605	20.67874633	0.324503889	665.4953889	0	0	0	0	0	0	NA	DEg	up
ENSG00000129038	LOXL1	0.722876169	0.28438877	2.287239817	3.314907447	16862.73436	6.936098165	0.99986438	0.676626121	0.416598861	2.00489716	0.207790638	0.633848657	2.372184133	0.267200446	662.4420457	0	0	0	0	0	0	NA	DEg	up
ENSG00000198467	TPM2	0.024813002	0.003884556	7.587787687	15.72219026	2.261518077	1.297809198	0.229611927	0.076252012	6.484540277	16.68658178	0.388608066	7.399511798	15.66111655	0.472476645	661.5992947	5.33E-05	0	6.55E-05	0	0	0	NA	DEg	up
ENSG00000130066	SAT1	1.91E-09	9.56E-10	6.117575266	16.71890304	1.03215445	0.694991907	0.144362723	0.039910193	5.065907242	17.48285994	0.289764218	6.117575264	16.71890304	0.365907694	659.9704341	0	0	0	0	0	0	NA	DEg	up
ENSG00000105223	PLD3	0.13468282	0.010234111	4.139731319	6.901181188	8.123636166	2.424681421	0.662431112	0.259995405	2.877135883	6.568070519	0.438048872	3.582180635	6.830558276	0.524434532	659.6905893	0	0	0	0	0	0	NA	DEg	up
ENSG00000034713	GABARAPL2	0.142375782	0.035719951	3.591487258	5.758077819	95.69308879	9.891911403	0.963826332	0.632071451	2.365337673	5.24877571	0.450645599	3.080146461	5.552399608	0.554741495	657.6880581	0	0	0	0	0	0	NA	DEg	up
ENSG00000115091	ACTR3	0.248730265	0.079196126	3.082926266	4.925858249	15725.00389	4.19700488	0.999803986	0.460053475	1.739218877	4.370225269	0.397970075	2.316110659	4.535749265	0.510634632	657.5962711	0	0	0	0	0	0	NA	DEg	up
ENSG00000136732	GYPC	0.535527238	0.245192502	2.639106594	6.207676937	1.7192095	2.109587551	0.394466455	0.25363959	0.90805533	4.686581783	0.193756425	1.225793328	4.685602351	0.261608484	655.6455376	0	0	0	0	0	0	NA	DEg	up
ENSG00000109472	CPE	0.641400513	0.154771788	2.481175181	4.828628248	1.387899197	0.843231075	0.358716081	0.148669251	0.642392189	3.878550441	0.165626875	0.889747762	4.08129285	0.218006351	650.5568614	0	0	0	0	0	0	NA	DEg	up
ENSG00000115457	IGFBP2	5.74E-09	0.003505446	12.00569573	23.09565078	2.079239251	3.066332659	0.147621502	0.117205665	10.36696501	22.85798237	0.453538061	12.00569569	23.01469148	0.521653558	649.8870778	0	0	0	0	0	0	NA	DEg	up
ENSG00000131016	AKAP12	0.171766662	0.058651091	3.455157099	7.737872996	2.327630302	1.058995501	0.402510094	0.120383237	2.240032547	7.525954946	0.297640972	2.861676159	7.28403526	0.392869619	649.0147752	1.35E-07	0	1.99E-07	0	0	0	NA	DEg	up
ENSG00000134202	GSTM3	0.833883125	0.412041976	2.314389351	3.293324945	8.802016615	17.65280568	0.791804171	0.842771679	0.266069976	1.692458374	0.15720917	0.38445891	1.936336925	0.198549594	647.2142223	0	3.52E-11	0	1.50E-10	0	0	NA	DEg	up
ENSG00000173436	MINOS1	0.143449934	0.042217346	4.048636717	6.491486703	27.03990924	4.847486461	0.869770792	0.427506653	2.795362083	6.108716944	0.457602162	3.467860049	6.217433888	0.55776388	644.6903503	0	0	0	0	0	0	NA	DEg	up
ENSG00000104368	PLAT	0.90412191	0.484398843	2.261650008	3.350880184	5.383247171	2.465857144	0.704162142	0.423924445	0.146053702	1.540646425	0.094800273	0.216842962	1.727717924	0.125508313	635.5623764	0	2.07E-09	0	7.72E-09	0	0	NA	DEg	up
ENSG00000138448	ITGAV	0.796184494	0.360365236	1.946191499	2.990504377	30.23248039	3.78640739	0.93951921	0.55872166	0.257933279	1.680705191	0.153467295	0.396663954	1.912830558	0.207370147	631.7396915	0	0	0	0	0	0	NA	DEg	up
ENSG00000129562	DAD1	0.08903462	0.016139193	4.72768126	7.533932498	13.33030193	3.840815661	0.738194392	0.3376616	3.556550041	7.392752204	0.481086061	4.306753458	7.412340842	0.581024746	630.5524992	0	0	0	0	0	0	NA	DEg	up
ENSG00000162576	MXRA8	0.763159788	0.338656161	2.0080624	2.956020727	17246.48775	8.140962308	0.99988358	0.733619425	0.301464605	1.683643487	0.179054894	0.47558991	1.954946131	0.2432752	630.2723787	0	0	0	0	0	0	NA	DEg	up
ENSG00000137710	RDX	0.183894756	0.041947823	3.476094962	5.825156785	10.95445806	4.520675621	0.75911561	0.436956201	2.169243287	5.1625857	0.420185429	2.836859235	5.580803134	0.508324549	629.6027226	0	0	0	0	0	0	NA	DEg	up
ENSG00000085063	CD59	0.119025729	9.95E-09	3.094067566	7.682664061	1.454392613	0.781989327	0.31975494	0.092382912	2.143612693	8.171400588	0.262331123	2.725793328	7.682664055	0.354797933	626.061856	1.42E-11	0	2.72E-11	0	0	0	NA	DEg	up
ENSG00000185222	TCEAL9	0.206120528	0.071729171	3.241336157	5.380027209	27.07306559	5.617914427	0.893076031	0.510815079	1.930431245	4.633692458	0.416607546	2.573230269	4.994123408	0.515251638	620.272633	0	0	0	0	0	0	NA	DEg	up
ENSG00000169756	LIMS1	0.512056594	0.246319021	2.145302802	3.86350619	12444.39442	3.801697508	0.999827639	0.49596823	0.697721725	2.718903036	0.256618833	1.046786005	2.911851126	0.359491595	618.7313501	0	0	0	0	0	0	NA	DEg	up
ENSG00000150551	LYPD1	0.773925717	0.359411055	2.080293332	4.706124738	0.656356592	1.02505897	0.239839443	0.178856415	0.36086249	2.922624878	0.123472052	0.470301058	3.014691479	0.156003047	618.6578703	1.18E-05	1.60E-14	1.52E-05	8.64E-14	0	0	NA	DEg	up
ENSG00000117318	ID3	0.127843878	0.046592947	5.965224452	15.09098388	0.831298243	1.311567254	0.122312288	0.079961175	4.312449146	14.10577865	0.305722162	5.202603743	14.38785504	0.361596897	616.1924156	0.000189836	0	0.000224423	0	0	0	NA	DEg	up
ENSG00000100300	TSPO	0.456854425	0.223153528	2.414138843	5.012859657	5.835032758	1.802169956	0.707347724	0.264440517	0.936940602	3.876591577	0.241691853	1.311228641	3.894221352	0.336711379	616.0233231	0	0	0	0	0	0	NA	DEg	up
ENSG00000137100	DCTN3	0.381100027	0.123585594	2.513063245	4.020924368	10221.67562	13.1237633	0.999754204	0.765471122	1.085028478	3.142997062	0.345220965	1.555329536	3.523996082	0.441353935	612.9931966	0	0	0	0	0	0	NA	DEg	up
ENSG00000134871	COL4A2	0.557363071	0.231204072	2.224261462	4.33535972	3.425235602	2.985002282	0.606290359	0.407767031	0.689178194	3.087169442	0.22323951	0.984540277	3.333006856	0.295391015	612.8932002	0	0	0	0	0	0	NA	DEg	up
ENSG00000068697	LAPTM4A	0.051898432	0.001431949	7.715726499	12.74302696	4.677929697	4.419158585	0.377445495	0.257493929	6.434906428	12.52203722	0.513886544	7.315296989	12.72477963	0.574885947	610.4586093	0	0	0	0	0	0	NA	DEg	up
ENSG00000170373	CST1	1.98E-07	2.96E-09	0.201790075	2.89715965	0.024275464	0.163353362	0.107382419	0.053374503	0.146460537	2.428991185	0.060296858	0.201790073	2.897159647	0.069651002	610.1616587	0	1.14E-07	0	3.57E-07	0	0	NA	DEg	up
ENSG00000171345	KRT19	0.206118514	7.46E-09	4.01822016	6.430950054	2.592287494	0.435250071	0.392146508	0.06339024	2.575264443	6.466209598	0.398264919	3.189991863	6.430950049	0.496037419	601.9048777	9.10E-10	0	1.56E-09	0	0	0	NA	DEg	up
ENSG00000166963	MAP1A	0.879454246	0.456902738	2.247710613	2.762837887	12856.95953	6.824810884	0.999825206	0.711833636	0.180227828	1.289911851	0.139721042	0.270951993	1.500489716	0.180575708	598.3824481	0	5.18E-07	0	1.50E-06	0	0	NA	DEg	up
ENSG00000148180	GSN	0.663650128	0.303919728	2.065922725	3.41917399	11523.97707	3.182243291	0.99982076	0.482054558	0.45362083	2.021547502	0.224392862	0.694873881	2.380019589	0.291961413	597.2486688	0	0	0	0	0	0	NA	DEg	up
ENSG00000235162	C12orf75	0.321919505	7.78E-08	3.07129819	5.556317393	2.820028215	0.612719775	0.478674584	0.099321784	1.619609439	5.921645446	0.273506655	2.082587469	5.556317336	0.37481435	595.0143195	0	0	0	0	0	0	NA	DEg	up
ENSG00000232527	AC245595.1	0.786199637	0.382114353	2.331019153	3.496806925	7.727817868	8.423966908	0.768261565	0.706662757	0.350691619	1.992164545	0.176035469	0.498372661	2.160626836	0.230661145	594.8443411	0	1.11E-16	0	6.64E-16	0	0	NA	DEg	up
ENSG00000127920	GNG11	0.747462899	0.333917822	2.556641363	4.993601862	0.919612923	1.223420584	0.264541327	0.196785615	0.492676973	3.377081293	0.145888396	0.645646867	3.326150833	0.194112324	592.8597181	6.10E-14	4.44E-16	1.35E-13	2.59E-15	0	0	NA	DEg	up
ENSG00000197956	S100A6	6.34E-09	3.30E-09	4.43043125	32.80215477	0.133823573	0.23996733	0.029319917	0.007262467	4.107404394	36.77375122	0.111693919	4.430431245	32.80215475	0.13506525	590.2961032	0	0	0	0	0	0	NA	DEg	up
ENSG00000175166	PSMD2	0.194086729	0.060254425	3.655849659	5.652018451	21.20216795	2.520302789	0.852930764	0.308394973	2.325874695	5.314397649	0.437655375	2.946297803	5.311459354	0.554705893	589.950782	0	0	0	0	0	0	NA	DEg	up
ENSG00000119013	NDUFB3	0.158951077	0.054444969	3.568425488	5.469169214	15843.53843	8.329891193	0.999774822	0.603656405	2.329129373	4.968658178	0.46876426	3.001220504	5.171400588	0.580349647	589.931083	0	0	0	0	0	0	NA	DEg	up
ENSG00000119408	NEK6	0.697617659	0.313062315	2.054474422	3.176670031	12143.22119	8.900489339	0.999830842	0.736968774	0.410089504	1.896180215	0.216271376	0.621236778	2.182174339	0.284687051	587.0050662	0	0	0	0	0	0	NA	DEg	up
ENSG00000197321	SVIL	0.715229351	0.326980992	2.275824024	3.889967382	5.047256236	3.107519659	0.689225853	0.444090806	0.438567941	2.450538688	0.178967973	0.648087876	2.618021548	0.247548717	583.891497	0	0	0	0	0	0	NA	DEg	up
ENSG00000167772	ANGPTL4	0.66531202	0.239241885	2.167350351	3.183843947	25.79198514	2.617270039	0.922482051	0.451166801	0.473962571	2.075416259	0.228369884	0.725386493	2.422135162	0.299482252	583.5007065	0	0	0	0	0	0	NA	DEg	up
ENSG00000164292	RHOBTB3	0.602347168	0.211825816	2.408355007	3.95414169	3.443133099	2.782692515	0.58842008	0.413056405	0.6635476	2.763956905	0.240071616	0.957689178	3.1165524	0.307291217	582.7820264	0	0	0	0	0	0	NA	DEg	up
ENSG00000142227	EMP3	0.48663188	0.179680298	2.814103021	5.085091311	2.951781587	3.015639278	0.511939067	0.372267568	1.072823434	4.054848188	0.264577953	1.444670464	4.171400588	0.346327434	578.9369071	0	0	0	0	0	0	NA	DEg	up
ENSG00000134013	LOXL2	0.76403162	0.409213187	2.058584353	3.920799084	6.807275063	3.426289994	0.767807693	0.466346598	0.339707079	2.176297747	0.156094027	0.485760781	2.316356513	0.209708988	576.6640924	0	0	0	0	0	0	NA	DEg	up
ENSG00000060718	COL11A1	0.894946889	0.481428172	2.13383413	2.982273416	5.664784103	2.336871654	0.726383051	0.43933219	0.147681041	1.216454456	0.121402853	0.224165989	1.546523017	0.144948369	573.5158501	0	2.33E-08	0	7.84E-08	0	0	NA	DEg	up
ENSG00000188643	S100A16	0.218706702	0.262102688	1.583508836	9.132024949	0.18289877	0.690811499	0.103542789	0.07032709	1.02441009	7.489715965	0.136775559	1.237184703	6.738491675	0.183599649	572.0441923	0	0	0	0	0	0	NA	DEg	up
ENSG00000166794	PPIB	0.051412033	0.012491443	6.218827532	10.68489021	4.448963555	2.39772515	0.417046371	0.183275674	5.106183889	10.74926543	0.47502631	5.899104963	10.55142018	0.559081608	571.6386366	0	0	0	0	0	0	NA	DEg	up
ENSG00000171223	JUNB	0.790856624	0.431507521	2.182563457	4.129692501	26.7379001	1.844249841	0.92453221	0.308715708	0.308787632	2.266405485	0.136245537	0.456468674	2.347698335	0.194432422	570.9878975	0	0	0	0	0	0	NA	DEg	up
ENSG00000140416	TPM1	1.72E-09	1.65E-09	13.88689995	28.46033302	1.424437615	0.74564646	0.09303156	0.02553061	12.86981286	31.74436827	0.405420349	13.88689992	28.46033301	0.487938771	569.3846347	1.49E-12	0	3.03E-12	0	0	0	NA	DEg	up
ENSG00000116285	ERRFI1	0.60501996	0.262551513	2.234099545	4.567459733	4.721700259	0.896610859	0.678814858	0.164092108	0.633848657	3.41625857	0.185538842	0.882424736	3.368266405	0.261981871	568.9773657	0	0	0	0	0	0	NA	DEg	up
ENSG00000102265	TIMP1	0.049729173	0.018546529	4.388282839	9.479434138	1.855879207	1.366867119	0.297218297	0.126021497	3.386493084	9.58863859	0.353177675	4.170056957	9.303623898	0.448218565	564.6597305	0.055755922	0	0.058049978	0	0	0	NA	DEa	up
ENSG00000135919	SERPINE2	0.246528565	3.93E-09	2.464860934	6.264445622	1.060704074	0.598249513	0.300860733	0.087174135	1.364930838	5.772771792	0.236442889	1.857200976	6.264446621	0.296466885	564.1899422	0	0	0	0	0	0	NA	DEg	up
ENSG00000143369	ECM1	0.937285858	0.584510567	2.757030378	3.286071828	101.7142853	10.62810264	0.97360969	0.763832785	0.126118796	1.213516161	0.103928402	0.172904801	1.36532811	0.126639743	564.1644099	0	0.004236033	0	0.006434695	0	0	NA	DEg	up
ENSG00000161960	EIF4A1	0.042396678	0.00617401	6.636108935	10.70960937	6.209570025	4.300447578	0.483397572	0.286504415	5.512205045	10.69049951	0.515617165	6.354759967	10.64348678	0.597056219	563.8048789	0	0	0	0	0	0	NA	DEg	up
ENSG00000149591	TAGLN	6.10E-09	0.024361532	7.079739599	29.57652568	0.387406216	0.426928604	0.051881432	0.014229315	6.316517494	31.72282076	0.199115884	7.079739626	28.85602351	0.245347029	562.987705	0	0	0	0	0	0	NA	DEg	up
ENSG00000120708	TGFBI	3.48E-07	0.275372767	0.979251393	7.393444636	0.080703031	0.579831703	0.076138209	0.072721887	0.782750203	5.307541626	0.147478863	0.979251424	5.357492654	0.182781664	561.3911743	0	0	0	0	0	0	NA	DEg	up
ENSG00000197712	FAM114A1	0.705703221	0.389560712	2.296160427	4.779718281	3.686896073	2.879751303	0.616222841	0.37597268	0.486574451	2.898139079	0.167892029	0.675752644	2.917727718	0.231602367	559.2573042	0	0	0	0	0	0	NA	DEg	up
ENSG00000164733	CTSB	0.413725211	0.164843088	2.433619519	4.094077193	21.04288412	3.10133227	0.896338077	0.431015398	0.991456469	3.208619001	0.30899788	1.426769731	3.419196866	0.417282124	559.0883212	0	0	0	0	0	0	NA	DEg	up
ENSG00000141756	FKBP10	0.29483014	0.111083331	2.667731855	4.237625044	14903.96518	7.487534951	0.999821037	0.638587018	1.332790887	3.418217434	0.389908165	1.881204231	3.766895201	0.499404451	556.9228154	0	0	0	0	0	0	NA	DEg	up
ENSG00000140682	TGFB1I1	0.826850049	0.482655784	2.274422083	4.151769883	3.656046994	5.748157751	0.616485298	0.580626239	0.288852726	2.079333986	0.138915984	0.393816111	2.147894221	0.183349863	555.5380068	0	0	0	0	0	0	NA	DEg	up
ENSG00000149923	PPP4C	0.148476821	0.043660161	3.638241676	5.418756261	11214.89945	10.43490217	0.999675694	0.658201526	2.432872254	4.93927522	0.492556528	3.098047193	5.182174339	0.597827667	549.48742	0	0	0	0	0	0	NA	DEg	up
ENSG00000139684	ESD	0.086033906	0.015014848	4.837240823	7.488541442	10.69514173	8.511839984	0.688570584	0.531977317	3.61635476	7.084231146	0.510479498	4.421074044	7.376101861	0.599378117	548.6726093	0	0	0	0	0	0	NA	DEg	up
ENSG00000143933	CALM2	0.005157189	8.26E-08	16.43299801	29.83643488	2.357632352	2.398235085	0.125468508	0.074399244	15.10455655	30.54456415	0.494508826	16.34825061	29.83643487	0.54792909	548.2796723	0	0	0	0	0	0	NA	DEg	up
ENSG00000163466	ARPC2	0.016399325	3.19E-09	8.607388063	14.16258571	3.899184376	1.754513136	0.311770823	0.110228199	7.55817738	15.10186092	0.500479869	8.46623271	14.1625857	0.59778863	547.2209259	0	0	0	0	0	0	NA	DEg	up
ENSG00000197043	ANXA6	0.426511341	0.16499692	2.500647162	3.836778489	13493.18429	6.842747675	0.999814708	0.640735138	1.010577705	2.857002938	0.353719519	1.434092758	3.203721841	0.447633356	546.0467364	0	0	0	0	0	0	NA	DEg	up
ENSG00000196154	S100A4	0.693914182	0.173876489	2.038920613	3.790285802	1.652325198	0.576569704	0.447633477	0.132033154	0.432872254	2.94417238	0.147026803	0.624084622	3.131243879	0.199308852	545.9784368	0	0	0	0	0	0	NA	DEg	up
ENSG00000172354	GNB2	0.18370088	0.084511671	3.179724826	4.884918839	14144.70087	7.504466981	0.999775251	0.605717433	1.946704638	4.238981391	0.459238779	2.595606184	4.47208619	0.580401646	545.1607442	0	0	0	0	0	0	NA	DEg	up
ENSG00000147257	GPC3	0.253460519	0.284613446	4.080667713	11.8714192	1.177840131	0.523305244	0.22398752	0.042219998	2.369812856	7.38589618	0.320856508	3.04637917	8.492654261	0.358707546	544.3587998	3.68E-06	0	4.90E-06	0	0	0	NA	DEg	up
ENSG00000077942	FBLN1	0.310177076	0.166423409	3.072686319	5.272113016	17.02213185	5.036406887	0.847090613	0.488567412	1.567941416	4.053868756	0.386776561	2.119609439	4.394711068	0.482309168	539.7242726	0	0	0	0	0	0	NA	DEg	up
ENSG00000213977	TAX1BP3	0.355801392	0.201542742	2.422573358	3.987856779	11702.61949	6.541083714	0.999793032	0.621248047	1.074043938	2.916748286	0.368233331	1.560618389	3.184133203	0.490123462	539.2356071	0	0	0	0	0	0	NA	DEg	up
ENSG00000170043	TRAPPC1	0.100230474	0.01694499	4.403532396	6.735085804	14.93760962	5.390276555	0.772323041	0.444545606	3.195280716	6.433888345	0.496632914	3.962164361	6.620959843	0.598427487	536.9451972	0	0	0	0	0	0	NA	DEg	up
ENSG00000105355	PLIN3	0.289419213	0.119996455	2.796275665	4.368471413	12286.97193	7.227163926	0.999772471	0.623265885	1.441415785	3.607247796	0.399588791	1.986981286	3.844270323	0.516868253	535.4493179	0	0	0	0	0	0	NA	DEg	up
ENSG00000102931	ARL2BP	0.52940895	0.19311453	2.113748536	3.115933905	12346.94597	584.0624377	0.999828833	0.994693378	0.643612693	2.104799216	0.305783415	0.994711147	2.514201763	0.395636962	532.7508038	0	0	0	0	0	0	NA	DEg	up
ENSG00000163659	TIPARP	0.882279189	0.528606317	1.969879631	2.937919391	10378.97657	14.24813366	0.999810241	0.829052117	0.157038242	1.215475024	0.12919907	0.23189585	1.384916748	0.167443892	529.4589007	0	5.22E-13	0	2.56E-12	0	0	NA	DEg	up
ENSG00000115310	RTN4	0.020941782	3.70E-09	7.588116601	13.25563174	3.229278119	2.108968531	0.29852642	0.137261529	6.535801465	13.89715965	0.470297646	7.42921074	13.25563173	0.560456936	526.7770062	0	0	0	0	0	0	NA	DEg	up
ENSG00000129055	ANAPC13	0.338090294	0.120542302	2.45302006	3.780933906	12002.40954	16.35328846	0.999795664	0.812213562	1.123270952	2.97453477	0.377629121	1.623677787	3.325171401	0.488298975	526.1643916	0	0	0	0	0	0	NA	DEg	up
ENSG00000188229	TUBB4B	0.099501951	9.89E-09	5.888614133	12.02252693	1.642796647	0.84780815	0.218126018	0.065873044	4.681448332	12.42409403	0.376804001	5.30268511	12.02252693	0.441062444	524.8941671	6.69E-09	0	1.08E-08	0	0	0	NA	DEg	up
ENSG00000182054	IDH2	0.298026915	0.146272824	2.940682464	4.927405564	17.82581551	7.54189554	0.858392953	0.60483707	1.506916192	3.898139079	0.386573224	2.064279902	4.206660137	0.490717062	523.3923761	0	0	0	0	0	0	NA	DEg	up
ENSG00000136240	KDELR2	0.078468746	0.032291112	4.916727193	7.844897323	7.41467286	2.695401437	0.601283944	0.255723438	3.788445891	7.598432909	0.498582528	4.530919447	7.591576885	0.596835086	521.073053	0	0	0	0	0	0	NA	DEg	up
ENSG00000165410	CFL2	0.615027493	0.279363798	2.096670014	3.265968379	17271.04375	8.333459531	0.999878617	0.718437116	0.537428804	2.121449559	0.253330937	0.807160293	2.353574927	0.342950753	520.9406156	0	0	0	0	0	0	NA	DEg	up
ENSG00000015153	YAF2	0.864478346	0.43633736	1.999326239	1.966986743	12533.53484	15021.979	0.999840507	0.999869077	0.166802278	0.819784525	0.203470879	0.270951993	1.108716944	0.244383379	520.055994	0	0.000133734	0	0.000276217	0	0	NA	DEg	up
ENSG00000130429	ARPC1B	0.160328096	0.13798644	3.770506801	6.007163414	15.97415296	2.70957024	0.809036628	0.31084697	2.502847844	5.064642507	0.494180555	3.165988609	5.178256611	0.611400486	518.9034517	0	0	0	0	0	0	NA	DEg	up
ENSG00000182667	NTM	0.875895987	0.530460916	2.393068569	3.852737255	8.491135599	4.552915076	0.780133804	0.541649226	0.213995118	1.696376102	0.126148392	0.296989422	1.809010774	0.164172279	517.8282038	0	6.66E-16	0	3.85E-15	0	0	NA	DEg	up
ENSG00000136026	CKAP4	0.29241333	0.120763736	2.814434586	4.345550177	16560.25574	6.951813557	0.999830078	0.615348299	1.436940602	3.525954946	0.407532321	1.991456469	3.820763957	0.521219445	515.1936912	0	0	0	0	0	0	NA	DEg	up
ENSG00000159176	CSRP1	0.845024766	0.474636175	2.194634478	3.719263818	1.520472531	2.046593001	0.409267493	0.354950368	0.254271766	1.848188051	0.137578947	0.340113914	1.953966699	0.174063311	514.4578168	1.35E-10	2.20E-09	2.42E-10	8.20E-09	0	0	NA	DEg	up
ENSG00000176907	TCIM	0.938405347	0.544147836	2.470282617	3.1326203	2.455441697	1.073771365	0.498493529	0.25527137	0.111472742	1.282076396	0.086947036	0.152156225	1.428011753	0.106551101	510.0543149	7.57E-11	0.000334159	1.38E-10	0.000641713	0	0	NA	DEg	up
ENSG00000118816	CCNI	0.006618873	0	12.46165203	18.52889324	6.117536015	6.813103339	0.329268211	0.268846352	10.77990236	17.8805093	0.602885644	12.37917006	18.52889324	0.66810089	503.7244043	0	0	0	0	0	0	NA	DEg	up
ENSG00000171617	ENC1	0.840238298	0.400482218	2.20527793	2.537135404	9.835290302	2.604944209	0.816846025	0.50659352	0.233116355	1.202742409	0.193820683	0.352318959	1.521057786	0.231627596	501.9541662	0	1.06E-06	0	2.95E-06	0	0	NA	DEg	up
ENSG00000057019	DCBLD2	0.370763157	0.159369992	2.171770895	5.819757014	1.22350158	0.640624377	0.36035446	0.099162006	1.001220504	5.237022527	0.191181248	1.366558177	4.892262488	0.27933051	501.8734908	9.98E-12	0	1.93E-11	0	0	0	NA	DEg	up
ENSG00000154553	PDLIM3	0.886748969	0.504753736	2.105104279	3.354123127	4.540982755	1.505093786	0.683256589	0.309739988	0.158258747	1.448579824	0.109250967	0.238405207	1.661116552	0.143521059	501.8234181	2.22E-16	3.21E-14	5.62E-16	1.70E-13	0	0	NA	DEg	up
ENSG00000127483	HP1BP3	0.450831247	0.156918982	2.364693424	3.443366228	18134.9394	20.26942314	0.999869623	0.854788647	0.890561432	2.477962782	0.359392578	1.298616762	2.903036239	0.447330538	499.1703522	0	0	0	0	0	0	NA	DEg	up
ENSG00000111229	ARPC3	0.027834535	1.17E-08	7.112106445	11.0979432	5.546626037	2.621963928	0.438165989	0.191106536	6.098454028	11.51420176	0.529646271	6.914157852	11.09794319	0.623012547	498.871055	0	0	0	0	0	0	NA	DEg	up
ENSG00000163453	IGFBP7	1.53E-07	0.315450535	1.105370224	11.7051012	0.077502499	0.418311466	0.065520573	0.034504432	0.890968267	8.507345739	0.104729289	1.10537022	8.012732615	0.137951717	498.6808402	0.001629258	0	0.001825722	0	0	0	NA	DEg	up
ENSG00000132386	SERPINF1	0.481608008	0.185666009	2.526276185	4.262510002	5.142832968	2.410250352	0.67059066	0.36120739	0.909682669	3.062683643	0.297021428	1.309601302	3.471106758	0.37728638	497.6353432	0	0	0	0	0	0	NA	DEg	up
ENSG00000122861	PLAU	0.632538127	0.181014112	2.053760366	5.653061288	0.62298071	0.384220537	0.232738503	0.063641312	0.588283157	4.97453477	0.11825893	0.7546786	4.629774731	0.163005469	496.7463229	0	0	0	0	0	0	NA	DEg	up
ENSG00000220205	VAMP2	0.286334168	0.085768014	2.631987154	3.884594148	12911.13939	12.75532295	0.999796188	0.766549669	1.299430431	3.036238981	0.4279737	1.878356387	3.551420176	0.528902888	496.6882863	0	0	0	0	0	0	NA	DEg	up
ENSG00000128595	CALU	0.054068846	0.021395383	5.764055389	9.163731695	6.407933046	3.207981715	0.526449157	0.259299711	4.655817738	8.979431929	0.518498027	5.452400325	8.967678746	0.608005759	496.2444331	0	0	0	0	0	0	NA	DEg	up
ENSG00000115461	IGFBP5	4.36E-07	0.035356699	1.413751002	6.709310709	0.095510718	0.319439774	0.063283072	0.045447591	1.064686737	5.895200784	0.180602286	1.413751017	6.47208619	0.218438225	495.1679165	0	0	0	0	0	0	NA	DEg	up
ENSG00000148444	COMMD3	0.799268624	0.375771716	1.730855429	2.022478349	12243.09949	17869.17824	0.999858646	0.99988683	0.207892596	0.945151812	0.219956829	0.347436941	1.262487757	0.275200245	493.6681897	0	5.32E-05	0	0.000117498	0	0	NA	DEg	up
ENSG00000142694	EVA1B	0.750395006	0.392520094	2.38619495	3.521234615	51.69677084	8.144732826	0.955878992	0.6981618	0.406834825	1.983349657	0.205125114	0.595606184	2.139079334	0.278440437	493.5418731	0	0	0	0	0	0	NA	DEg	up
ENSG00000188290	HES4	0.449672569	0.201066458	2.89050499	5.259218671	4.048291602	1.712069221	0.583428488	0.245588656	1.137510171	3.799216454	0.299406518	1.590724166	4.201762977	0.378584936	491.052951	0	0	0	0	0	0	NA	DEg	up
ENSG00000143198	MGST3	0.053887282	0.009634411	5.613312617	8.909540553	5.95937679	4.035386499	0.514951761	0.311734974	4.497558991	8.761018609	0.513360283	5.310821806	8.823702253	0.601881348	489.9951109	0	0	0	0	0	0	NA	DEg	up
ENSG00000198363	ASPH	0.435708632	0.188837714	2.317905338	3.652513973	34.95695007	2.143701505	0.937815846	0.369845033	0.89544345	2.823702253	0.31711681	1.307973963	2.962781587	0.441468237	488.4887159	0	0	0	0	0	0	NA	DEg	up
ENSG00000243449	C4orf48	0.167018386	0.043194786	3.442787734	5.035325483	13642.51132	7.883395137	0.999747706	0.610230329	2.148901546	4.25367287	0.505187308	2.867778682	4.817825661	0.595243349	487.8752378	0	0	0	0	0	0	NA	DEg	up
ENSG00000084234	APLP2	0.070311621	0.022938393	5.526493865	8.826360682	5.791686461	3.0714152	0.511715337	0.258150366	4.321399512	8.419196866	0.513279305	5.137917006	8.623898139	0.595776634	482.1665932	0	0	0	0	0	0	NA	DEg	up
ENSG00000160789	LMNA	0.36182413	0.222248377	2.467110748	6.664270193	1.183184558	0.96418312	0.324133929	0.126393003	1.197721725	5.510284035	0.217361159	1.574450773	5.183153771	0.303763084	481.4611936	7.24E-05	0	8.80E-05	0	0	0	NA	DEg	up
ENSG00000154640	BTG3	0.394869302	0.159234033	2.589734371	3.949106614	133.8011162	4.898000671	0.981012404	0.553627362	1.107811229	2.966699314	0.373415406	1.567127746	3.320274241	0.471987442	481.092	0	0	0	0	0	0	NA	DEg	up
ENSG00000204262	COL5A2	0.842810993	0.463153049	2.375957361	3.174483504	7.920416847	3.511694158	0.769243297	0.525216998	0.253864931	1.396669931	0.181764442	0.373474369	1.704211557	0.219147891	476.8754628	0	4.09E-09	0	1.48E-08	0	0	NA	DEg	up
ENSG00000164251	F2RL1	0.761334944	0.528755443	1.883612395	4.435293095	28.6817081	1.526142602	0.938374198	0.256002527	0.299837266	2.156709109	0.139025363	0.449552482	2.090107738	0.215085794	475.9685772	0	0	0	0	0	0	NA	DEg	up
ENSG00000148516	ZEB1	0.890014003	0.502997056	1.953055846	1.974617912	11867.95712	11719.72839	0.999835462	0.999831542	0.131000814	0.714985309	0.183221686	0.214808788	0.981390793	0.218882008	475.4571731	0	0.025989471	0	0.032824513	0	0	NA	DEg	up
ENSG00000122545	07-Sep	0.080934011	0.016803811	5.311048595	8.118797862	7.241447497	6.76377986	0.576893029	0.454476367	4.068755085	7.653281097	0.531635391	4.881204231	7.982370225	0.611498101	475.0412792	0	0	0	0	0	0	NA	DEg	up
ENSG00000110321	EIF4G2	0.051730454	0.011359862	5.187385742	7.681778894	14.3304043	8.283089023	0.73422269	0.518832293	4.077298617	7.307541626	0.557957631	4.91903987	7.594515181	0.647709531	473.5581145	0	0	0	0	0	0	NA	DEg	up
ENSG00000107551	RASSF4	0.793725424	0.32054762	1.713926337	2.597584691	10.17196435	0.65048929	0.855801607	0.200269235	0.216436127	1.376101861	0.157282054	0.353539463	1.764936337	0.20031287	472.0734839	0	0	0	0	0	0	NA	DEg	up
ENSG00000067057	PFKP	0.494322365	0.364836127	2.369352875	4.339228796	57.19319559	2.396087044	0.960220761	0.355749767	0.858014646	2.822722821	0.303967021	1.19812856	2.75612145	0.434715444	472.0593797	0	0	0	0	0	0	NA	DEg	up
ENSG00000249087	ZNF436-AS1	0.851066899	0.446795816	2.373814929	2.494593053	97.16437492	6.678572523	0.976151717	0.728055377	0.223352319	1.047012733	0.213323403	0.353539463	1.380019589	0.25618438	471.731332	0	0.004716065	0	0.007074647	0	0	NA	DEg	up
ENSG00000079150	FKBP7	0.799723052	0.410376615	1.89119722	2.357122377	13960.02762	15936.17683	0.999864546	0.999852112	0.233116355	1.080313418	0.215785855	0.378763222	1.389813908	0.272528013	471.7038857	0	6.55E-11	0	2.76E-10	0	0	NA	DEg	up
ENSG00000174021	GNG5	0.013079815	0.006989226	7.187584369	11.02218736	6.836097748	4.496129604	0.487468105	0.289730492	6.078925956	10.94221352	0.555548103	7.09357201	10.94515181	0.648101747	470.1837775	0	0	0	0	0	0	NA	DEg	up
ENSG00000170955	CAVIN3	0.69295725	0.34751879	2.520168047	4.15651406	3.023245466	2.8582297	0.54537614	0.407460315	0.56916192	2.658178257	0.214117288	0.773799837	2.712047013	0.285319478	469.8243043	0	0	0	0	0	0	NA	DEg	up
ENSG00000168615	ADAM9	0.826504272	0.473897801	1.718832157	2.489061108	18931.46021	87.64917862	0.999909216	0.97238618	0.185109845	1.136141038	0.162928579	0.298209927	1.30950049	0.227727999	469.5394678	0	8.53E-13	0	4.13E-12	0	0	NA	DEg	up
ENSG00000168374	ARF4	0.107297123	0.0222473	4.469380988	6.685462251	11.51174071	4.370327318	0.720333712	0.395297621	3.270545159	6.398628795	0.511132191	3.989829129	6.536728697	0.610370923	469.0842039	0	0	0	0	0	0	NA	DEg	up
ENSG00000145632	PLK2	0.802457489	0.435099457	1.993577022	3.549119216	4.113578323	1.394276432	0.673567003	0.282048319	0.268510985	1.8374143	0.146135243	0.393816111	2.00489716	0.196427088	468.3276668	0	0	0	0	0	0	NA	DEg	up
ENSG00000106588	PSMA2	0.09590428	0.022384887	4.889150345	7.287517841	11.75496977	5.694710969	0.706253601	0.438654337	3.714808788	7.033300686	0.528174317	4.420260374	7.124387855	0.620440726	465.2169798	0	0	0	0	0	0	NA	DEg	up
ENSG00000157916	RER1	0.243503641	0.135683535	2.869637572	4.346904231	10692.14908	6.272269862	0.999731685	0.59065515	1.595199349	3.560235064	0.44806012	2.170870627	3.757100881	0.577804721	463.3874717	0	0	0	0	0	0	NA	DEg	up
ENSG00000082153	BZW1	0.197723228	0.064461852	3.443717727	4.996940652	12690.60081	7.755723723	0.999728714	0.608164968	2.132628153	4.403525955	0.484300121	2.762815297	4.674828599	0.590998202	462.3062384	0	0	0	0	0	0	NA	DEg	up
ENSG00000145247	OCIAD2	0.062081153	0.011083852	5.053776404	8.659149615	2.904362728	1.286598588	0.364955008	0.129361669	3.962571196	8.964740451	0.442017392	4.740032547	8.563173359	0.553536913	461.3828067	0.000120194	0	0.000144264	0	0	0	NA	DEg	up
ENSG00000116717	GADD45A	0.606326772	0.259434375	2.596994286	3.953089205	6.534821473	2.39941683	0.715610306	0.377711854	0.737998373	2.800195886	0.263552409	1.022375915	2.927522037	0.34922911	461.3628411	0	0	0	0	0	0	NA	DEg	up
ENSG00000167460	TPM4	0.017876841	0.02460816	7.258314926	11.82276828	3.961103618	2.20286484	0.353057835	0.157059922	6.159479251	11.87071499	0.518880224	7.128559805	11.53183154	0.618163713	461.0437048	0	0	0	0	0	0	NA	DEg	up
ENSG00000146425	DYNLT1	0.084004979	0.023560746	4.616445313	7.073613075	8.925624791	3.856142792	0.659103425	0.35281143	3.47721725	6.812928501	0.510385108	4.228641172	6.906953967	0.612229529	460.8148898	0	0	0	0	0	0	NA	DEg	up
ENSG00000166130	IKBIP	0.622869517	0.333046232	2.104668726	3.326189555	12709.02401	275.0517552	0.999834423	0.988051533	0.529698942	2.005876592	0.264073545	0.793734744	2.21841332	0.357793896	460.10349	0	0	0	0	0	0	NA	DEg	up
ENSG00000105767	CADM4	0.851081229	0.489792228	1.625495028	2.27481221	11920.85308	5.428191367	0.999863661	0.704685038	0.143205858	0.871694417	0.164284474	0.242066721	1.160626836	0.208565504	457.9615806	0	2.74E-14	0	1.46E-13	0	0	NA	DEg	up
ENSG00000170540	ARL6IP1	0.092636499	9.69E-10	4.72758697	10.05484819	1.262731622	0.870254342	0.210795403	0.0796564	3.649715216	9.69539667	0.376437947	4.289666395	10.05484819	0.42662667	456.328613	8.18E-08	0	1.22E-07	0	0	0	NA	DEg	up
ENSG00000148154	UGCG	0.613142802	0.370874717	1.917140025	3.65228827	13.09558152	1.264648122	0.872298969	0.257202457	0.495117982	2.312438786	0.214110741	0.741659886	2.297747307	0.322776958	455.7565172	0	0	0	0	0	0	NA	DEg	up
ENSG00000245532	NEAT1	2.62E-08	1.38E-09	5.683886842	16.74926544	0.516206673	0.593112434	0.083257885	0.034200179	4.780309194	17.38589618	0.274953281	5.683889341	16.74926543	0.339351559	455.5148832	0	0	0	0	0	0	NA	DEg	up
ENSG00000163565	IFI16	0.88874162	0.526151174	2.31832647	2.614719018	46.37732985	7.769349653	0.952391514	0.748198986	0.168022783	0.973555338	0.172586782	0.257933279	1.238981391	0.208181722	455.4916403	0	0.006770126	0	0.009768033	0	0	NA	DEg	up
ENSG00000198431	TXNRD1	0.453058375	0.231792565	2.26646804	3.474259538	11626.96897	4.816781943	0.999805106	0.580962229	0.859641985	2.389813908	0.359710847	1.239625712	2.668952008	0.464461597	455.4490267	0	0	0	0	0	0	NA	DEg	up
ENSG00000113583	C5orf15	0.499249742	0.197501271	1.906821458	2.809538304	16263.71415	14777.36885	0.99988277	0.999809912	0.609031733	1.840352595	0.330932091	0.954841334	2.254652302	0.423498263	452.2910368	0	0	0	0	0	0	NA	DEg	up
ENSG00000086065	CHMP5	0.15708414	0.067456487	3.333675715	4.87329995	18171.66736	20.09146944	0.999816579	0.804792911	2.12896664	4.190009794	0.508105409	2.810008137	4.544564153	0.618322911	452.2515228	0	0	0	0	0	0	NA	DEg	up
ENSG00000139318	DUSP6	0.734614593	0.346045378	2.708804702	3.534586682	2.959678303	3.278455725	0.522128813	0.481202894	0.500406835	1.97453477	0.253430247	0.718877136	2.311459354	0.311005744	451.8450552	0	1.79E-06	0	4.86E-06	0	0	NA	DEg	up
ENSG00000145431	PDGFC	0.904754739	0.576015519	1.764106476	2.335476172	11014.39425	11968.68962	0.999839862	0.999804906	0.109031733	0.823702253	0.132367895	0.168022783	0.990205681	0.169684729	451.3454614	0	3.19E-06	0	8.37E-06	0	0	NA	DEg	up
ENSG00000088832	FKBP1A	0.035782481	0.010716978	7.679595629	11.05481117	5.384791876	1.840827003	0.412173313	0.142748035	6.548820179	11.49755142	0.5695839	7.404800651	10.93633692	0.677082345	451.1328063	0	0	0	0	0	0	NA	DEg	up
ENSG00000134531	EMP1	0.928139043	0.61238138	2.774094473	3.737122508	4.362011453	2.910965517	0.611259348	0.437865068	0.15093572	1.436826641	0.105047969	0.199349064	1.448579824	0.1376169	451.028852	3.33E-16	0.000145387	8.36E-16	0.000298087	0	0	NA	DEg	up
ENSG00000113083	LOX	0.92060859	0.608926534	3.095148447	5.184253843	0.712060377	1.187942046	0.187029504	0.186425852	0.225793328	2.221351616	0.10164682	0.245728234	2.027424094	0.121202187	450.8689345	3.10E-06	0.001518039	4.15E-06	0.002535972	0	0	NA	DEg	up
ENSG00000137267	TUBB2A	0.16670227	1.86E-08	4.46772541	9.16454457	1.285990346	0.621058947	0.223506061	0.063466596	3.089910496	9.625857003	0.32100108	3.722945484	9.164544564	0.406233551	449.7071665	1.71E-09	0	2.86E-09	0	0	0	NA	DEg	up
ENSG00000155660	PDIA4	0.160094258	0.067810962	3.981131486	6.214766737	9.445431924	4.398773453	0.703488423	0.41444922	2.691212368	5.61410382	0.479366334	3.343775427	5.793339863	0.577175775	447.2814187	0	0	0	0	0	0	NA	DEg	up
ENSG00000172757	CFL1	0.000752186	0	24.36861535	37.36238981	3.847153127	2.532391141	0.136347629	0.063476753	22.54963385	39.76101861	0.567129179	24.35028478	37.36238981	0.651732529	447.1565215	0	0	0	0	0	0	NA	DEg	up
ENSG00000146242	TPBG	0.336587159	3.85E-08	2.659027121	6.002938307	0.846727567	0.463126099	0.241525047	0.071624109	1.252644426	5.059745348	0.247570646	1.764035801	6.002938296	0.293862058	446.6216644	4.53E-12	0	8.94E-12	0	0	0	NA	DEg	up
ENSG00000125868	DSTN	0.008957671	1.67E-09	10.47832259	15.11851127	3.79396181	1.478335575	0.265827229	0.089073279	9.347030106	16.09892262	0.580599729	10.38445891	15.11851126	0.686870468	442.6955229	0	0	0	0	0	0	NA	DEg	up
ENSG00000151474	FRMD4A	0.8501396	0.469424703	1.989918946	2.156105831	10898.65149	17373.69266	0.999817449	0.999875914	0.191619203	0.889324192	0.215466086	0.298209927	1.143976494	0.260678369	441.5084507	0	0.002794249	0	0.004414317	0	0	NA	DEg	up
ENSG00000086061	DNAJA1	0.178316707	0.04712291	3.835228805	5.739614876	10.53930549	4.527148048	0.733192831	0.440951844	2.521155411	5.205680705	0.484308499	3.151342555	5.469147894	0.576203572	440.1168332	0	0	0	0	0	0	NA	DEg	up
ENSG00000169439	SDC2	0.392244619	0.151047675	2.751929062	4.012548594	55.18292846	4.553796644	0.952499597	0.531591538	1.194060212	3.000979432	0.397890168	1.672497966	3.406464251	0.490977695	438.9663375	0	0	0	0	0	0	NA	DEg	up
ENSG00000123416	TUBA1B	1.98E-09	0	34.85313264	62.87463271	1.841639946	1.554208675	0.050188074	0.024122872	32.93897478	65.9079334	0.499772532	34.85313263	62.87463271	0.554327415	438.7593813	0	0	0	0	0	0	NA	DEg	up
ENSG00000158164	TMSB15A	0.328887963	0.10549567	3.109857225	5.130906325	3.858713937	1.558882213	0.553731008	0.233024139	1.486981286	3.86777669	0.384453759	2.087062653	4.589618022	0.454735589	437.4316598	0	0	0	0	0	0	NA	DEg	up
ENSG00000104267	CA2	0.88556139	0.537974211	1.848625303	2.796101039	10939.99534	1.489693587	0.99983105	0.347588654	0.127746135	0.99510284	0.128374807	0.211554109	1.291870715	0.163757957	436.9638143	0	0	0	0	0	0	NA	DEg	up
ENSG00000166923	GREM1	0.890095753	0.584360483	3.679510182	5.681390154	0.815627969	1.724928823	0.181446697	0.232899613	0.34906428	2.536728697	0.137604104	0.404393816	2.361410382	0.171250969	436.8270443	7.99E-07	7.29E-05	1.12E-06	0.000157534	0	0	NA	DEg	up
ENSG00000011422	PLAUR	0.826506262	0.492575574	2.082318611	3.524549174	1.364009653	2.115624542	0.395786341	0.375099181	0.262815297	1.812928501	0.144967271	0.361269325	1.788442703	0.20200218	436.7887569	3.38E-09	1.16E-08	5.56E-09	4.03E-08	0	0	NA	DEg	up
ENSG00000170759	KIF5B	0.108494813	0.038573786	4.64697085	7.293074302	6.315412249	3.818922091	0.576098481	0.343675606	3.457689178	6.866797258	0.503537391	4.142799024	7.011753183	0.590836402	436.7249418	0	0	0	0	0	0	NA	DEg	up
ENSG00000198420	TCAF1	0.56894752	0.21113731	2.027319743	2.64082942	10373.8243	11355.30615	0.999804612	0.999767491	0.551668023	1.654260529	0.333483156	0.873881204	2.083251714	0.419479412	436.437704	0	0	0	0	0	0	NA	DEg	up
ENSG00000138434	SSFA2	0.887113241	0.546349585	1.830791264	2.351152749	12854.1265	8.459294041	0.999857592	0.782511047	0.124898291	0.889324192	0.140441801	0.206672091	1.066601371	0.193766947	433.8876606	0	1.79E-07	0	5.46E-07	0	0	NA	DEg	up
ENSG00000090097	PCBP4	0.709081392	0.348308221	2.002578908	2.73078102	350.3536469	12.4138436	0.994316607	0.819686451	0.370626526	1.436826641	0.257947977	0.582587469	1.779627816	0.327364781	433.681029	0	3.55E-15	0	1.98E-14	0	0	NA	DEg	up
ENSG00000160211	G6PD	0.438569278	0.268237168	2.362325134	3.80790624	15754.04066	3.049027629	0.999850072	0.444663415	0.923515053	2.698334966	0.342253673	1.32628153	2.786483839	0.475969575	433.6738449	0	0	0	0	0	0	NA	DEg	up
ENSG00000145423	SFRP2	0.080170294	0.308950569	4.665755683	13.4148523	0.677602831	0.459061926	0.126812159	0.033088133	3.406834825	8.288932419	0.411010086	4.29170057	9.270323213	0.462950479	433.5527015	0	0	0	0	0	0	NA	DEg	up
ENSG00000182752	PAPPA	0.908358916	0.580085516	2.708058682	5.513917342	1.074705539	0.824923049	0.284105875	0.130137848	0.203417413	2.460333007	0.082678813	0.248169243	2.315377081	0.107183078	433.4484533	1.00E-06	2.06E-10	1.39E-06	8.33E-10	0	0	NA	DEg	up
ENSG00000108679	LGALS3BP	0.76696858	0.399468019	2.119446099	2.828049847	12614.53586	4.008034295	0.999832012	0.586305583	0.326688365	1.458374143	0.22400861	0.493897478	1.698334966	0.290812759	432.474745	0	0	0	0	0	0	NA	DEg	up
ENSG00000075223	SEMA3C	0.957650402	0.660105923	1.930922682	2.17847993	14599.1259	7.651485131	0.999867755	0.778383757	0.052074858	0.549461312	0.094774384	0.0817738	0.740450539	0.110437896	431.3954763	1.52E-12	0.060133918	3.08E-12	0.070070633	0	0	NA	DEs	up
ENSG00000060982	BCAT1	0.461032844	0.20287415	2.411718889	3.532524498	18869.28591	29.93185829	0.999872204	0.894439275	0.878763222	2.447600392	0.359030512	1.299837266	2.815866797	0.461611773	431.2370752	0	0	0	0	0	0	NA	DEg	up
ENSG00000172638	EFEMP2	0.823539636	0.483227061	1.842119231	2.53968188	13621.25222	16601.58077	0.99986478	0.999847045	0.206672091	1.090107738	0.189588684	0.325061025	1.312438786	0.247677095	430.1796589	0	6.12E-11	0	2.58E-10	0	0	NA	DEg	up
ENSG00000077380	DYNC1I2	0.172320297	0.067407386	3.392101392	4.931855992	15686.76188	21.74173687	0.999783807	0.815103424	2.124491456	4.235063663	0.501643334	2.807567128	4.599412341	0.610418662	429.9801472	0	0	0	0	0	0	NA	DEg	up
ENSG00000179222	MAGED1	0.359992369	0.141149575	2.623418312	3.759894612	15460.11944	10.0941588	0.999830339	0.728606892	1.195280716	2.852105779	0.419087092	1.679007323	3.229187071	0.519947369	429.8816446	0	0	0	0	0	0	NA	DEg	up
ENSG00000149257	SERPINH1	0.073470511	0.034522529	5.690236593	8.99617684	5.233431766	3.184544337	0.479091052	0.261441362	4.46623271	8.556317336	0.521980723	5.272172498	8.685602351	0.607001367	429.0384286	0	0	0	0	0	0	NA	DEg	up
ENSG00000150991	UBC	0.008253103	1.13E-08	11.17687358	18.73947111	2.301528347	2.861096952	0.170756768	0.132454709	10.1261188	19.12830558	0.529378766	11.08462164	18.73947111	0.591511979	427.7812322	0	0	0	0	0	0	NA	DEg	up
ENSG00000162368	CMPK1	0.524128043	0.213881777	1.954358519	2.783361551	14126.82207	14317.2305	0.999861675	0.999805631	0.590724166	1.803134182	0.327609654	0.93002441	2.18805093	0.425046966	427.6279583	0	0	0	0	0	0	NA	DEg	up
ENSG00000198856	OSTC	0.021100216	0.005727338	7.809616821	11.23969187	9.431559826	5.578755315	0.5470369	0.331704542	6.677379984	11.0950049	0.601836596	7.644833198	11.17531832	0.684081919	427.0783773	0	0	0	0	0	0	NA	DEg	up
ENSG00000175550	DRAP1	0.060925041	0.013873806	5.531038495	7.964574741	7.584043325	2.411383362	0.578268853	0.232401031	4.425142392	8.071498531	0.548242978	5.194060212	7.854064643	0.661321296	426.0982134	0	0	0	0	0	0	NA	DEg	up
ENSG00000183726	TMEM50A	0.128209535	0.047670467	4.01845951	5.728516875	94.70592774	7.757086384	0.959296182	0.575212412	2.806346623	5.238001959	0.535766623	3.503254679	5.455435847	0.642158533	424.4001119	0	0	0	0	0	0	NA	DEg	up
ENSG00000110841	PPFIBP1	0.65209404	0.318081981	1.852300447	2.639899625	13298.95742	13.74119795	0.999860738	0.838844765	0.404800651	1.419196866	0.285232205	0.644426363	1.800195886	0.357975689	421.9612389	0	0	0	0	0	0	NA	DEg	up
ENSG00000177697	CD151	0.232616176	0.120525004	3.088701737	4.789831179	19.51683195	4.565612141	0.863365237	0.488016653	1.759560618	4.005876592	0.439244839	2.370219691	4.212536729	0.562658522	421.5909393	0	0	0	0	0	0	NA	DEg	up
ENSG00000185624	P4HB	0.060434538	0.032981112	5.403013436	8.087498158	8.725371471	3.908946834	0.617577418	0.3258421	4.280716029	7.759059745	0.551705512	5.076484947	7.820763957	0.64910346	420.553008	0	0	0	0	0	0	NA	DEg	up
ENSG00000198833	UBE2J1	0.787752597	0.421057294	1.738533342	2.206054099	10763.92028	11145.33424	0.999838511	0.999802104	0.224572823	1.024485798	0.219205404	0.368999186	1.277179236	0.288917308	418.0240616	0	1.32E-08	0	4.56E-08	0	0	NA	DEg	up
ENSG00000008517	IL32	0.820340107	0.503922229	3.122706655	6.716744357	0.65921024	0.906517966	0.17430585	0.118914702	0.474776241	3.498530852	0.135707319	0.561025224	3.332027424	0.168373531	418.010788	3.57E-06	2.18E-12	4.76E-06	1.03E-11	0	0	NA	DEg	up
ENSG00000145708	CRHBP	1.44E-06	0.386054796	0.292514233	3.956364309	0.009583988	0.195601634	0.03172474	0.047110607	0.269731489	2.737512243	0.09853161	0.292514239	2.428991185	0.120426225	417.2591354	0.587259452	0.24824558	0.593386816	0.261803248	0	0	NA	DEg	up
ENSG00000126458	RRAS	0.652419046	0.334149861	2.235606299	3.24932745	11313.58104	7.847961282	0.999802435	0.707196278	0.532953621	1.959843291	0.271936855	0.777054516	2.163565132	0.359154668	416.4505502	0	0	0	0	0	0	NA	DEg	up
ENSG00000110651	CD81	0.373717067	0.198502999	2.339216318	3.631792558	11146.2181	25.9744598	0.999790178	0.877330217	1.015866558	2.659157689	0.382025693	1.465012205	2.910871694	0.503289859	414.9280276	0	0	0	0	0	0	NA	DEg	up
ENSG00000108821	COL1A1	1.81E-07	0.101539145	3.314890188	13.05420975	0.327470733	0.512022643	0.089906173	0.037742435	2.716842962	12.22526934	0.222231747	3.314890155	11.72869736	0.282630718	414.7689878	0.04875181	0	0.05089757	0	0	0	NA	DEg	up
ENSG00000173598	NUDT4	0.320462673	0.227218225	2.543251969	3.456229112	16613.30877	1.974869298	0.999846938	0.363622448	1.215215622	2.418217434	0.502525375	1.728234337	2.670910872	0.647058034	414.7226837	0	0	0	0	0	0	NA	DEg	up
ENSG00000147065	MSN	0.477591804	0.225109398	2.297365471	3.401320327	17287.92717	22.98925318	0.999867129	0.871116089	0.808787632	2.307541626	0.350497527	1.200162734	2.635651322	0.455357173	413.0816744	0	0	0	0	0	0	NA	DEg	up
ENSG00000198937	CCDC167	0.37193156	0.150169892	2.652557562	3.834377137	16586.38653	16.3788082	0.999840102	0.810303172	1.171684296	2.869735553	0.408289989	1.665988609	3.258570029	0.511263712	412.5586731	0	0	0	0	0	0	NA	DEg	up
ENSG00000161638	ITGA5	0.859254493	0.50256272	1.598485548	1.941390238	11696.00401	15780.14708	0.999863349	0.999876988	0.136289666	0.754162586	0.180716558	0.224979658	0.965719882	0.232965752	412.2282258	0	6.67E-05	0	0.000144999	0	0	NA	DEg	up
ENSG00000176014	TUBB6	0.310328748	0.20210133	3.336457159	5.921531831	4.212478906	1.720200897	0.558022862	0.225106132	1.822620016	4.930460333	0.369665283	2.301057771	4.724779628	0.487019068	412.0994563	0	0	0	0	0	0	NA	DEg	up
ENSG00000100906	NFKBIA	0.557411404	0.155555065	1.989184586	3.209313058	2.771662245	0.776099026	0.582178411	0.194734951	0.602522376	2.464250735	0.244505304	0.880390561	2.710088149	0.324856799	411.7845152	0	0	0	0	0	0	NA	DEg	up
ENSG00000100196	KDELR3	0.723985557	0.442106568	1.880775625	3.023128009	11521.20122	5.89988215	0.999836782	0.661198636	0.33807974	1.510284035	0.22385176	0.519121237	1.686581783	0.30779488	411.2225467	0	0	0	0	0	0	NA	DEg	up
ENSG00000100234	TIMP3	0.807883235	0.391402162	2.054114196	3.18324872	1.719821073	0.850231675	0.455710273	0.210793556	0.266883645	1.780607248	0.149883499	0.39462978	1.937316357	0.203699194	410.7912414	1.37E-12	8.25E-14	2.78E-12	4.26E-13	0	0	NA	DEg	up
ENSG00000139289	PHLDA1	0.453035687	0.348779333	3.053319775	7.730529962	1.46293157	1.293403258	0.323926074	0.143330322	1.308787632	5.398628795	0.242429639	1.670056957	5.034280118	0.331736995	410.6989304	8.63E-05	0	0.000104459	0	0	0	NA	DEg	up
ENSG00000135404	CD63	0.004267021	0	16.16498982	25.96767875	2.889601513	2.810775088	0.151648569	0.097669427	14.76851098	26.9784525	0.547418759	16.09601302	25.96767875	0.619847972	410.5532797	0	0	0	0	0	0	NA	DEg	up
ENSG00000185551	NR2F2	0.882525168	0.543215314	2.742827404	2.781010421	4.258971197	7.215108786	0.608268166	0.721790991	0.219283971	0.996082272	0.220146445	0.322213181	1.270323213	0.253646614	409.7986935	0	0.365486014	0	0.378078858	0	0	NA	DEs	up
ENSG00000163479	SSR2	0.025443927	0.003471141	6.944807323	9.816641043	11.50909115	8.602425403	0.623667198	0.467039164	5.798209927	9.494613124	0.610684169	6.76810415	9.782566112	0.691853658	409.1633458	0	0	0	0	0	0	NA	DEg	up
ENSG00000135318	NT5E	0.923065053	0.635123203	2.739202806	3.90830363	3.777091294	3.762282299	0.579637941	0.490481736	0.159479251	1.463271303	0.108988163	0.210740439	1.426052889	0.147778838	409.0699175	8.88E-16	2.61E-05	2.18E-15	6.04E-05	0	0	NA	DEg	up
ENSG00000140319	SRP14	0	0	22.27257933	30.9049951	6.743797846	4.371271419	0.232413502	0.123915364	20.2921074	31.6013712	0.642127434	22.27257933	30.9049951	0.720678947	408.3858317	1	0	1	0	0	0	NA	DEa	up
ENSG00000114115	RBP1	0.271843625	0.079211186	3.106485298	5.731150288	1.459097395	1.467453533	0.319586238	0.20385252	1.68633035	4.917727718	0.342908442	2.262001627	5.277179236	0.428638393	407.7082989	7.90E-12	0	1.53E-11	0	0	0	NA	DEg	up
ENSG00000141522	ARHGDIA	0.344231879	0.207635231	2.697472428	4.268208988	35.03723928	4.26579898	0.928514826	0.4998588	1.285598047	3.244857982	0.396195474	1.768917819	3.381978452	0.523042309	405.8168496	1.11E-16	0	2.86E-16	0	0	0	NA	DEg	up
ENSG00000166582	CENPV	0.179301635	0.058571065	4.023243485	6.088229685	7.238655065	3.243925154	0.642756195	0.347607301	2.583401139	5.326150833	0.485040927	3.30187144	5.731635651	0.57607839	405.7437628	0	0	0	0	0	0	NA	DEg	up
ENSG00000100612	DHRS7	0.552664521	0.238715968	2.001726537	2.778952692	11039.55327	12279.49445	0.99981871	0.999773743	0.582587469	1.75612145	0.331746685	0.89544345	2.115572968	0.423262853	403.9340146	0	0	0	0	0	0	NA	DEg	up
ENSG00000109099	PMP22	0.851225524	0.461881317	2.001708167	2.755637055	4.7840512	1.198158097	0.705013388	0.303040004	0.193653377	1.217433888	0.159066852	0.297803092	1.482859941	0.200830223	403.8238852	0	2.02E-14	0	1.09E-13	0	0	NA	DEg	up
ENSG00000136156	ITM2B	0.05552198	0.009810194	6.323424255	10.20293298	2.994741016	3.251441525	0.321387411	0.241664265	5.142392189	9.815866797	0.523885694	5.972335232	10.10284035	0.591154074	403.4287218	0	0	0	0	0	0	NA	DEg	up
ENSG00000091592	NLRP1	0.717507786	0.314333879	2.324423348	2.715462955	7.601955956	3.558203014	0.765833717	0.567164881	0.419853539	1.443682664	0.29082121	0.656631408	1.861900098	0.352667368	402.9888317	0	3.39E-06	0	8.88E-06	0	0	NA	DEg	up
ENSG00000170035	UBE2E3	0.062562773	0.023559214	5.022522304	7.536014417	8.110997114	4.743216663	0.617579862	0.386279616	3.852725793	7.13222331	0.540185805	4.70829943	7.358472086	0.639847427	402.2465499	5.49E-12	0	1.08E-11	0	0	0	NA	DEg	up
ENSG00000111786	SRSF9	0.047795454	0.010761287	5.78162426	8.381082283	9.528929754	7.073340982	0.622376548	0.457690388	4.734336859	8.146914789	0.581120213	5.505288853	8.290891283	0.664016529	400.575169	0	0	0	0	0	0	NA	DEg	up
ENSG00000134308	YWHAQ	0.02027963	0.000677282	8.825437361	13.3734062	4.506170808	2.994123456	0.338006544	0.182930688	7.706672091	13.80019589	0.558446572	8.646460537	13.36434868	0.646979568	398.6957604	0	0	0	0	0	0	NA	DEg	up
ENSG00000159335	PTMS	0.015828612	0.00976763	8.352716539	12.97591173	4.225307034	3.347641707	0.33592774	0.205080451	7.068348251	12.5798237	0.561879754	8.220504475	12.84916748	0.639769424	397.3810155	0	0	0	0	0	0	NA	DEg	up
ENSG00000114353	GNAI2	0.133523905	0.088044892	3.703637196	5.46983782	32.62020456	5.703633175	0.898038395	0.510462074	2.508136697	4.814887365	0.520912849	3.2091131	4.988246817	0.643334867	397.0126622	0	0	0	0	0	0	NA	DEg	up
ENSG00000130635	COL5A1	0.860744374	0.521596174	2.138536444	3.001328494	2.168681069	2.205736383	0.503499315	0.423604552	0.210333605	1.283055828	0.163931764	0.297803092	1.435847209	0.207405837	395.8445519	9.42E-12	9.06E-05	1.82E-11	0.000192559	0	0	NA	DEg	up
ENSG00000142192	APP	0.134098749	0.025391328	4.035453589	5.705094932	16.64723811	6.689289683	0.804887408	0.539703252	2.777461351	5.047012733	0.550317881	3.494304312	5.560235064	0.628445429	395.716323	0	0	0	0	0	0	NA	DEg	up
ENSG00000128564	VGF	0.646146438	0.573404752	2.147689816	4.986754204	9.373275795	1.18639268	0.813584218	0.192186044	0.524816924	2.257590597	0.232467714	0.759967453	2.127326151	0.357240686	394.9671604	0.000601315	0	0.000690095	0	0	0	NA	DEg	up
ENSG00000182636	NDN	0.440071038	0.163500633	2.22116413	3.059484103	19353.7758	12484.40373	0.999885247	0.999754996	0.830756713	2.082272282	0.398966418	1.24369406	2.559255632	0.485959294	394.1853804	0	0	0	0	0	0	NA	DEg	up
ENSG00000147509	RGS20	0.903712964	0.615286748	2.011211116	2.866655649	19166.13974	9.782556843	0.999895075	0.773372797	0.133034988	1.046033301	0.127180452	0.193653377	1.102840353	0.175595113	393.6032747	0	1.28E-09	0	4.85E-09	0	0	NA	DEg	up
ENSG00000164932	CTHRC1	0.78030479	0.39537833	2.168474489	4.495246544	1.175445759	0.554669549	0.351517283	0.109837379	0.344182262	2.858961802	0.12038715	0.47640358	2.717923604	0.175282182	392.2439145	1.37E-09	0	2.31E-09	0	0	0	NA	DEg	up
ENSG00000185650	ZFP36L1	0.1277756	0.04774568	4.137733042	6.296723482	6.646686588	2.779305543	0.616323068	0.306224841	2.830349878	5.499510284	0.514654893	3.609031733	5.996082272	0.601898301	392.069354	0	0	0	0	0	0	NA	DEg	up
ENSG00000132688	NES	0.296459577	0.13414871	3.096046768	4.722668049	10.06114377	2.931770499	0.764687852	0.383015747	1.623270952	3.842311459	0.422472506	2.178193653	4.089128306	0.532679214	392.0464241	0	0	0	0	0	0	NA	DEg	up
ENSG00000141753	IGFBP4	0.443438881	0.123920185	2.318667245	3.902834676	2.48299185	0.601417676	0.517111232	0.133522198	0.918633035	3.426052889	0.268131598	1.290480065	3.419196866	0.377421984	391.4617225	5.55E-16	0	1.38E-15	0	0	0	NA	DEg	up
ENSG00000173221	GLRX	0.582657033	0.339144674	2.147530723	3.396897731	90.56990538	2.510348895	0.976837898	0.424960909	0.613506916	2.097943193	0.292432568	0.89625712	2.244857982	0.399248918	391.3049683	0	0	0	0	0	0	NA	DEg	up
ENSG00000188042	ARL4C	0.67529448	0.347864791	2.651209912	4.27286216	2.731799155	1.768387819	0.50748552	0.292718862	0.627746135	2.719882468	0.230798993	0.86086249	2.786483839	0.308942215	390.7577081	0	0	0	0	0	0	NA	DEg	up
ENSG00000176973	FAM89B	0.827242764	0.47231733	1.752081794	2.088112669	11878.88632	13191.44643	0.999852526	0.999841732	0.182668836	0.885406464	0.20631071	0.30268511	1.101860921	0.274703553	390.6335073	0	2.18E-05	0	5.11E-05	0	0	NA	DEg	up
ENSG00000136770	DNAJC1	0.404083712	0.188508735	2.378542918	3.393952542	13724.22959	6.612776313	0.99982672	0.660832966	0.962571196	2.213516161	0.434860704	1.417412531	2.754162586	0.514643739	389.8518098	0	0	0	0	0	0	NA	DEg	up
ENSG00000105971	CAV2	0.878859526	0.593417117	2.283693249	3.827798606	4.278892281	3.245363152	0.652013183	0.458827786	0.203417413	1.562193928	0.130212651	0.276647681	1.556317336	0.177757887	389.6523624	2.22E-16	1.76E-13	5.62E-16	8.92E-13	0	0	NA	DEg	up
ENSG00000162704	ARPC5	0.14014035	0.068806495	3.914768285	5.941633578	9.777975172	4.463300087	0.714099056	0.428959975	2.677379984	5.337904016	0.501578892	3.366151343	5.53281097	0.608398039	387.8003612	0	0	0	0	0	0	NA	DEg	up
ENSG00000092841	MYL6	0.000260988	0	28.69381904	42.53085211	3.302998223	1.926142178	0.103228962	0.043325965	26.69202604	45.33692458	0.588748052	28.68633035	42.53085211	0.67448285	387.1469415	0	0	0	0	0	0	NA	DEg	up
ENSG00000138069	RAB1A	0.124595021	0.049911129	4.059494816	5.742026898	36.82627646	6.42279511	0.900711306	0.527981018	2.854353133	5.267384917	0.541891883	3.553702197	5.455435847	0.651405735	387.0863343	0	0	0	0	0	0	NA	DEg	up
ENSG00000070087	PFN2	0.045547654	0.009084322	6.100483173	9.063728669	6.122816125	4.613248272	0.50091354	0.337300289	4.93083808	8.847208619	0.557332634	5.822620016	8.981390793	0.648298259	386.1969098	0	0	0	0	0	0	NA	DEg	up
ENSG00000091656	ZFHX4	0.87407372	0.535725112	2.316439478	2.677075904	17545.75434	3.861631931	0.999867995	0.590580284	0.178600488	0.895200784	0.19950886	0.29170057	1.242899119	0.234693681	386.1227429	0	4.06E-08	0	1.34E-07	0	0	NA	DEg	up
ENSG00000181649	PHLDA2	0.425611795	0.406236414	2.754549274	7.700014152	1.260010287	1.419735188	0.313860155	0.155676997	1.219690806	4.956904995	0.246058943	1.582180635	4.571988247	0.346059646	385.9927565	0.337448823	0	0.342609241	0	0	0	NA	DEa	up
ENSG00000134138	MEIS2	0.840264805	0.482934508	2.605512323	2.665158716	156.8707414	9.838115665	0.983662067	0.786843139	0.274206672	1.08619001	0.252448162	0.416192026	1.378060725	0.302012835	384.9220048	0	0.047989756	0	0.057121159	0	0	NA	DEg	up
ENSG00000114850	SSR3	0.01969735	3.06E-09	7.750300777	10.31537708	4.967786229	1.63440395	0.390607976	0.136772711	6.726200163	10.99902057	0.611527192	7.597640358	10.31537708	0.736535397	383.8525125	0	0	0	0	0	0	NA	DEg	up
ENSG00000138835	RGS3	0.651754689	0.319721199	2.224332907	3.24231857	5.386797966	3.302060457	0.70775264	0.504564366	0.523189585	1.96963761	0.265627333	0.774613507	2.205680705	0.351190227	382.5931337	0	0	0	0	0	0	NA	DEg	up
ENSG00000041982	TNC	0.946103054	0.63163608	2.121095662	2.491363045	5.104562467	1.551831457	0.706449485	0.383813209	0.072009764	0.763956905	0.094258935	0.114320586	0.917727718	0.124569176	381.769171	2.97E-11	0.000940704	5.54E-11	0.001649595	0	0	NA	DEg	up
ENSG00000183255	PTTG1IP	0.231694527	0.08852641	2.963735875	4.189704445	12685.63285	23.83025047	0.999766425	0.850474262	1.662327095	3.391772772	0.490105678	2.277054516	3.818805093	0.596274086	380.862404	0	0	0	0	0	0	NA	DEg	up
ENSG00000026508	CD44	0.77913117	0.554305116	2.374305522	5.720194393	0.777153434	2.083301251	0.24660116	0.266970259	0.411310008	2.734573947	0.150411002	0.52441009	2.549461312	0.205694468	380.3022986	4.73E-05	0	5.83E-05	0	0	0	NA	DEg	up
ENSG00000100345	MYH9	0.414809156	0.293082374	2.388071475	4.231306423	9.372070753	3.621208522	0.796935154	0.461152707	0.972335232	2.868756121	0.338939663	1.397477624	2.991185113	0.467198642	378.9751258	2.99E-10	0	5.24E-10	0	0	0	NA	DEg	up
ENSG00000131507	NDFIP1	0.355008735	0.125165626	2.417073115	3.354209802	18753.60041	14305.30203	0.999871131	0.999765582	1.074043938	2.478942214	0.433267033	1.55899105	2.934378061	0.531285001	378.8316538	0	0	0	0	0	0	NA	DEg	up
ENSG00000140391	TSPAN3	0.338802211	0.11380998	2.55533992	3.498008418	15227.40778	23.19593656	0.999832216	0.868958731	1.159072417	2.522037218	0.45957784	1.689585028	3.099902057	0.545044649	377.8971618	0	0	0	0	0	0	NA	DEg	up
ENSG00000136158	SPRY2	0.755673399	0.426879193	1.656801154	2.291695225	16374.3565	10212.23128	0.999898828	0.999775643	0.247762408	1.043095005	0.237526215	0.404800651	1.313418217	0.308203926	377.1822976	0	2.48E-12	0	1.16E-11	0	0	NA	DEg	up
ENSG00000112559	MDFI	0.550291572	0.255921807	2.419071218	3.32366384	15778.72589	18.57956304	0.999846711	0.848256887	0.731082181	2.145935357	0.340682294	1.087876322	2.473065622	0.439889792	376.4900039	0	0	0	0	0	0	NA	DEg	up
ENSG00000171867	PRNP	0.811446319	0.497922366	1.702394109	2.397481979	13745.33529	10206.711	0.999876163	0.999765162	0.206672091	1.006856024	0.205264791	0.320992677	1.203721841	0.266666821	375.4704672	0	2.91E-11	0	1.25E-10	0	0	NA	DEg	up
ENSG00000174469	CNTNAP2	0.310540889	0.175061686	3.314470032	7.166415498	1.170781896	1.142797307	0.261029239	0.137533763	1.719690806	5.394711068	0.318773477	2.285191212	5.911851126	0.386544107	375.3938909	2.97E-09	0	4.91E-09	0	0	0	NA	DEg	up
ENSG00000131435	PDLIM4	0.60256402	0.303884626	2.147614967	3.139009462	12.33473329	8.692002324	0.851708098	0.734679542	0.571602929	1.89324192	0.301917533	0.853539463	2.185112635	0.390615774	375.1721094	0	0	0	0	0	0	NA	DEg	up
ENSG00000111145	ELK3	0.876653176	0.547135257	1.860241359	2.104354711	18280.97025	15775.29818	0.999898252	0.999866622	0.146867372	0.782566112	0.187674076	0.229454841	0.952987267	0.240774299	374.9369514	0	5.28E-05	0	0.000116751	0	0	NA	DEg	up
ENSG00000019549	SNAI2	0.923201078	0.598405065	2.706972786	2.914432063	4.454687855	1.777703749	0.622018841	0.378868775	0.146867372	1.05093046	0.139749848	0.207892596	1.170421156	0.177622042	374.6329476	1.89E-15	0.00665429	4.55E-15	0.009618141	0	0	NA	DEg	up
ENSG00000222041	CYTOR	0.672066417	0.424031312	2.905486991	5.018161232	4.68475117	3.789870236	0.617207401	0.430274375	0.722538649	2.884427032	0.250496421	0.95280716	2.890303624	0.329656425	374.2609488	0	0	0	0	0	0	NA	DEg	up
ENSG00000100243	CYB5R3	0.23081781	0.134030066	2.973580884	4.285445098	14098.02533	7.024721699	0.999789123	0.621097975	1.696094386	3.486777669	0.486436058	2.287225386	3.711067581	0.616325447	374.2575107	0	0	0	0	0	0	NA	DEg	up
ENSG00000088882	CPXM1	0.770038088	0.412208339	1.700143592	2.077864793	13160.72885	14050.4328	0.999870834	0.999852136	0.239218877	0.887365328	0.269583304	0.390968267	1.221351616	0.320111147	374.1065051	0	5.99E-06	0	1.52E-05	0	0	NA	DEg	up
ENSG00000138071	ACTR2	0.312274525	0.140734005	2.546689625	3.705643685	15492.37093	40.45753573	0.999835644	0.916092008	1.228641172	2.817825661	0.436024552	1.751423922	3.184133203	0.550047316	373.4668988	0	0	0	0	0	0	NA	DEg	up
ENSG00000113810	SMC4	0.291971847	0.13162417	3.706761266	5.728597538	3.953513713	1.195325057	0.516105978	0.172636976	2.093978845	4.704211557	0.445128545	2.624491456	4.97453477	0.527585308	372.9687089	0	0	0	0	0	0	NA	DEg	up
ENSG00000271601	LIX1L	0.923387384	0.599715448	1.566534121	1.610020145	18948.76517	16845.49474	0.999917335	0.999904433	0.070382425	0.469147894	0.150021828	0.120016273	0.64446621	0.186225859	372.7677752	0	0.019280986	0	0.025082224	0	0	NA	DEg	up
ENSG00000120913	PDLIM2	0.297156694	0.190964246	2.863528424	4.200838356	15911.27275	4.431561592	0.999820064	0.513363794	1.460943857	3.219392752	0.453794852	2.01261188	3.398628795	0.592183495	372.6386174	0	0	0	0	0	0	NA	DEg	up
ENSG00000074695	LMAN1	0.129677294	0.051414186	4.264104831	6.254993877	8.160327521	3.032737298	0.656796809	0.326531554	2.978030919	5.565132223	0.53512312	3.711147274	5.933398629	0.625467377	371.6203257	0	0	0	0	0	0	NA	DEg	up
ENSG00000116871	MAP7D1	0.683003198	0.327430638	1.877619069	2.316900405	15236.84861	10923.99676	0.999876786	0.999787952	0.377135883	1.265426053	0.298030756	0.595199349	1.5582762	0.38196011	370.9289255	0	2.08E-14	0	1.11E-13	0	0	NA	DEg	up
ENSG00000118680	MYL12B	0.054742058	0.013827022	6.418489192	9.855171198	3.890073816	2.109488384	0.377363345	0.176309938	5.33807974	10.1165524	0.527657993	6.067127746	9.718903036	0.624260549	370.4492489	0	0	0	0	0	0	NA	DEg	up
ENSG00000178057	NDUFAF3	0.290511951	0.167724089	2.900359657	4.218869596	15929.02153	7.182539801	0.999817953	0.629969467	1.521969081	3.278158668	0.464275599	2.057770545	3.511263467	0.586048459	369.9820018	0	0	0	0	0	0	NA	DEg	up
ENSG00000167996	FTH1	0	0	94.27624085	134.215475	3.159495099	1.765692753	0.032426451	0.012984833	87.37591538	142.5259549	0.613052657	94.27624085	134.215475	0.702424522	369.5173258	1	0	1	0	0	0	NA	DEa	up
ENSG00000006327	TNFRSF12A	0.209612871	0.336266541	4.308277979	6.603491806	3.655820263	1.242049817	0.459037565	0.15831282	2.819772172	4.744368266	0.594340914	3.405207486	4.382957884	0.776919965	367.3609601	2.20E-07	0	3.19E-07	0	0	0	NA	DEg	up
ENSG00000169908	TM4SF1	0.545232388	0.500376001	1.557497627	11.83456022	0.07736073	0.353006062	0.047319531	0.028964442	0.668836452	7.056807052	0.094778906	0.70829943	5.912830558	0.119790247	366.4543578	0	9.52E-12	0	4.25E-11	0	0	NA	DEg	up
ENSG00000105438	KDELR1	0.039245611	0.00438061	6.650337707	9.152722676	11.39689598	5.569899982	0.631503763	0.378322539	5.461757526	8.805093046	0.620295265	6.389340928	9.112634672	0.70115188	365.7127984	0	0	0	0	0	0	NA	DEg	up
ENSG00000169554	ZEB2	0.897001549	0.582365402	1.892008482	2.195096626	17390.6556	9.31362557	0.999891217	0.809266695	0.114727421	0.636630754	0.180210302	0.194873881	0.916748286	0.212570761	365.4743332	0	0.000334997	0	0.000643035	0	0	NA	DEg	up
ENSG00000135916	ITM2C	0.070273972	0.017363102	4.993288767	7.214392623	6.770010948	2.680526564	0.575519719	0.270899288	3.836045566	6.743388834	0.568860207	4.642392189	7.089128306	0.654860794	364.6193985	0	0	0	0	0	0	NA	DEg	up
ENSG00000182809	CRIP2	0.88030431	0.558939745	2.20589305	2.269484705	7.018914393	20.52082593	0.760873811	0.900418878	0.179820993	0.818805093	0.219613916	0.264035801	1.000979432	0.263777449	363.8616264	0	0.351210875	0	0.364013525	0	0	NA	DEs	up
ENSG00000162618	ADGRL4	0.938999663	0.646950613	2.66775423	2.815824099	3.771770505	2.517301457	0.585721876	0.472012412	0.123270952	0.94906954	0.129886111	0.16273393	0.994123408	0.163695904	363.7543476	7.57E-12	0.372211496	1.47E-11	0.384727074	0	0	NA	DEs	up
ENSG00000108774	RAB5C	0.200308682	0.113715323	3.311895767	4.696668922	11776.0225	7.374396912	0.999718838	0.610915143	2.023189585	3.959843291	0.51092668	2.648494711	4.1625857	0.636261906	361.4588518	0	0	0	0	0	0	NA	DEg	up
ENSG00000123562	MORF4L2	0.039451482	0.010682647	6.216782627	9.159552694	6.015763928	4.767109704	0.491783448	0.342300945	5.142799024	8.963761019	0.573732277	5.971521562	9.061704212	0.658984383	361.3768298	1.31E-09	0	2.22E-09	0	0	0	NA	DEg	up
ENSG00000151376	ME3	0.947189694	0.673913555	1.540740276	1.820179154	15931.00886	15033.22307	0.999903296	0.999878938	0.053295362	0.491674829	0.108395547	0.081366965	0.593535749	0.137088566	360.1143739	1.11E-16	0.02494305	2.86E-16	0.031614493	0	0	NA	DEg	up
ENSG00000067082	KLF6	0.525968286	0.282581773	2.385918058	3.931826624	5.233884013	1.813652416	0.686879261	0.315666005	0.795362083	2.693437806	0.29529625	1.131000814	2.820763957	0.400955497	359.893345	0	0	0	0	0	0	NA	DEg	up
ENSG00000134686	PHC2	0.866113601	0.517702585	1.862696732	1.850025265	13593.2407	17074.73971	0.999862988	0.999891663	0.152969894	0.653281097	0.234156315	0.249389748	0.892262488	0.27950267	359.4710043	0	0.051659762	0	0.06101584	0	0	NA	DEs	up
ENSG00000146112	PPP1R18	0.725950907	0.412857284	1.871995684	2.578934569	17442.88167	10042.35829	0.99989269	0.99974326	0.32546786	1.277179236	0.254833347	0.513018714	1.514201763	0.338804727	359.2165901	0	4.14E-14	0	2.18E-13	0	0	NA	DEg	up
ENSG00000115380	EFEMP1	0.717711239	0.329843554	1.87067893	3.438902793	3.212976064	0.309431814	0.632020872	0.082551812	0.362896664	2.485798237	0.14598798	0.528071603	2.30460333	0.229137742	358.7175463	1.67E-15	0	4.03E-15	0	0	0	NA	DEg	up
ENSG00000184232	OAF	0.918419142	0.618686823	1.850136805	1.988077936	11243.98396	17719.65446	0.999835482	0.999887816	0.093165175	0.570029383	0.16343925	0.15093572	0.758080313	0.199102546	358.3119496	0	0.010747065	0	0.014860139	0	0	NA	DEg	up
ENSG00000131966	ACTR10	0.442913241	0.190941254	2.250019682	3.131775586	16472.67665	14108.01416	0.999863428	0.999778064	0.865744508	2.178256611	0.397448355	1.253458096	2.533790402	0.494696837	357.4669494	0	0	0	0	0	0	NA	DEg	up
ENSG00000197702	PARVA	0.729640397	0.395728702	1.784682721	2.314570785	10612.70122	16530.22702	0.999831863	0.999859999	0.302278275	1.146914789	0.263557744	0.482506103	1.398628795	0.344985106	357.4653553	0	7.94E-11	0	3.30E-10	0	0	NA	DEg	up
ENSG00000181904	C5orf24	0.610923014	0.271164629	1.962668315	2.451148755	11280.59548	13870.17153	0.999826044	0.99982331	0.476810415	1.388834476	0.343316949	0.763628967	1.786483839	0.427448013	357.4199387	0	1.65E-12	0	7.85E-12	0	0	NA	DEg	up
ENSG00000198832	SELENOM	0.353158357	0.206337617	2.605135064	3.866329497	27.52735049	2.665041155	0.91354397	0.408037041	1.191212368	2.793339863	0.426447345	1.685109845	3.068560235	0.549153256	356.6771921	0	0	0	0	0	0	NA	DEg	up
ENSG00000183087	GAS6	0.767921508	0.462152815	1.898504731	2.636840884	11703.58836	3.796896423	0.999837811	0.590154096	0.284377543	1.251714006	0.227190509	0.440602116	1.418217434	0.310673177	356.5764407	0	0	0	0	0	0	NA	DEg	up
ENSG00000243279	PRAF2	0.518219427	0.250653182	2.038478357	2.900338593	15353.34041	17689.20562	0.999867247	0.999836066	0.644833198	1.800195886	0.358201684	0.982099268	2.173359452	0.451880736	356.0780089	0	0	0	0	0	0	NA	DEg	up
ENSG00000139278	GLIPR1	0.960839438	0.70142374	2.64916757	2.443853947	9.680974441	4.943763739	0.785147035	0.669195937	0.0817738	0.707149853	0.115638573	0.10374288	0.729676787	0.142176484	354.9261866	1.47E-13	0.594096984	3.20E-13	0.607347342	0	0	NA	DEs	up
ENSG00000148834	GSTO1	0.177908749	0.113466183	3.98376738	6.159193484	5.519814929	2.127975222	0.580814134	0.256779522	2.641985354	5.498530852	0.480489321	3.275020342	5.460333007	0.599783994	354.9156757	0.000140502	0	0.000167795	0	0	0	NA	DEg	up
ENSG00000050165	DKK3	0.769771335	0.441593825	2.058660013	2.769530643	6.133129697	5.586777681	0.748692278	0.668570075	0.314076485	1.320274241	0.237887308	0.473962571	1.546523017	0.306469782	354.2742945	0	1.28E-07	0	3.97E-07	0	0	NA	DEg	up
ENSG00000146376	ARHGAP18	0.865951821	0.581276117	2.097177466	3.185848639	21.78438376	3.23787115	0.912184239	0.504049251	0.196501221	1.289911851	0.152336937	0.281122864	1.333986288	0.210738946	354.203686	0	8.88E-16	0	5.09E-15	0	0	NA	DEg	up
ENSG00000122378	FAM213A	0.252193672	0.081564862	3.049330586	4.153681669	11966.44352	15.38406589	0.999745241	0.787402225	1.643205858	3.265426053	0.503213312	2.280309194	3.814887365	0.597739586	352.9134569	0	0	0	0	0	0	NA	DEg	up
ENSG00000109790	KLHL5	0.726905178	0.434437386	1.833845348	2.670409893	13804.17657	4.428828787	0.999867171	0.623845596	0.316110659	1.35553379	0.233200132	0.50081367	1.510284035	0.331602307	352.7703856	0	0	0	0	0	0	NA	DEg	up
ENSG00000075624	ACTB	0	0	75.80593979	117.8383937	2.3740635	1.610731283	0.030366633	0.013484664	72.15581774	129.2047013	0.55846124	75.80593979	117.8383937	0.643304252	352.7681292	1	0	1	0	0	0	NA	DEa	up
ENSG00000163297	ANTXR2	0.940897768	0.647129323	1.672709442	1.648713544	14879.73267	15013.26377	0.999887597	0.999890195	0.061025224	0.460333007	0.132567561	0.098860862	0.581782566	0.169927509	351.9091103	0	0.021033704	0	0.027142983	0	0	NA	DEg	up
ENSG00000070081	NUCB2	0.514446761	0.218345653	2.146647951	2.830583059	11280.63422	10803.19017	0.999809741	0.999738055	0.689178194	1.792360431	0.384508708	1.042310822	2.212536729	0.471093116	351.1996973	0	0	0	0	0	0	NA	DEg	up
ENSG00000141526	SLC16A3	0.689396089	0.465011912	2.272535543	4.121030549	6.341682069	3.457394372	0.736187818	0.456215428	0.491456469	2.125367287	0.231233666	0.705858421	2.204701273	0.320160572	350.6370506	0	0	0	0	0	0	NA	DEg	up
ENSG00000105974	CAV1	0.568262505	0.458886305	2.257799139	7.118847313	0.400609691	1.210877056	0.15069529	0.145368202	0.793327909	4.133202742	0.191940236	0.974776241	3.852105779	0.253050227	350.4554668	1.84E-09	0	3.08E-09	0	0	0	NA	DEg	up
ENSG00000174099	MSRB3	0.9159245	0.601124699	1.625877942	1.662362684	11839.42237	15748.05163	0.999862691	0.999894451	0.084621644	0.507345739	0.166792854	0.136696501	0.663075416	0.206155285	349.8031503	0	0.000710639	0	0.001275791	0	0	NA	DEg	up
ENSG00000162736	NCSTN	0.691449333	0.342255252	1.598063803	2.014719851	12627.55266	13474.72268	0.999873462	0.999850504	0.303091945	1.001958864	0.30249939	0.493083808	1.325171401	0.37209059	349.1498654	0	6.15E-09	0	2.19E-08	0	0	NA	DEg	up
ENSG00000113361	CDH6	0.793268012	0.441704785	2.857437417	3.298133553	2.212082415	2.330325177	0.436349494	0.414025453	0.404393816	1.477962782	0.273615697	0.590724166	1.841332027	0.320813497	348.010711	0	0.077707214	0	0.088690201	0	0	NA	DEs	up
ENSG00000155957	TMBIM4	0.410231715	0.187409449	2.133618032	3.06633498	10454.2786	19114.24674	0.999795951	0.999839604	0.83726607	2.101860921	0.398345134	1.258340114	2.491674829	0.505017789	346.6513121	0	0	0	0	0	0	NA	DEg	up
ENSG00000085491	SLC25A24	0.704888937	0.392339754	1.686005889	2.329065085	17410.71143	12215.58162	0.999903172	0.999809373	0.310414972	1.168462292	0.265661095	0.497558991	1.415279138	0.351562443	346.5810306	0	1.28E-13	0	6.56E-13	0	0	NA	DEg	up
ENSG00000140455	USP3	0.81920426	0.448604924	1.734938488	1.728320238	13435.60436	10510.3945	0.999870887	0.999835588	0.189585028	0.678746327	0.279316471	0.31366965	0.952987267	0.32914359	345.4134635	0	4.05E-05	0	9.13E-05	0	0	NA	DEg	up
ENSG00000166710	B2M	0.056730352	0.025722268	6.241417454	10.60581061	1.999918739	1.149233336	0.242669234	0.097765125	5.000406835	10.57002938	0.473074071	5.887306753	10.33300686	0.569757364	345.2154288	0.009588551	0	0.010335638	0	0	0	NA	DEg	up
ENSG00000237765	FAM200B	0.352640204	0.225212651	2.465418791	3.507960557	10329.35295	4.066236357	0.999761376	0.536853795	1.10455655	2.504407444	0.441045067	1.596013019	2.717923604	0.587217763	345.01531	0	0	0	0	0	0	NA	DEg	up
ENSG00000018408	WWTR1	0.747304045	0.470802965	1.886893736	2.844662328	18113.38542	6.411089032	0.99989584	0.692660032	0.309194467	1.249755142	0.247404037	0.476810415	1.505386876	0.316736131	344.8714757	0	0	0	0	0	0	NA	DEg	up
ENSG00000143742	SRP9	0.017371298	0.007494096	8.104994139	11.49061869	6.918289272	6.512362817	0.460504477	0.361738016	6.983726607	11.19098923	0.624049087	7.964198535	11.40450539	0.698337917	344.8679584	0	0	0	0	0	0	NA	DEg	up
ENSG00000117308	GALE	0.733631421	0.471420771	1.83280547	2.853546148	16010.29304	27.80001641	0.999885536	0.906909804	0.319772172	1.352595495	0.23641375	0.48820179	1.508325171	0.323671447	344.5355775	0	0	0	0	0	0	NA	DEg	up
ENSG00000070961	ATP2B1	0.315250691	0.109383697	2.708075963	3.865535094	7.882128924	1.921392721	0.744284838	0.332022929	1.294955248	2.86287953	0.45232614	1.854353133	3.442703232	0.538632873	341.3129054	0	0	0	0	0	0	NA	DEg	up
ENSG00000163956	LRPAP1	0.311847834	0.120259783	2.813515742	3.761908016	13466.04454	12.77900916	0.99979111	0.772569563	1.405207486	2.933398629	0.479037343	1.936126932	3.30950049	0.585020893	340.4804173	0	0	0	0	0	0	NA	DEg	up
ENSG00000140931	CMTM3	0.557733078	0.267619407	2.03478621	2.750880519	10661.28353	10288.49096	0.999809179	0.999732697	0.579739626	1.643486778	0.352749796	0.899918633	2.014691479	0.446678135	338.9919482	0	0	0	0	0	0	NA	DEg	up
ENSG00000125944	HNRNPR	0.138076728	0.051666793	4.112135614	5.77950784	15.22803928	5.603781132	0.787378571	0.492281374	2.811228641	4.966699314	0.566015469	3.544344996	5.480901077	0.646671952	338.8883675	0	0	0	0	0	0	NA	DEg	up
ENSG00000273706	LHX1	0.940025705	0.65960053	2.340302715	3.190927139	0.831807106	1.02527494	0.262225192	0.243175	0.11554109	1.07639569	0.107340722	0.140358015	1.08619001	0.129220499	338.1238254	3.17E-06	0.200558642	4.24E-06	0.213946936	0	0	NA	DEs	up
ENSG00000104435	STMN2	0.848611252	0.65840246	3.335003364	10.74912435	0.208555697	0.806118408	0.058854867	0.069762135	0.409275834	3.640548482	0.112421476	0.504882018	3.671890304	0.137499211	337.6212781	1.04E-08	5.96E-08	1.66E-08	1.93E-07	0	0	NA	DEg	up
ENSG00000170421	KRT8	0.018849994	0.020286133	7.788796941	11.97455496	2.150488186	1.039667378	0.216362461	0.079887015	6.609031733	11.956905	0.552737664	7.641985354	11.73163565	0.65139982	334.9665181	8.92E-14	0	1.96E-13	0	0	0	NA	DEg	up
ENSG00000104332	SFRP1	0.233117299	0.055999588	4.668441626	8.025320609	1.57056243	0.862912417	0.251732875	0.09708481	2.916598861	7.637610186	0.381873229	3.580146461	7.575905975	0.472570076	334.9390952	1.04E-14	0	2.41E-14	0	0	0	NA	DEg	up
ENSG00000099284	H2AFY2	0.4649744	0.174507895	2.526817661	3.147736336	17558.00857	110.4537211	0.999856108	0.972291409	0.922701383	2.063663075	0.447118231	1.351912124	2.598432909	0.520279788	334.3034046	0	0	0	0	0	0	NA	DEg	up
ENSG00000118523	CTGF	0.136413422	1.06E-08	4.634201507	10.90989106	0.580252081	0.26621447	0.111277638	0.023819967	3.457689178	12.07835455	0.286271542	4.002034174	10.90989226	0.366826187	334.2604283	0.000611416	0	0.000701562	0	0	0	NA	DEg	up
ENSG00000102804	TSC22D1	0.063306674	0.013470793	5.005664073	7.099553636	3.966176026	1.405083692	0.442069406	0.165213828	3.770138324	6.3956905	0.589481046	4.688771359	7.003917728	0.669449805	333.9813074	0	0	0	0	0	0	NA	DEg	up
ENSG00000133872	SARAF	0.107828046	0.042263441	3.98046859	5.414946333	12702.74843	14.43016227	0.999686743	0.727139496	2.786818552	4.727717924	0.589463796	3.551261188	5.186092067	0.684766322	333.6026488	0	0	0	0	0	0	NA	DEg	up
ENSG00000106484	MEST	0.05020925	0.015349491	5.601850591	8.269935876	3.089597515	1.26239938	0.355475575	0.13243338	4.306346623	7.317335945	0.588512904	5.320585842	8.142997062	0.653394052	333.1503441	1.14E-08	0	1.81E-08	0	0	0	NA	DEg	up
ENSG00000170892	TSEN34	0.403065195	0.213996867	2.214322856	3.269742166	11295.83902	10413.06372	0.999804008	0.999686095	0.88364524	2.219392752	0.398147304	1.321806347	2.570029383	0.514315655	332.1688368	0	0	0	0	0	0	NA	DEg	up
ENSG00000114315	HES1	0.55975508	0.274651138	3.040320713	4.514024223	2.834479147	2.481291236	0.482480972	0.354707554	0.969487388	2.824681685	0.34322005	1.338486574	3.27424094	0.408792938	331.9715595	0	0	0	0	0	0	NA	DEg	up
ENSG00000151327	FAM177A1	0.259410169	0.160229393	2.793937794	3.999273455	14088.02629	10.91216897	0.999801719	0.731798351	1.493897478	3.066601371	0.487150854	2.06916192	3.358472086	0.616102164	331.2262441	0	0	0	0	0	0	NA	DEg	up
ENSG00000164104	HMGB2	0.006643861	9.20E-10	13.87574936	20.37512244	1.443828429	0.66531808	0.094247273	0.03162092	12.66842962	19.89324192	0.636820769	13.78356387	20.37512243	0.676489868	330.5290144	0	0	0	0	0	0	NA	DEg	up
ENSG00000185559	DLK1	1.17E-08	1.60E-08	6.188364531	27.04601539	0.099791347	0.194536818	0.015869732	0.007141442	4.911716843	24.0460333	0.204263081	6.188364524	27.0460333	0.228808582	330.0412732	0	0	0	0	0	0	NA	DEg	up
ENSG00000172380	GNG12	0.745831488	0.395881382	1.824740982	2.070346014	11290.67941	10666.34123	0.999838411	0.999805937	0.288852726	0.970617042	0.297597006	0.463791701	1.250734574	0.370815447	329.6697036	0	1.85E-13	0	9.34E-13	0	0	NA	DEg	up
ENSG00000198604	BAZ1A	0.618625543	0.366698995	2.138852796	3.128670842	11850.14253	26.47492087	0.999819541	0.894314485	0.552074858	1.758080313	0.314021409	0.815703824	1.981390793	0.411682454	329.090086	0	0	0	0	0	0	NA	DEg	up
ENSG00000182492	BGN	0.855534603	0.515272433	2.672517268	3.727969653	1.048508597	0.883903975	0.281779443	0.191658325	0.282343369	1.616062684	0.174710654	0.386086249	1.80705191	0.213655317	328.7670112	1.68E-10	0.000299194	3.00E-10	0.000580015	0	0	NA	DEg	up
ENSG00000099250	NRP1	0.91302576	0.628536313	1.585722377	1.856224676	11786.11762	15368.45112	0.999865477	0.999879233	0.087469487	0.534769833	0.163564737	0.137917006	0.689520078	0.200018839	326.0060504	0	0.002370729	0	0.003796468	0	0	NA	DEg	up
ENSG00000166333	ILK	0.303879275	0.155359189	2.69072225	3.797637516	17889.64875	16.31204117	0.999849616	0.811153745	1.345809601	2.91380999	0.461872808	1.873067535	3.207639569	0.583939528	325.6092839	0	0	0	0	0	0	NA	DEg	up
ENSG00000143761	ARF1	0.042874882	0.014218551	5.683471037	7.870970636	10.71854151	5.147569333	0.65348941	0.395402967	4.609438568	7.648383937	0.602668303	5.439788446	7.759059745	0.701088614	325.0854631	0	0	0	0	0	0	NA	DEg	up
ENSG00000136717	BIN1	0.644700409	0.321909699	1.887037846	2.376033867	12825.50458	18969.9961	0.99985289	0.999874763	0.423515053	1.278158668	0.331347792	0.670463792	1.611165524	0.416135885	324.9513005	0	1.26E-13	0	6.45E-13	0	0	NA	DEg	up
ENSG00000164683	HEY1	0.91313141	0.602593125	2.444701485	2.449769996	5.962781471	2.350068113	0.709223141	0.489614037	0.141578519	0.745347698	0.189949629	0.212367779	0.973555338	0.21813632	324.3673387	0	0.042545572	0	0.051204164	0	0	NA	DEg	up
ENSG00000160948	VPS28	0.23586546	0.114880058	2.872365744	4.063261871	11284.00539	755.1957689	0.999745513	0.994648385	1.593978845	3.193927522	0.49906544	2.194873881	3.596474045	0.610284922	323.8704623	0	0	0	0	0	0	NA	DEg	up
ENSG00000168386	FILIP1L	0.962617639	0.702821182	2.133081019	2.162023637	11360.03682	2.35763651	0.999812265	0.521640219	0.052074858	0.521057786	0.099940657	0.079739626	0.642507346	0.124106948	323.5429387	4.42E-12	0.002123117	8.73E-12	0.003435035	0	0	NA	DEg	up
ENSG00000152082	MZT2B	0.025408968	0.013521827	6.724149257	9.385478767	8.241058893	4.546535391	0.550681207	0.326337265	5.61554109	9.2791381	0.60517917	6.553295362	9.258570029	0.707808586	321.6388311	0.003884964	0	0.004268026	0	0	0	NA	DEg	up
ENSG00000139926	FRMD6	0.882742062	0.584731627	1.616820414	2.040146962	18756.58846	4.677582122	0.999913807	0.696304073	0.119609439	0.728697356	0.164141447	0.189585028	0.847208619	0.223776086	321.2986382	0	2.55E-08	0	8.54E-08	0	0	NA	DEg	up
ENSG00000051523	CYBA	0.081504955	0.031245557	5.656739917	7.866761184	5.149198755	1.92752302	0.476515637	0.196800805	4.469894223	7.821743389	0.571470323	5.195687551	7.620959843	0.681762883	321.2177352	0	0	0	0	0	0	NA	DEg	up
ENSG00000173418	NAA20	0.382430774	0.208769182	2.348507809	3.389257045	11363.24544	15.26593299	0.999793367	0.818320959	1.013832384	2.429970617	0.417220018	1.450366151	2.681684623	0.540841432	321.0418618	0	0	0	0	0	0	NA	DEg	up
ENSG00000148677	ANKRD1	0.875318807	0.596623259	4.444206948	8.488573821	0.154404079	0.357298485	0.033576242	0.040391549	0.537428804	3.879529873	0.138529363	0.554109032	3.424094025	0.161826465	320.4416448	1.89E-15	0.202701074	4.55E-15	0.216107096	0	0	NA	DEs	up
ENSG00000186395	KRT10	0.123945389	0.063328978	3.762058686	5.347465002	15.40902042	4.972422952	0.803763854	0.481829161	2.579332791	4.774730656	0.540204878	3.295768918	5.008814887	0.657993755	320.1692565	0	0	0	0	0	0	NA	DEg	up
ENSG00000101955	SRPX	0.749535572	0.495980108	2.019031815	3.441480261	6.351779924	2.529607679	0.758800953	0.423642677	0.349471115	1.685602351	0.20732714	0.505695688	1.734573947	0.291538846	318.9757091	0	0	0	0	0	0	NA	DEg	up
ENSG00000164294	GPX8	0.340385605	0.21594737	2.544204114	3.738830362	10046.08415	16.52177067	0.999746811	0.815463008	1.191212368	2.673849167	0.445504699	1.678193653	2.931439765	0.572481029	317.7978257	0	0	0	0	0	0	NA	DEg	up
ENSG00000116157	GPX7	0.602100451	0.289458276	1.936535994	2.452226532	15831.48219	18915.30516	0.999877693	0.999870374	0.484540277	1.358472086	0.356680333	0.770545159	1.742409403	0.442229684	317.6583298	0	1.52E-11	0	6.70E-11	0	0	NA	DEg	up
ENSG00000182916	TCEAL7	0.697089586	0.407129549	1.982394039	2.696092125	12191.27357	17.48686484	0.999837419	0.866417387	0.387306753	1.275220372	0.303717508	0.600488202	1.598432909	0.375673072	316.7116286	0	4.44E-16	0	2.59E-15	0	0	NA	DEg	up
ENSG00000102007	PLP2	0.789626308	0.56813932	2.237484745	4.268257258	3.006316894	3.520966211	0.573308661	0.452030453	0.33807974	1.86777669	0.18100651	0.470707893	1.843290891	0.255362783	316.2555704	2.00E-15	0	4.81E-15	0	0	0	NA	DEg	up
ENSG00000067066	SP100	0.960736816	0.730109798	2.217412175	2.199174986	16350.75133	16177.40051	0.999864403	0.999864077	0.064279902	0.53281097	0.120642979	0.087062653	0.593535749	0.146684766	315.9028169	8.79E-12	0.080800912	1.70E-11	0.091968518	0	0	NA	DEs	up
ENSG00000166848	TERF2IP	0.399936124	0.179943513	2.27938835	3.147103929	15166.43666	605.7339654	0.999849731	0.994831332	0.917005696	2.173359452	0.421930065	1.367778682	2.580803134	0.529981797	315.8167363	0	0	0	0	0	0	NA	DEg	up
ENSG00000138119	MYOF	0.926638654	0.653072685	1.924333397	1.953627935	17407.66196	14839.13994	0.999889467	0.999868364	0.09357201	0.584720862	0.160028513	0.141171684	0.677766895	0.208289436	315.4065354	0	0.00929628	0	0.013027537	0	0	NA	DEg	up
ENSG00000143774	GUK1	0.09344524	0.041901678	4.251200694	5.698114063	24.30347209	4.566339989	0.851120665	0.444869251	3.064686737	5.238981391	0.584977596	3.853946298	5.459353575	0.705934548	315.0166199	0	0	0	0	0	0	NA	DEg	up
ENSG00000163171	CDC42EP3	0.750319609	0.48411424	2.131284594	3.37371302	5.226995233	3.848273358	0.710355593	0.53285525	0.367778682	1.680705191	0.218824029	0.532139951	1.740450539	0.305748391	314.1456977	0	0	0	0	0	0	NA	DEg	up
ENSG00000134248	LAMTOR5	0.048890191	0.014700933	5.688615939	7.946398317	8.874538601	6.983720703	0.609382986	0.467760551	4.552074858	7.632713026	0.596390149	5.410496338	7.829578844	0.69103287	314.1390629	0	0	0	0	0	0	NA	DEg	up
ENSG00000104388	RAB2A	0.145964345	0.072717572	3.923839437	5.419562671	26.18663952	6.048820422	0.869685253	0.527434458	2.671277461	4.840352595	0.551876626	3.351098454	5.02546523	0.666823528	313.677711	0	0	0	0	0	0	NA	DEg	up
ENSG00000116044	NFE2L2	0.440762878	0.224474768	2.22464417	3.153529429	14179.60142	14521.96234	0.999843134	0.999782891	0.84906428	2.066601371	0.410850535	1.244100895	2.445641528	0.508701247	313.3504405	0	0	0	0	0	0	NA	DEg	up
ENSG00000118508	RAB32	0.683571112	0.414326993	2.062273966	2.975054995	111.8028207	10.99346128	0.981888445	0.787017108	0.436940602	1.529872674	0.285605861	0.652563059	1.742409403	0.374517641	312.8252063	0	0	0	0	0	0	NA	DEg	up
ENSG00000110330	BIRC2	0.518026436	0.310473514	1.908517024	2.889177653	16924.83656	18.58355925	0.999887248	0.865449027	0.59275834	1.701273262	0.348420418	0.919853539	1.992164545	0.461735725	312.5357171	0	0	0	0	0	0	NA	DEg	up
ENSG00000092969	TGFB2	0.968065679	0.747207207	2.216712704	2.084451939	22.06654368	10731.89609	0.908714356	0.999805808	0.048820179	0.435847209	0.112012141	0.07078926	0.526934378	0.134341699	312.5138295	1.88E-09	0.087906035	3.15E-09	0.099335825	0	0	NA	DEs	up
ENSG00000136490	LIMD2	0.419345479	0.266944851	2.386409201	3.501907125	12056.22855	9.226000046	0.999802099	0.72486387	0.960130187	2.321253673	0.413625705	1.385679414	2.567091087	0.539785838	311.9026964	0	0	0	0	0	0	NA	DEg	up
ENSG00000165996	HACD1	0.598218972	0.398675648	1.88744609	2.930196093	11872.57201	6.718598714	0.99984105	0.696314809	0.50081367	1.594515181	0.314085231	0.758340114	1.761998041	0.430386468	311.4301086	0	0	0	0	0	0	NA	DEg	up
ENSG00000167553	TUBA1C	0.039501512	0.020164904	7.696200269	12.12401002	2.240229335	1.240677036	0.225456167	0.092832479	6.778681855	12.78648384	0.530144326	7.392188771	11.87952987	0.622262737	310.7604256	0.000131409	0	0.000157329	0	0	0	NA	DEg	up
ENSG00000185909	KLHDC8B	0.697028755	0.386885897	1.961855107	2.500041944	16049.41	12.6003703	0.999877776	0.834438828	0.362489829	1.123408423	0.322669674	0.594385679	1.53281097	0.387774938	310.6038352	0	7.94E-13	0	3.86E-12	0	0	NA	DEg	up
ENSG00000075790	BCAP29	0.672934571	0.339224875	1.770061602	2.12405991	19020.12341	10417.99005	0.999906946	0.999796158	0.362082994	1.075416259	0.336691017	0.578925956	1.403525955	0.412479694	310.3139225	0	2.46E-07	0	7.39E-07	0	0	NA	DEg	up
ENSG00000139219	COL2A1	0.814167608	0.509143974	2.62054041	3.106767368	4.528093547	5.64639098	0.633420815	0.645068986	0.321399512	1.123408423	0.286093201	0.486981286	1.524975514	0.319337118	310.1772249	0	0.012488496	0	0.017014156	0	0	NA	DEg	up
ENSG00000242265	PEG10	0.44180289	0.181423792	2.453266071	3.857540087	2.594046962	1.261811238	0.513946122	0.246478735	0.957282343	2.909892262	0.328975184	1.369406021	3.157688541	0.433673557	309.7208513	0	0	0	0	0	0	NA	DEg	up
ENSG00000112414	ADGRG6	0.965239164	0.72672407	1.533201401	1.605650061	14226.81634	11884.42714	0.999892243	0.999864913	0.034174125	0.340842311	0.100263741	0.053295362	0.438785504	0.121461082	309.6186865	1.04E-12	0.120389893	2.13E-12	0.132991936	0	0	NA	DEs	up
ENSG00000106366	SERPINE1	0.891812268	0.411335741	3.200144918	4.460702993	0.425056321	0.222655348	0.117250407	0.047541813	0.297396257	3.024485798	0.098329527	0.346216436	2.625857003	0.13184893	309.4804329	3.31E-05	0.000105836	4.13E-05	0.000222521	0	0	NA	DEg	up
ENSG00000076043	REXO2	0.227074166	0.197473088	3.552382541	5.030632989	20.40455274	3.236852175	0.851717989	0.391515934	2.174125305	4.049951028	0.536827554	2.745728234	4.037218413	0.680103961	308.4981823	0.059582697	0	0.061974088	0	0	0	NA	DEa	up
ENSG00000079931	MOXD1	0.938769519	0.702092596	1.900274294	3.047705044	14431.796	1.559407435	0.999868345	0.338478264	0.071196094	0.679725759	0.104742381	0.11635476	0.907933399	0.128153409	308.4766651	1.22E-15	1.78E-14	2.97E-15	9.58E-14	0	0	NA	DEg	up
ENSG00000138795	LEF1	0.937224389	0.687464454	1.769252531	2.049522016	12393.11021	11308.20214	0.999857259	0.999818791	0.066314076	0.4417238	0.150125659	0.111065907	0.640548482	0.173391883	308.4133284	0	0.00103292	0	0.001795412	0	0	NA	DEg	up
ENSG00000166741	NNMT	0.961913161	0.732314936	3.877480949	5.905459665	0.972653402	0.843348864	0.200541538	0.12496263	0.133441823	1.800195886	0.074126279	0.147681041	1.580803134	0.093421526	308.305573	0	0.016996823	0	0.02243713	0	0	NA	DEg	up
ENSG00000103187	COTL1	0.065654373	0.046053637	5.430585577	8.346173738	3.939501903	2.912458865	0.420433845	0.258686731	4.262001627	7.848188051	0.543055493	5.074043938	7.961802155	0.637298421	307.5814285	0	0	0	0	0	0	NA	DEg	up
ENSG00000119681	LTBP2	0.962389388	0.722140666	1.611733591	1.64613797	10861.10171	14315.55975	0.999851627	0.999885024	0.039056143	0.38589618	0.10120894	0.060618389	0.457394711	0.132529711	306.8178957	4.71E-13	0.000832344	9.89E-13	0.001473419	0	0	NA	DEg	up
ENSG00000085117	CD82	0.788317284	0.510437359	1.9065329	2.628823042	10121.52185	44.90700941	0.999811671	0.944698075	0.251423922	1.049951028	0.239462523	0.403580146	1.286973555	0.313588531	306.6883416	0	6.01E-12	0	2.73E-11	0	0	NA	DEg	up
ENSG00000135535	CD164	0.220838526	0.08920957	3.001808233	4.091762896	11109.008	345.2412706	0.999729859	0.988286928	1.710333605	3.281096964	0.521268839	2.338893409	3.726738492	0.627597942	306.3060504	0	0	0	0	0	0	NA	DEg	up
ENSG00000225383	SFTA1P	0.900900199	0.629086655	3.403296335	7.993081024	0.425954495	0.468037993	0.111237031	0.055316323	0.30187144	3.442703232	0.087684421	0.33726607	2.964740451	0.113759054	306.11307	4.27E-05	1.01E-06	5.28E-05	2.82E-06	0	0	NA	DEg	up
ENSG00000141696	P3H4	0.534906707	0.262132123	1.89293317	2.557863537	16268.96917	16128.02428	0.999883661	0.999841428	0.554515867	1.49755142	0.370281687	0.880390561	1.887365328	0.466465368	305.9814095	0	0	0	0	0	0	NA	DEg	up
ENSG00000143878	RHOB	0.762139875	0.41989469	2.30219216	2.502163178	12.50488313	6.227331171	0.844520804	0.713366768	0.360455655	1.130264447	0.318912672	0.547599675	1.451518119	0.377259965	305.636656	0	0.021423923	0	0.027594013	0	0	NA	DEg	up
ENSG00000122642	FKBP9	0.877757352	0.550004223	1.654070167	1.571456849	10895.39713	12010.25327	0.999848209	0.999869174	0.120829943	0.504407444	0.239548295	0.202196908	0.707149853	0.285932193	305.4980973	0	0.000705553	0	0.001267967	0	0	NA	DEg	up
ENSG00000068001	HYAL2	0.437977013	0.203840601	2.052187836	2.831911414	16123.42423	13628.39607	0.999872736	0.999792248	0.755085435	1.83251714	0.412048225	1.153376729	2.254652302	0.511554144	305.1421653	0	0	0	0	0	0	NA	DEg	up
ENSG00000124225	PMEPA1	0.824669293	0.524851183	1.914318129	2.49213127	276.3959451	3.473350865	0.99312164	0.582241433	0.218470301	0.986287953	0.221507624	0.335638731	1.184133203	0.283446769	304.0897983	0	1.33E-12	0	6.38E-12	0	0	NA	DEg	up
ENSG00000147889	CDKN2A	0.933064899	0.703816166	2.109083014	4.219524446	0.691913126	1.054079148	0.247023948	0.199878343	0.108218063	1.292850147	0.083705032	0.141171684	1.249755142	0.112959475	303.7379563	0	0.000400451	0	0.00075495	0	0	NA	DEg	up
ENSG00000170315	UBB	0.003308042	0	20.20638794	28.25857003	3.071595759	4.778376726	0.131952827	0.144637359	18.51261188	28.58080313	0.64772889	20.13954434	28.25857003	0.712688021	303.6470312	0	0	0	0	0	0	NA	DEg	up
ENSG00000144834	TAGLN3	0.909001908	0.537897716	1.761497607	1.644741687	238.9581852	1.114016695	0.99268237	0.403810896	0.095606184	0.563173359	0.169763328	0.160292921	0.760039177	0.210900867	303.1856215	0	6.62E-10	0	2.57E-09	0	0	NA	DEg	up
ENSG00000197746	PSAP	0.052982479	0.017761008	5.949475393	8.309185774	7.853235924	5.751666055	0.568963281	0.409055307	4.763222132	7.653281097	0.622376478	5.634255492	8.161606268	0.690336596	302.9218697	0	0	0	0	0	0	NA	DEg	up
ENSG00000120875	DUSP4	0.717386155	0.351611265	2.396839255	2.761309231	4.26819236	2.024139235	0.640385914	0.422977961	0.467860049	1.531831538	0.305425262	0.677379984	1.790401567	0.378339696	302.1726437	0	1.09E-06	0	3.04E-06	0	0	NA	DEg	up
ENSG00000137331	IER3	0.524938474	0.332233234	2.773827867	5.607303819	1.349111754	1.140216607	0.327220837	0.168983054	1.002847844	3.895200784	0.257457292	1.317737998	3.744368266	0.351925319	301.8994657	2.45E-09	0	4.08E-09	0	0	0	NA	DEg	up
ENSG00000179218	CALR	0.026900523	0.0109566	8.00500352	11.79623992	3.969044167	3.493490997	0.33147055	0.228486101	6.781936534	11.71988247	0.57866933	7.789666395	11.66699314	0.667667007	301.7444969	0	0	0	0	0	0	NA	DEg	up
ENSG00000164741	DLC1	0.922598025	0.67244944	2.044634122	2.469880288	81.38547308	20.71215085	0.97549285	0.893457123	0.107811229	0.694417238	0.155254252	0.158258747	0.809010774	0.195620073	301.5920552	1.11E-16	6.31E-08	2.86E-16	2.03E-07	0	0	NA	DEg	up
ENSG00000102401	ARMCX3	0.44781496	0.203625221	2.234631395	2.984877777	16868.88805	16947.45382	0.999867547	0.999823906	0.820179007	1.929480901	0.425077546	1.233930024	2.377081293	0.519094584	300.8257915	0	0	0	0	0	0	NA	DEg	up
ENSG00000167720	SRR	0.839836987	0.501384879	1.585040932	1.606801102	10985.20217	13627.58577	0.999855732	0.999882106	0.152969894	0.567091087	0.269744839	0.253864931	0.801175318	0.316865641	300.272274	0	0.004439073	0	0.006699703	0	0	NA	DEg	up
ENSG00000151366	NDUFC2	0.080475095	0.026270459	5.631821934	7.888930469	7.015243096	4.319693477	0.554693368	0.353823125	4.458096013	7.707149853	0.5784364	5.178600488	7.681684623	0.674149063	300.0867894	0	0	0	0	0	0	NA	DEg	up
ENSG00000150347	ARID5B	0.883328183	0.597990177	2.168915088	2.506992242	10943.98757	5.680460502	0.999801856	0.693800707	0.168429618	0.835455436	0.201602157	0.253051261	1.007835455	0.251083904	299.6580493	0	0.000117672	0	0.000245522	0	0	NA	DEg	up
ENSG00000139263	LRIG3	0.938985831	0.692124625	1.373582007	1.736968581	12170.86104	13578.82657	0.999887154	0.999872099	0.050040683	0.39079334	0.128048967	0.083807974	0.534769833	0.156717841	299.4696683	2.22E-16	0.000216253	5.62E-16	0.000430635	0	0	NA	DEg	up
ENSG00000142627	EPHA2	0.892681689	0.584645503	1.501203113	1.549247852	18253.50541	13371.63096	0.999917765	0.999884153	0.096013019	0.478942214	0.2004689	0.161106591	0.643486778	0.250365037	298.4985348	0	0.043692406	0	0.052447176	0	0	NA	DEg	up
ENSG00000105379	ETFB	0.208297053	0.141832507	3.418797547	4.445387859	1376.74696	3.79643055	0.997522908	0.460630211	2.084621644	3.600391773	0.578998558	2.706672091	3.814887365	0.709502492	297.1749038	8.88E-16	0	2.18E-15	0	0	0	NA	DEg	up
ENSG00000158270	COLEC12	0.923621551	0.6754606	1.912237085	2.266452381	10508.00542	14574.32432	0.999818054	0.999844514	0.09275834	0.600391773	0.154496354	0.146053702	0.735553379	0.198563023	296.5839812	0	0.000215344	0	0.000429288	0	0	NA	DEg	up
ENSG00000145386	CCNA2	0.420289086	0.531320319	3.307532259	4.816916847	9.350231658	1.551028602	0.738695375	0.243568136	1.531733116	2.158667973	0.709573281	1.917412531	2.257590597	0.849318088	296.1398134	3.71E-13	0	7.85E-13	0	0	0	NA	DEg	up
ENSG00000081189	MEF2C	0.938632221	0.682705115	2.134684334	2.565146899	12256.50431	1.841849432	0.999825863	0.417937591	0.08096013	0.596474045	0.135731187	0.131000814	0.813907933	0.160952865	295.6553141	0	9.68E-09	0	3.38E-08	0	0	NA	DEg	up
ENSG00000099622	CIRBP	0.023379284	0.00794905	6.991778423	9.96264278	5.474191444	4.285021917	0.43913081	0.30075258	5.710333605	9.033300686	0.632142536	6.828315704	9.8834476	0.690883989	295.3108532	0	0	0	0	0	0	NA	DEg	up
ENSG00000153113	CAST	0.64124063	0.357632574	1.939148102	2.576780686	17345.91772	10960.68586	0.99988822	0.999764962	0.44263629	1.364348678	0.324430475	0.695687551	1.655239961	0.420294077	295.2959177	0	1.40E-14	0	7.57E-14	0	0	NA	DEg	up
ENSG00000072778	ACADVL	0.267822295	0.106454615	2.923832336	3.887933498	12500.8051	26.19353087	0.999766163	0.870753184	1.585842148	3.042115573	0.521295825	2.140764849	3.474045054	0.616216778	294.8809552	0	0	0	0	0	0	NA	DEg	up
ENSG00000185565	LSAMP	0.850513929	0.572052823	1.725466971	2.236035296	10155.24133	10.13133285	0.99983012	0.819198776	0.15174939	0.686581783	0.221021579	0.257933279	0.956904995	0.269549517	293.7013826	0	4.46E-08	0	1.46E-07	0	0	NA	DEg	up
ENSG00000143653	SCCPDH	0.506061973	0.223408111	2.07067033	2.616974583	13993.95301	18107.45673	0.999852053	0.999855496	0.682668836	1.602350637	0.426042104	1.02278275	2.032321254	0.503258404	293.1458838	0	0	0	0	0	0	NA	DEg	up
ENSG00000159216	RUNX1	0.970718755	0.74309134	1.570026792	1.521137277	18653.92032	13256.64344	0.999915841	0.999885268	0.030105777	0.317335945	0.094870365	0.045972335	0.39079334	0.117638482	293.1453525	8.58E-11	0.071996547	1.56E-10	0.082663177	0	0	NA	DEs	up
ENSG00000186469	GNG2	0.904158043	0.625265052	1.710674951	1.842634441	17008.63721	16357.92233	0.999899433	0.999887368	0.09275834	0.456415279	0.203232329	0.163954434	0.69049951	0.237443231	292.8235931	0	0.003041198	0	0.004770732	0	0	NA	DEg	up
ENSG00000137809	ITGA11	0.963890374	0.746013443	2.501198767	2.082366243	47.25661877	14790.86289	0.949732547	0.999859232	0.063873068	0.442703232	0.14427965	0.090317331	0.528893242	0.170766658	291.5445194	3.00E-15	0.066474857	7.12E-15	0.076802669	0	0	NA	DEs	up
ENSG00000132031	MATN3	0.898586761	0.635370566	1.488323636	1.907131853	11022.67324	11566.15873	0.999864994	0.999835138	0.094385679	0.581782566	0.162235318	0.15093572	0.69539667	0.217049817	291.5036719	0	0.000157603	0	0.000321139	0	0	NA	DEg	up
ENSG00000007372	PAX6	0.863335504	0.587824573	4.319462899	6.035671306	1.276535614	1.264843097	0.228115789	0.173253969	0.432465419	2.079333986	0.207982663	0.590317331	2.487757101	0.237288974	291.4265161	3.00E-14	0.000154304	6.75E-14	0.000314867	0	0	NA	DEg	up
ENSG00000147872	PLIN2	0.203707622	0.103603408	3.36843863	4.668818653	8.390212822	2.24604794	0.713535294	0.324814356	2.065907242	4.028403526	0.512835228	2.682262002	4.185112635	0.640905571	289.4773528	6.43E-09	0	1.04E-08	0	0	0	NA	DEg	up
ENSG00000247596	TWF2	0.466115845	0.311225313	2.09633977	3.209435406	13125.9079	30.58607917	0.999840315	0.905033687	0.754271766	2.001958864	0.376766865	1.119202604	2.210577865	0.506294133	288.7682488	0	0	0	0	0	0	NA	DEg	up
ENSG00000148908	RGS10	0.260919374	0.247842641	3.372672619	4.446888004	17.08549054	2.086728109	0.835142941	0.319383336	1.923921888	3.302644466	0.582539812	2.492676973	3.344760039	0.745248372	287.5699867	1.53E-10	0	2.74E-10	0	0	0	NA	DEg	up
ENSG00000155876	RRAGA	0.507999002	0.258206497	2.014324452	2.730498164	11785.19246	14380.02844	0.999829109	0.999810155	0.651342555	1.682664055	0.387090075	0.991049634	2.02546523	0.489294814	287.1897174	0	0	0	0	0	0	NA	DEg	up
ENSG00000146072	TNFRSF21	0.627680086	0.431966077	2.009479273	3.201932362	28.88602255	3.380511361	0.93495884	0.513564795	0.490235964	1.682664055	0.291345122	0.748169243	1.818805093	0.411352072	286.4599292	0	0	0	0	0	0	NA	DEg	up
ENSG00000167614	TTYH1	0.455790772	0.414766981	2.646400295	4.369707726	8.060659332	1.758253295	0.752835943	0.286923055	0.993897478	2.002938296	0.496219719	1.440195281	2.557296768	0.563170962	285.9097984	0.020255103	0	0.021548338	0	0	0	NA	DEg	up
ENSG00000119801	YPEL5	0.405569375	0.190249054	2.242814829	3.043219428	14645.9735	34.46735549	0.999846888	0.91887036	0.883238405	2.038197845	0.433342822	1.333197722	2.464250735	0.541015451	285.6933348	0	0	0	0	0	0	NA	DEg	up
ENSG00000138107	ACTR1A	0.446997846	0.249286678	2.125391016	3.045097039	15208.54034	15956.05159	0.99986027	0.999809194	0.787632221	1.94906954	0.404106783	1.17534581	2.285994123	0.514150845	285.2525197	0	0	0	0	0	0	NA	DEg	up
ENSG00000105894	PTN	0.212372661	4.70E-08	2.167368768	4.676787473	0.61528755	0.435121217	0.221115179	0.085119129	1.183482506	3.868756121	0.305907757	1.707078926	4.676787463	0.365011012	284.6521917	0.002685994	0	0.002972131	0	0	0	NA	DEg	up
ENSG00000145860	RNF145	0.573332104	0.294999903	1.82693734	2.407596102	15193.22736	13659.13876	0.999879768	0.999823768	0.478437754	1.336924584	0.35786443	0.779495525	1.697355534	0.45924116	284.4434944	0	0	0	0	0	0	NA	DEg	up
ENSG00000096092	TMEM14A	0.587168988	0.280861392	1.82411495	2.239048412	16803.21165	13989.91394	0.999891454	0.999839978	0.46623271	1.200783546	0.388273733	0.753051261	1.610186092	0.467679646	283.2976556	0	0	0	0	0	0	NA	DEg	up
ENSG00000198910	L1CAM	0.935490816	0.693597717	1.582961471	1.85719859	10619.82202	14527.34934	0.999850965	0.999872175	0.063466233	0.4417238	0.143678545	0.102115541	0.569049951	0.179449169	283.0753091	0	0.02838351	0	0.035513854	0	0	NA	DEg	up
ENSG00000106992	AK1	0.575592275	0.348390685	2.065770671	2.917511049	17026.91682	8.440497361	0.999878691	0.743131811	0.578519121	1.652301665	0.350129237	0.876729048	1.901077375	0.461174837	282.8738532	0	0	0	0	0	0	NA	DEg	up
ENSG00000160310	PRMT2	0.370991416	0.200572797	2.352367827	3.330006275	11377.63532	15787.42531	0.999793289	0.999789117	0.992270138	2.291870715	0.432952056	1.479658259	2.662095984	0.555824534	282.8734999	0	0	0	0	0	0	NA	DEg	up
ENSG00000187231	SESTD1	0.765116494	0.439156981	1.584844537	1.810971846	11602.68304	16364.74909	0.999863426	0.999889349	0.217656631	0.698334966	0.311679412	0.372253865	1.015670911	0.366510314	282.6438457	0	1.47E-13	0	7.46E-13	0	0	NA	DEg	up
ENSG00000107796	ACTA2	0.580356582	2.33E-07	1.450338174	2.353574927	0.196236046	0.205986243	0.119178379	0.080477171	0.457282343	2.293829579	0.199353233	0.608624898	2.353574927	0.258595931	282.2847258	4.43E-06	0.001309697	5.87E-06	0.002225155	0	0	NA	DEg	up
ENSG00000121851	POLR3GL	0.606755224	0.322274079	1.872551355	2.429337718	17007.55351	13140.72611	0.999889911	0.999815163	0.461757526	1.311459354	0.352094425	0.736371033	1.646425073	0.447254506	282.1514955	0	0	0	0	0	0	NA	DEg	up
ENSG00000106367	AP1S1	0.150002359	0.108642899	3.785488894	5.200666971	19.91647501	4.304085821	0.840287965	0.452835115	2.545972335	4.508325171	0.564726864	3.217656631	4.635651322	0.694111012	281.5022126	0	0	0	0	0	0	NA	DEg	up
ENSG00000134590	RTL8C	0.453632722	0.278395784	2.121414998	3.134002822	19150.70206	94.32800831	0.999889237	0.967843852	0.761187958	1.966699314	0.387038299	1.159072417	2.261508325	0.512521844	281.470091	0	0	0	0	0	0	NA	DEg	up
ENSG00000108854	SMURF2	0.766874519	0.51769703	1.828898372	2.637931244	18024.87501	3.152262068	0.999898545	0.54441396	0.277461351	1.139079334	0.243583868	0.426362897	1.272282076	0.335116642	281.1133723	0	0	0	0	0	0	NA	DEg	up
ENSG00000101335	MYL9	0.026563383	2.58E-08	9.955250322	17.89030279	1.186920758	0.922311849	0.106525088	0.049026245	8.747355574	18.91478942	0.462461166	9.690805533	17.89030362	0.54167921	281.0273956	5.35E-14	0	1.19E-13	0	0	0	NA	DEg	up
ENSG00000131171	SH3BGRL	0.213218217	0.085629774	2.9530853	3.910785714	14074.11007	17.11734146	0.99979022	0.814021207	1.69812856	3.091087169	0.549362883	2.323433686	3.575905975	0.649746862	280.1156135	0	0	0	0	0	0	NA	DEg	up
ENSG00000168899	VAMP5	0.769722703	0.512742632	1.849752543	2.609099015	12953.19112	7.284828799	0.999857218	0.7362929	0.272579333	1.115572968	0.24434021	0.425956062	1.271302644	0.335054807	279.2873899	0	0	0	0	0	0	NA	DEg	up
ENSG00000112186	CAP2	0.679913238	0.36801988	1.771793817	2.135600703	11570.6733	10956.76271	0.999846895	0.999805126	0.350284784	1.027424094	0.340934952	0.567127746	1.349657199	0.420201327	278.7743726	0	1.40E-10	0	5.75E-10	0	0	NA	DEg	up
ENSG00000184840	TMED9	0.033640039	0.008447518	6.939717666	9.390788121	7.548019865	4.179057132	0.520993692	0.307966455	5.84987795	9.320274241	0.627650839	6.706265256	9.311459354	0.720216349	278.6093417	0	0	0	0	0	0	NA	DEg	up
ENSG00000132475	H3F3B	0.000788406	0.00094198	30.02937156	39.67595786	5.824294688	4.437610184	0.162446279	0.100595132	27.22294548	39.40646425	0.690824361	30.00569569	39.63858962	0.75698192	278.2533625	0	0	0	0	0	0	NA	DEg	up
ENSG00000176978	DPP7	0.643345778	0.331420112	1.851351632	2.213530124	13151.53205	14177.38022	0.999859249	0.999843893	0.419446705	1.095004897	0.383054638	0.660292921	1.479921645	0.446167487	277.852978	0	9.18E-11	0	3.81E-10	0	0	NA	DEg	up
ENSG00000102359	SRPX2	0.976270585	0.762252884	2.074516464	1.660213066	12326.07217	9.224246182	0.999831725	0.847469403	0.03458096	0.346718903	0.099737741	0.049227014	0.394711068	0.124716578	277.8136626	1.52E-10	0.133920787	2.72E-10	0.146799978	0	0	NA	DEs	up
ENSG00000167543	TP53I13	0.674896917	0.357223119	1.72693551	2.052492628	10985.63204	15375.24388	0.999842825	0.999866524	0.343775427	0.999020568	0.344112462	0.561432059	1.319294809	0.425554664	277.7528943	0	5.57E-09	0	1.99E-08	0	0	NA	DEg	up
ENSG00000130402	ACTN4	0.304524093	0.229911783	2.74820451	3.86640515	14673.44283	4.932667448	0.999812744	0.56058947	1.383238405	2.770812929	0.499217537	1.911310008	2.977473066	0.641923526	277.4547365	0	0	0	0	0	0	NA	DEg	up
ENSG00000169019	COMMD8	0.657003116	0.360520705	1.686659951	2.151909953	11644.9727	11587.07393	0.999855181	0.999814318	0.356387307	1.073457395	0.331999489	0.578519121	1.376101861	0.420404287	276.8704488	0	2.32E-11	0	1.01E-10	0	0	NA	DEg	up
ENSG00000102038	SMARCA1	0.456372048	0.230917355	2.072236399	2.832279109	10076.31429	13196.65812	0.999794388	0.999785425	0.741659886	1.765915769	0.419985992	1.126525631	2.178256611	0.517168466	276.7816967	0	0	0	0	0	0	NA	DEg	up
ENSG00000145730	PAM	0.768575517	0.456872425	1.691162403	1.967420093	12999.27096	17646.21529	0.99986992	0.99988852	0.235557364	0.792360431	0.297285622	0.391375102	1.068560235	0.366263959	276.740534	0	9.68E-06	0	2.38E-05	0	0	NA	DEg	up
ENSG00000157456	CCNB2	0.223158065	0.289294545	4.117880469	5.162407339	2.916339667	0.811347121	0.414593176	0.135818626	2.672091131	3.498530852	0.763775208	3.198942229	3.668952008	0.871895359	275.8851874	1.52E-06	0	2.08E-06	0	0	0	NA	DEg	up
ENSG00000114200	BCHE	0.953719183	0.751676373	2.100946611	4.456917939	1.880343708	1.075950887	0.472295049	0.19446528	0.061838893	0.841332027	0.073501176	0.097233523	1.10675808	0.08785436	275.4143593	3.40E-05	4.35E-08	4.24E-05	1.42E-07	0	0	NA	DEg	up
ENSG00000126777	KTN1	0.095664821	0.047792067	4.264783929	5.875305825	12.8762007	5.682551406	0.75119376	0.491661325	3.082180635	5.380999021	0.572789667	3.856794142	5.594515181	0.689388449	275.0769162	0	0	0	0	0	0	NA	DEg	up
ENSG00000130508	PXDN	0.395036587	0.254817693	2.293880184	3.26484951	15023.5195	8.156460877	0.999847337	0.714144052	0.932872254	2.149853085	0.433923723	1.387713588	2.432908913	0.570392743	274.9137616	0	0	0	0	0	0	NA	DEg	up
ENSG00000145349	CAMK2D	0.801887044	0.487185871	1.677747104	1.846889022	14417.17748	19097.21112	0.999883642	0.999903299	0.197721725	0.694417238	0.284730439	0.332384052	0.947110676	0.350945312	274.8727757	0	0.001504216	0	0.00251647	0	0	NA	DEg	up
ENSG00000140836	ZFHX3	0.884259828	0.59668433	1.634509108	1.719342584	12574.12225	15771.97006	0.999870027	0.999890999	0.109845403	0.484818805	0.226570013	0.189178194	0.693437806	0.272812056	274.3094467	0	0.013457257	0	0.01820879	0	0	NA	DEg	up
ENSG00000137076	TLN1	0.459705887	0.313805909	2.242397363	3.321418664	10714.4888	8.926658152	0.999790757	0.728821209	0.823026851	2.040156709	0.403413545	1.211554109	2.2791381	0.531584334	272.6613436	3.33E-16	0	8.36E-16	0	0	0	NA	DEg	up
ENSG00000166595	FAM96B	0.111997263	0.051201707	4.101780331	5.439118987	41.31890651	7.751514645	0.909693564	0.587652941	2.914157852	4.919686582	0.592346241	3.642392189	5.160626836	0.705804218	271.9536985	0	0	0	0	0	0	NA	DEg	up
ENSG00000115919	KYNU	0.964984926	0.762037076	2.416720426	3.494400265	6.419541954	1.607087418	0.726499698	0.315023287	0.066314076	0.869735553	0.076246252	0.084621644	0.831537708	0.101765251	271.9516472	1.39E-07	6.62E-05	2.05E-07	0.000144087	0	0	NA	DEg	up
ENSG00000196839	ADA	0.574598149	0.395344817	1.930873163	2.80876602	11633.13544	4.846276699	0.999834047	0.633082907	0.528885273	1.504407444	0.351557203	0.821399512	1.698334966	0.483649886	271.667447	0	0	0	0	0	0	NA	DEg	up
ENSG00000172725	CORO1B	0.289180926	0.19058637	2.69347293	3.746318497	18577.77448	11.38213703	0.999855037	0.752366096	1.385272579	2.75612145	0.502616668	1.914564687	3.032321254	0.631385835	270.6552189	0	0	0	0	0	0	NA	DEg	up
ENSG00000095752	IL11	0.843022701	0.593219333	1.860825864	4.266570689	0.795683631	0.700405526	0.299522224	0.141012458	0.234743694	1.950048972	0.120378358	0.292107404	1.735553379	0.168307934	270.0666353	0.000299549	4.63E-13	0.000350044	2.28E-12	0	0	NA	DEg	up
ENSG00000148848	ADAM12	0.957138394	0.738943679	2.126168498	2.476190085	3.868701028	2.894159587	0.645335317	0.538914552	0.058584215	0.474045054	0.123583643	0.091131001	0.646425073	0.140976897	269.0463646	2.35E-07	0.268503343	3.40E-07	0.281668274	0	0	NA	DEs	up
ENSG00000168487	BMP1	0.938562836	0.696209902	1.615769425	1.708742011	15091.72122	15579.29936	0.999892948	0.999890332	0.05817738	0.401567091	0.144875866	0.099267697	0.519098923	0.19123079	268.8316939	0	0.023190961	0	0.029627016	0	0	NA	DEg	up
ENSG00000138029	HADHB	0.288359812	0.134660575	2.711507001	3.65020708	13141.94481	34.41226123	0.999793718	0.90409957	1.397070789	2.763956905	0.50546041	1.929617575	3.158667973	0.610895983	268.6711968	0	0	0	0	0	0	NA	DEg	up
ENSG00000138829	FBN2	0.847217338	0.543159225	1.858658017	1.83519895	17754.91149	13746.04193	0.999895327	0.99986651	0.169650122	0.599412341	0.283027409	0.283970708	0.838393732	0.338708052	268.4571076	0	0.00221825	0	0.003574957	0	0	NA	DEg	up
ENSG00000049089	COL9A2	0.859770948	0.578302685	2.065666153	2.292401161	18372.48813	4.300833449	0.99988758	0.652310088	0.176566314	0.673849167	0.262026463	0.289666395	0.966699314	0.299644772	267.6017346	0	3.78E-08	0	1.25E-07	0	0	NA	DEg	up
ENSG00000109046	WSB1	0.082828941	0.013882984	4.241914732	5.858016349	6.925952401	4.8102249	0.620167873	0.450892025	3.004475183	5.013712047	0.599251643	3.890561432	5.77668952	0.673493256	267.561603	0	0	0	0	0	0	NA	DEg	up
ENSG00000120149	MSX2	0.903110136	0.603994108	2.288422449	2.240790864	16046.6313	1.421249149	0.99985741	0.388103118	0.143205858	0.709108717	0.201951908	0.22172498	0.887365328	0.249868879	267.470443	0	1.31E-10	0	5.39E-10	0	0	NA	DEg	up
ENSG00000107819	SFXN3	0.953625841	0.710873364	1.517708397	1.43632294	12670.0091	11080.98465	0.999880227	0.999870396	0.042310822	0.314397649	0.134577411	0.070382425	0.415279138	0.169482207	267.0512196	0	0.001939603	0	0.003168708	0	0	NA	DEg	up
ENSG00000107874	CUEDC2	0.204605302	0.112671776	2.82392705	3.920687182	16140.88567	11673.88039	0.999825076	0.999664262	1.626118796	3.064642507	0.530606357	2.246135069	3.478942214	0.645637361	267.0225307	0	0	0	0	0	0	NA	DEg	up
ENSG00000133110	POSTN	0.967427578	0.795951316	3.509735793	6.340801297	0.477463359	1.142509102	0.119749062	0.15267429	0.095606184	1.064642507	0.089801209	0.114320586	1.293829579	0.088358303	266.8639394	0.000134429	0.050715044	0.000160796	0.060015597	0	0	NA	DEs	up
ENSG00000113739	STC2	0.41822102	0.422364764	3.531436742	6.015949139	1.879128746	0.590228744	0.347307273	0.089344967	1.68714402	3.816846229	0.442025672	2.054515867	3.475024486	0.591223422	266.1401501	0.002248555	0	0.002497748	0	0	0	NA	DEg	up
ENSG00000116489	CAPZA1	0.166268559	0.115798649	3.037116987	4.18600724	10318.01739	18.41772273	0.999705736	0.814809005	1.859235151	3.342801175	0.556190767	2.532139951	3.701273262	0.684126724	265.8833615	0	0	0	0	0	0	NA	DEg	up
ENSG00000091136	LAMB1	0.740610722	0.456376352	1.632739354	2.098947449	17557.06653	18801.81554	0.999907013	0.999888377	0.253864931	0.908912831	0.279306136	0.423515053	1.141038198	0.371166411	265.0098708	0	8.72E-10	0	3.35E-09	0	0	NA	DEg	up
ENSG00000277268	LHX1-DT	0.959850927	0.742028362	1.905024047	1.780635805	13277.006	15265.71216	0.999856538	0.999883371	0.050854353	0.384916748	0.132117798	0.076484947	0.459353575	0.16650561	264.460913	6.66E-16	0.446662109	1.64E-15	0.45906543	0	0	NA	DEs	up
ENSG00000162627	SNX7	0.667254811	0.37175041	1.632253481	2.05162726	13999.83994	13167.20912	0.999883423	0.999844211	0.330349878	1.014691479	0.32556682	0.543124491	1.288932419	0.42137546	264.46028	0	3.46E-10	0	1.37E-09	0	0	NA	DEg	up
ENSG00000151135	TMEM263	0.662378144	0.384616876	1.824373082	2.360314241	11870.88279	13767.46389	0.999846339	0.999828588	0.381611066	1.158667973	0.329353253	0.615947925	1.452497551	0.424061249	264.0644058	0	3.33E-15	0	1.86E-14	0	0	NA	DEg	up
ENSG00000117632	STMN1	0.008997222	0.000359824	17.57102779	24.59454913	3.667211598	3.580283348	0.172670226	0.127073811	15.79780309	24.31831538	0.649625718	17.41293735	24.58570029	0.708254682	263.7675368	0	0	0	0	0	0	NA	DEg	up
ENSG00000157593	SLC35B2	0.641948733	0.366981806	1.691872413	2.232668901	12471.77271	14043.35111	0.999864362	0.999841041	0.367778682	1.110675808	0.331130542	0.605777055	1.413320274	0.428619801	263.6908427	0	4.44E-16	0	2.59E-15	0	0	NA	DEg	up
ENSG00000138801	PAPSS1	0.371874761	0.176324369	2.555167419	3.384175815	12032.84105	356.2565068	0.999787696	0.99059012	1.13995118	2.379040157	0.479164329	1.604963385	2.787463271	0.575779204	263.2918366	0	0	0	0	0	0	NA	DEg	up
ENSG00000213949	ITGA1	0.941396506	0.708561575	1.83967218	2.27518289	2.343953624	2.44684642	0.560268469	0.518176881	0.071196094	0.531831538	0.133869636	0.107811229	0.663075416	0.16259271	263.2819024	4.87E-06	0.22983455	6.44E-06	0.243203172	0	0	NA	DEs	up
ENSG00000196776	CD47	0.732636203	0.44563108	1.619038223	2.061798517	17301.31871	17565.83392	0.99990643	0.999882638	0.260374288	0.875612145	0.297362582	0.432872254	1.142997062	0.378716856	263.0013454	0	2.32E-07	0	7.00E-07	0	0	NA	DEg	up
ENSG00000139211	AMIGO2	0.939887256	0.721785696	1.962680314	2.358683407	14204.95261	11.84169923	0.99986185	0.83390001	0.079739626	0.599412341	0.13302967	0.117982099	0.656219393	0.179790632	262.9811417	0	0.005373187	0	0.00794748	0	0	NA	DEg	up
ENSG00000073584	SMARCE1	0.220603453	0.073885716	2.915819167	3.780816803	17420.92632	18792.25225	0.999832653	0.99979885	1.652969894	2.962781587	0.557911492	2.272579333	3.501469148	0.649035944	262.6888369	0	0	0	0	0	0	NA	DEg	up
ENSG00000180964	TCEAL8	0.15751475	0.061124648	3.595661879	4.688127238	11663.34844	22.35460465	0.999691808	0.826640028	2.343368592	3.950048972	0.593250516	3.029292107	4.401567091	0.688230361	262.6397127	0	0	0	0	0	0	NA	DEg	up
ENSG00000067225	PKM	0.006110759	1.21E-09	16.1614114	25.4936337	1.876177399	1.490423701	0.104014867	0.055233491	14.94344996	27.44857982	0.544416143	16.06265256	25.49363369	0.630065245	262.562779	4.64E-10	0	8.06E-10	0	0	0	NA	DEg	up
ENSG00000135074	ADAM19	0.894806968	0.632747988	1.902813615	2.186875203	16083.24228	5.342013867	0.999881704	0.709535473	0.126932465	0.679725759	0.186740702	0.200162734	0.803134182	0.249227014	262.4671954	0	6.05E-05	0	0.000132507	0	0	NA	DEg	up
ENSG00000109452	INPP4B	0.97450319	0.781100287	1.452027749	1.659980623	12523.13181	11750.00375	0.999884066	0.999858745	0.021155411	0.246816846	0.085712994	0.037021969	0.363369246	0.101885257	262.4631055	1.94E-10	0.057916328	3.45E-10	0.06774106	0	0	NA	DEs	up
ENSG00000185088	RPS27L	0.005355149	1.10E-09	11.40239459	17.17531832	2.312850606	1.559609405	0.168633559	0.083246086	10.21074044	18.07835455	0.564804745	11.34133442	17.17531832	0.660327466	261.749429	1.48E-14	0	3.39E-14	0	0	0	NA	DEg	up
ENSG00000103152	MPG	0.204834854	0.129231505	3.072371994	4.132479431	15431.65853	8.788218613	0.999800944	0.680165931	1.810821806	3.266405485	0.554377531	2.443043124	3.598432909	0.678918626	261.4215886	0	0	0	0	0	0	NA	DEg	up
ENSG00000176692	FOXC2	0.967538636	0.763521732	2.205798213	1.863783777	13620.87721	16239.94523	0.999838084	0.999885248	0.051668023	0.400587659	0.128980565	0.071602929	0.440744368	0.16245909	261.3739932	4.44E-16	0.042033647	1.11E-15	0.050625899	0	0	NA	DEg	up
ENSG00000170370	EMX2	0.935351145	0.723534984	3.744330785	5.165253443	4.211786669	1.900571415	0.529377136	0.268980827	0.165988609	1.105778648	0.150110159	0.242066721	1.428011753	0.169513115	261.0071674	0	3.56E-06	0	9.27E-06	0	0	NA	DEg	up
ENSG00000165280	VCP	0.154938578	0.047494113	4.016062192	5.391212952	9.688426691	6.742813481	0.706952793	0.555694643	2.742880391	4.836434868	0.56712857	3.393816111	5.135161606	0.660897625	260.8924911	0	0	0	0	0	0	NA	DEg	up
ENSG00000117525	F3	0.87445194	0.612025303	1.678563888	2.352800901	12951.95475	0.952160739	0.999870418	0.28810039	0.137103336	0.894221352	0.153321474	0.210740439	0.912830558	0.230864795	260.8432893	0	0	0	0	0	0	NA	DEg	up
ENSG00000075213	SEMA3A	0.814927128	0.531075516	1.872901551	2.168047045	10207.03667	11830.64182	0.999816542	0.999816777	0.212367779	0.760039177	0.279416884	0.346623271	1.016650343	0.340946397	260.7123178	0	0.000221063	0	0.000439193	0	0	NA	DEg	up
ENSG00000023697	DERA	0.620830845	0.330306116	1.840133136	2.268347477	13947.99636	10772.28304	0.999868089	0.999789472	0.433685924	1.170421156	0.37053835	0.697721725	1.519098923	0.45929973	260.1064663	0	9.77E-15	0	5.33E-14	0	0	NA	DEg	up
ENSG00000144224	UBXN4	0.125073614	0.045288035	4.124954813	5.496732433	16.9730717	15.6747315	0.804486225	0.740370697	2.893002441	4.874632713	0.593481112	3.609031733	5.247796278	0.687723292	259.5616647	0	0	0	0	0	0	NA	DEg	up
ENSG00000243147	MRPL33	0.131927274	0.07185686	3.575909598	4.729673585	15880.83069	16.91759914	0.999774879	0.781511803	2.385679414	4.042115573	0.590205641	3.104149715	4.389813908	0.707125582	259.1587239	0	0	0	0	0	0	NA	DEg	up
ENSG00000101198	NKAIN4	0.713742869	0.479131324	1.969813205	3.11391259	6.574966139	1.409306849	0.769471729	0.311571629	0.371440195	1.425073457	0.26064635	0.563873068	1.621939275	0.347653624	258.8740129	0	0	0	0	0	0	NA	DEg	up
ENSG00000163069	SGCB	0.582335955	0.313297455	1.848788468	2.391876032	16751.35894	10849.95461	0.999889646	0.999779598	0.48820179	1.30460333	0.374214735	0.772172498	1.642507346	0.47011814	258.7629123	0	1.11E-16	0	6.64E-16	0	0	NA	DEg	up
ENSG00000167874	TMEM88	0.843711433	0.550329515	2.363615118	2.559279566	19.9320292	2.834713582	0.893987584	0.52553155	0.236777868	0.891283056	0.265659564	0.369406021	1.150832517	0.320990253	257.6966308	0	7.32E-07	0	2.08E-06	0	0	NA	DEg	up
ENSG00000136810	TXN	0.002753846	1.93E-09	15.79410455	21.57884427	3.500195529	2.081118832	0.181410858	0.087959513	14.52481692	23.16356513	0.627054464	15.75061025	21.57884427	0.729909816	257.2492668	0	0	0	0	0	0	NA	DEg	up
ENSG00000164106	SCRG1	0.923956681	0.772317446	2.113265618	7.575386281	1.082072281	1.155520624	0.338640956	0.132348293	0.108218063	1.352595495	0.080007707	0.160699756	1.724779628	0.093171182	257.2218396	0.000233113	0	0.000274225	0	0	0	NA	DEg	up
ENSG00000138760	SCARB2	0.494889457	0.263943708	2.020844698	2.719845036	18505.54833	16771.06913	0.99989081	0.999837851	0.6635476	1.603330069	0.413855894	1.020748576	2.001958864	0.5098749	257.1770753	0	0	0	0	0	0	NA	DEg	up
ENSG00000173457	PPP1R14B	0.099832773	0.116399735	5.283350582	6.746062674	5.211886255	1.720534282	0.496595392	0.203214384	4.02441009	6.257590597	0.643124542	4.755899105	5.960822723	0.797859511	256.7246875	0	0	0	0	0	0	NA	DEg	up
ENSG00000143183	TMCO1	0.255071548	0.10419624	2.676083363	3.537004829	16793.63761	15332.19265	0.999840674	0.999769362	1.420260374	2.728697356	0.520490252	1.993490643	3.168462292	0.629166599	255.9418933	0	0	0	0	0	0	NA	DEg	up
ENSG00000119242	CCDC92	0.954952597	0.694876113	1.499191382	1.17163116	19867.73369	19051.95062	0.999924547	0.999938507	0.038649308	0.245837414	0.157214916	0.067534581	0.357492654	0.1889118	255.405065	0	0.000123073	0	0.000255798	0	0	NA	DEg	up
ENSG00000229989	MIR181A1HG	0.96534689	0.742655164	1.491000718	1.385346485	10518.01131	14712.83142	0.999858263	0.99990585	0.030105777	0.241919687	0.124445338	0.051668023	0.356513222	0.144925965	254.9382778	1.11E-16	0.163567251	2.86E-16	0.177067254	0	0	NA	DEs	up
ENSG00000143702	CEP170	0.538104696	0.331857248	2.028469617	2.785214228	17755.08426	6.012463099	0.999885766	0.683414824	0.614320586	1.632713026	0.376257539	0.936940602	1.860920666	0.503482292	254.3822774	0	0	0	0	0	0	NA	DEg	up
ENSG00000176890	TYMS	0.307997455	0.24110903	3.125326494	4.502936776	11.93890202	2.981185164	0.792533253	0.398334659	1.620016273	3.122428991	0.518832062	2.16273393	3.417238002	0.632889465	254.2746421	0.000691027	0	0.000790657	0	0	0	NA	DEg	up
ENSG00000101160	CTSZ	0.690330176	0.468789321	1.797236933	2.643970484	10605.02665	17.19285196	0.999830558	0.866714012	0.356387307	1.240940255	0.28719135	0.556550041	1.404505387	0.396260524	254.2602896	0	0	0	0	0	0	NA	DEg	up
ENSG00000135931	ARMC9	0.705484561	0.454699831	1.694941327	2.356528177	17982.18641	11942.55705	0.999905752	0.999802717	0.312449146	1.026444662	0.304399406	0.49918633	1.285014691	0.388467411	254.0880105	0	1.67E-15	0	9.42E-15	0	0	NA	DEg	up
ENSG00000115232	ITGA4	0.968658226	0.786042989	1.856224858	2.238497404	11836.49024	50.09234724	0.999843202	0.95722413	0.037835639	0.349657199	0.108207807	0.05817738	0.478942214	0.121470562	253.5714402	0	0.024078442	0	0.030642262	0	0	NA	DEg	up
ENSG00000169851	PCDH7	0.816608152	0.554785289	1.865667012	2.345103226	11828.60649	15812.35675	0.9998423	0.999851714	0.206672091	0.767874633	0.269148221	0.342148088	1.044074437	0.327704688	253.2006389	0	1.67E-05	0	3.97E-05	0	0	NA	DEg	up
ENSG00000103260	METRN	0.371718901	0.212030508	2.612161236	3.573573412	18680.05251	10.94505499	0.999860183	0.753862878	1.135882832	2.419196866	0.469528895	1.641171684	2.815866797	0.582830014	252.5617517	0	0	0	0	0	0	NA	DEg	up
ENSG00000138777	PPA2	0.267996591	0.132545457	2.792252242	3.757603084	15463.08977	13565.66621	0.999819457	0.999723083	1.485760781	2.873653281	0.517028547	2.043938161	3.259549461	0.627061557	252.1805088	0	0	0	0	0	0	NA	DEg	up
ENSG00000126524	SBDS	0.512071838	0.288741665	1.928580936	2.652181079	13427.18076	11259.29686	0.999856388	0.999764501	0.608624898	1.586679726	0.383583964	0.94100895	1.886385896	0.498842232	252.0668703	0	0	0	0	0	0	NA	DEg	up
ENSG00000117385	P3H1	0.641568525	0.347548983	1.757046028	2.130142856	15527.23499	19200.59476	0.999886854	0.999889071	0.390561432	1.067580803	0.365837818	0.629780309	1.389813908	0.453140025	252.021833	0	3.20E-12	0	1.49E-11	0	0	NA	DEg	up
ENSG00000106624	AEBP1	0.78829098	0.479977164	1.606516521	1.753483143	13140.14639	17256.07378	0.999877755	0.999898395	0.207078926	0.658178257	0.31462438	0.340113914	0.911851126	0.37299281	251.5096922	0	2.28E-05	0	5.32E-05	0	0	NA	DEg	up
ENSG00000148700	ADD3	0.378204974	0.225916148	2.431344949	3.299847744	15306.74605	8.209720839	0.999841184	0.713295271	1.051261188	2.229187071	0.471589487	1.51179821	2.554358472	0.59185045	251.4023267	0	0	0	0	0	0	NA	DEg	up
ENSG00000139793	MBNL2	0.95209615	0.71291417	1.520200024	1.388535247	12471.38332	13482.25989	0.99987812	0.999897021	0.041090317	0.291870715	0.140782597	0.072823434	0.398628795	0.18268483	251.3421373	0	0.002510966	0	0.004005108	0	0	NA	DEg	up
ENSG00000178922	HYI	0.667125516	0.408937399	1.792946311	2.366295675	12935.19401	8.669714374	0.999861409	0.785584132	0.38283157	1.168462292	0.327637077	0.596826688	1.398628795	0.426722723	250.9150839	0	1.11E-16	0	6.64E-16	0	0	NA	DEg	up
ENSG00000142871	CYR61	0.345268437	0.017620787	3.374075304	5.575223008	0.88277141	0.331554867	0.207376838	0.056131257	1.823840521	5.881488737	0.310098447	2.2091131	5.47698335	0.403344863	249.834943	1.26E-07	0	1.86E-07	0	0	0	NA	DEg	up
ENSG00000044574	HSPA5	0.05323753	0.00941626	6.691469161	10.43518517	1.41894672	1.884832679	0.174953633	0.152989444	5.578519121	10.43682664	0.534503381	6.335231896	10.33692458	0.612873959	248.407475	0.000173861	0	0.0002062	0	0	0	NA	DEg	up
ENSG00000100934	SEC23A	0.470621548	0.295627434	2.005053238	2.910322086	14562.50635	10368.38795	0.999862333	0.999719387	0.694060212	1.753183154	0.395885741	1.061432059	2.049951028	0.517784105	248.3064838	0	0	0	0	0	0	NA	DEg	up
ENSG00000153071	DAB2	0.869305944	0.586468761	1.855276354	1.861608832	19327.45158	16.86732623	0.999904017	0.900602526	0.15093572	0.615083252	0.245390717	0.242473556	0.769833497	0.31496883	247.8332465	0	0.002678211	0	0.004245061	0	0	NA	DEg	up
ENSG00000166147	FBN1	0.9463387	0.721831107	1.842310259	1.756977669	18205.50612	14183.32791	0.999898815	0.999876139	0.061025224	0.356513222	0.1711724	0.098860862	0.488736533	0.202278438	247.6199172	0	0.03925303	0	0.047597348	0	0	NA	DEg	up
ENSG00000188015	S100A3	0.973101623	0.783500525	1.981359781	1.796006765	13070.64806	163.4467401	0.999848434	0.989131101	0.037835639	0.333986288	0.113285006	0.053295362	0.388834476	0.137064395	247.276918	1.30E-10	0.115229928	2.35E-10	0.127658822	0	0	NA	DEs	up
ENSG00000170312	CDK1	0.424429272	0.269325881	4.037454197	6.792057068	1.399537628	0.478213424	0.257410287	0.065776566	2.048820179	5.067580803	0.404299459	2.323840521	4.962781587	0.468253636	246.694058	1.20E-06	0	1.66E-06	0	0	0	NA	DEg	up
ENSG00000134369	NAV1	0.748273857	0.466872867	1.776182606	2.151296982	11039.43513	13429.84049	0.999839132	0.999839838	0.273393002	0.834476004	0.327622366	0.447111473	1.146914789	0.38983844	245.8641657	0	3.55E-06	0	9.25E-06	0	0	NA	DEg	up
ENSG00000198707	CEP290	0.69746309	0.409931339	1.746823189	2.117983219	12171.51459	10205.24016	0.999856503	0.999792504	0.318958503	0.932419197	0.342076293	0.528478438	1.249755142	0.422865584	245.5539946	0	5.94E-08	0	1.92E-07	0	0	NA	DEg	up
ENSG00000175063	UBE2C	2.12E-08	4.54E-09	7.185109829	11.68560236	0.571008803	0.277700191	0.073620432	0.02321267	6.791293735	12.21253673	0.55609198	7.185109845	11.68560235	0.61486859	244.8418928	0	0	0	0	0	0	NA	DEg	up
ENSG00000111237	VPS29	0.262456326	0.157134967	3.147473984	4.203051585	15106.65751	10.14059775	0.999791693	0.706974739	1.771358828	3.303623898	0.536186589	2.321399512	3.542605289	0.655280316	244.3451868	2.41E-14	0	5.45E-14	0	0	0	NA	DEg	up
ENSG00000076641	PAG1	0.969888195	0.781205536	1.905023964	1.871174146	15935.48489	12448.88428	0.999880468	0.999849714	0.03539463	0.286973555	0.123337601	0.05736371	0.409402547	0.140115666	244.0784854	9.90E-13	0.250666444	2.03E-12	0.264248142	0	0	NA	DEs	up
ENSG00000198168	SVIP	0.703972848	0.414806864	1.874566907	2.2109432	13690.84202	16050.6933	0.999863098	0.999862271	0.350284784	0.99510284	0.352008627	0.554922701	1.293829579	0.428899378	243.856888	0	2.79E-07	0	8.32E-07	0	0	NA	DEg	up
ENSG00000163661	PTX3	0.956163902	0.731819131	2.394450549	2.293538877	0.88783175	1.237348529	0.270492197	0.350435567	0.076484947	0.554358472	0.137970196	0.104963385	0.615083252	0.17064907	243.3612567	0.003666077	0.543741945	0.00403375	0.556487585	0	0	NA	DEs	up
ENSG00000183098	GPC6	0.726831085	0.438462337	1.76930737	2.098266106	11320.04554	13684.0014	0.999843726	0.999846686	0.297803092	0.886385896	0.335974538	0.483319772	1.178256611	0.410199075	243.3463632	0	7.62E-08	0	2.42E-07	0	0	NA	DEg	up
ENSG00000185070	FLRT2	0.938441098	0.722376973	1.513431378	1.852158213	10187.07118	25.22048702	0.999851458	0.931585621	0.056143206	0.424094025	0.132383864	0.093165175	0.514201763	0.181184083	243.2185077	0	0.003100833	0	0.004852822	0	0	NA	DEg	up
ENSG00000120889	TNFRSF10B	0.709465783	0.437684022	1.774179354	2.239931833	13042.24796	15228.472	0.999863985	0.999852933	0.318144833	1.022526934	0.311135895	0.515459723	1.259549461	0.409241351	242.8882251	0	6.09E-11	0	2.57E-10	0	0	NA	DEg	up
ENSG00000086598	TMED2	0.135766385	0.091081928	3.833758315	5.040919252	988.9625553	9.708570983	0.996138424	0.658230951	2.613913751	4.30950049	0.606546804	3.313262815	4.581782566	0.723138378	242.5483375	0	0	0	0	0	0	NA	DEg	up
ENSG00000115561	CHMP3	0.667060821	0.397598968	1.714393739	2.201441839	10373.96396	13816.71453	0.999834768	0.999840694	0.345809601	1.045053869	0.330901221	0.57078926	1.326150833	0.430410513	242.3889604	0	2.80E-14	0	1.49E-13	0	0	NA	DEg	up
ENSG00000203879	GDI1	0.380972801	0.214679005	2.176700682	3.028142293	14466.09021	11451.37973	0.999849553	0.999735635	0.897070789	2.000979432	0.448315847	1.347436941	2.378060725	0.566611662	242.1780655	0	0	0	0	0	0	NA	DEg	up
ENSG00000138138	ATAD1	0.498027679	0.223729931	1.931356156	2.324079835	12706.3324	12443.52958	0.999848024	0.999813265	0.624084622	1.384916748	0.450629702	0.969487388	1.804113614	0.537376017	242.0395236	0	0	0	0	0	0	NA	DEg	up
ENSG00000179820	MYADM	0.568845119	0.345556556	1.917382093	2.650452826	11448.19405	11510.17582	0.999832545	0.999769783	0.543531326	1.409402547	0.385646619	0.826688365	1.734573947	0.476594478	241.5177602	0	0	0	0	0	0	NA	DEg	up
ENSG00000151693	ASAP2	0.803872166	0.531087333	1.53293355	1.884034301	14059.9205	10084.79773	0.999890983	0.999813216	0.178193653	0.645445642	0.276078483	0.300650936	0.8834476	0.340315527	241.157267	0	0.000109061	0	0.000228741	0	0	NA	DEg	up
ENSG00000143499	SMYD2	0.850170416	0.571372057	1.656343405	1.782331875	10821.25981	15605.20458	0.99984696	0.999885799	0.15093572	0.590597453	0.255564461	0.248169243	0.763956905	0.324847176	241.1375868	0	0.00987036	0	0.013761663	0	0	NA	DEg	up
ENSG00000023191	RNH1	0.253312895	0.214906703	2.592411033	3.609120829	12671.75994	8.982012601	0.99979546	0.713360132	1.367371847	2.584720862	0.52902109	1.935720098	2.833496572	0.683155969	240.8445583	0	0	0	0	0	0	NA	DEg	up
ENSG00000170017	ALCAM	0.752749904	0.512892936	1.869218205	2.523443599	14102.19431	7.572470357	0.99986747	0.750052981	0.288445891	1.059745348	0.272184154	0.462164361	1.229187071	0.375991883	240.1865756	0	1.22E-15	0	6.95E-15	0	0	NA	DEg	up
ENSG00000069329	VPS35	0.332238041	0.16838861	2.525346537	3.374259677	19013.77993	14782.58952	0.999867201	0.999771793	1.192026037	2.436826641	0.489171457	1.68633035	2.806072478	0.600957517	239.93394	0	0	0	0	0	0	NA	DEg	up
ENSG00000112183	RBM24	0.953870988	0.721381015	1.578690503	1.367455256	17068.75745	10437.18745	0.999907518	0.999869	0.043531326	0.277179236	0.157051181	0.072823434	0.380999021	0.191138113	239.565277	0	0.034177214	0	0.041960015	0	0	NA	DEg	up
ENSG00000164830	OXR1	0.71756561	0.403164853	1.650764174	1.793659618	15253.64868	11512.45685	0.999891791	0.999844223	0.271358828	0.742409403	0.365511034	0.46623271	1.070519099	0.435520216	238.8895304	0	2.07E-05	0	4.87E-05	0	0	NA	DEg	up
ENSG00000151914	DST	0.504271883	0.261664439	2.027083302	2.602671726	14154.29762	15130.58357	0.999856807	0.999828016	0.640358015	1.515181195	0.422628011	1.004882018	1.921645446	0.5229279	238.8419807	0	5.55E-16	0	3.22E-15	0	0	NA	DEg	up
ENSG00000106803	SEC61B	0.020542391	0.001963563	8.269966184	10.74587983	6.531719123	3.400791516	0.441282123	0.240395174	7.145240033	10.86385896	0.657707363	8.100081367	10.72477963	0.755267861	238.7731425	0	0	0	0	0	0	NA	DEg	up
ENSG00000127914	AKAP9	0.321358579	0.149040575	2.520829449	3.306744432	13664.04319	12832.4735	0.999815548	0.999742381	1.170870627	2.302644466	0.50848954	1.710740439	2.813907933	0.607958924	238.7441699	0	0	0	0	0	0	NA	DEg	up
ENSG00000112378	PERP	0.157504957	0.115702499	3.672400641	5.109275514	10.77241513	4.204413557	0.745763414	0.45142301	2.402766477	4.200783546	0.571980549	3.093978845	4.518119491	0.684793497	238.6361418	0	0	0	0	0	0	NA	DEg	up
ENSG00000108654	DDX5	0.029875133	0.00761079	6.79578329	9.048296433	6.14005612	8.300427668	0.474654634	0.478446001	5.733116355	8.622918707	0.664869582	6.59275834	8.979431929	0.734206617	238.5331859	0	0	0	0	0	0	NA	DEg	up
ENSG00000161677	JOSD2	0.901828231	0.654646508	1.694941892	1.829237603	17334.87694	11186.71013	0.999902233	0.999836508	0.102115541	0.511263467	0.199731738	0.166395443	0.631733595	0.263394958	238.5216379	0	0.01883196	0	0.024592482	0	0	NA	DEg	up
ENSG00000124570	SERPINB6	0.542799163	0.311040805	2.213918575	2.907194274	11342.35537	15786.27187	0.999804848	0.999815874	0.685109845	1.704211557	0.402009858	1.012205045	2.002938296	0.505360074	238.4802155	0	0	0	0	0	0	NA	DEg	up
ENSG00000070831	CDC42	0.035884859	0.037623164	5.495409972	7.44972375	8.336450803	4.630842431	0.602699155	0.383329917	4.34906428	6.931439765	0.627440247	5.298209927	7.169441724	0.738998953	238.1408817	0	0	0	0	0	0	NA	DEg	up
ENSG00000115129	TP53I3	0.543011756	0.3396229	2.018202124	2.571765213	16701.1344	3.739026527	0.999879172	0.592481369	0.609031733	1.488736533	0.409093026	0.922294548	1.698334966	0.543058093	238.0304228	0	0	0	0	0	0	NA	DEg	up
ENSG00000145050	MANF	0.160285966	0.079780826	3.988339057	5.311087948	13.32653489	4.933917054	0.76965821	0.481592449	2.686737185	4.640548482	0.578969748	3.34906428	4.887365328	0.685249425	237.9174499	0	0	0	0	0	0	NA	DEg	up
ENSG00000104325	DECR1	0.48704298	0.26260042	2.150139618	2.819823339	17302.83923	18538.95228	0.99987575	0.999847921	0.740846216	1.719882468	0.430753979	1.102929211	2.079333986	0.53042427	237.4278289	0	0	0	0	0	0	NA	DEg	up
ENSG00000107485	GATA3	0.938912538	0.720960166	2.33761596	2.383295071	8.286844464	5.699093408	0.779977913	0.705124905	0.098454028	0.596474045	0.165060037	0.142799024	0.66503428	0.214724305	237.1027891	1.40E-13	0.77836269	3.04E-13	0.793581212	0	0	NA	DEs	up
ENSG00000137767	SQOR	0.975393014	0.80020048	1.752530342	1.960829395	11211.64381	12.52921196	0.999843711	0.864677447	0.028478438	0.363369246	0.078373275	0.043124491	0.391772772	0.110075264	236.9696009	3.88E-09	0.188984273	6.34E-09	0.20250561	0	0	NA	DEs	up
ENSG00000257698	AC084033.3	0.733373304	0.453533507	1.806617415	2.150763227	233.3845473	11770.50534	0.992318515	0.999817309	0.294955248	0.872673849	0.337990245	0.481692433	1.175318315	0.409839978	235.9994148	0	0.000312986	0	0.000604485	0	0	NA	DEg	up
ENSG00000267279	AC090409.1	0.96502294	0.759438877	2.268137836	1.775151047	10.78438088	6.894043587	0.826229873	0.795234607	0.059804719	0.406464251	0.14713402	0.079332791	0.427032321	0.185777017	235.5393328	3.98E-08	0.157566015	6.09E-08	0.171030699	0	0	NA	DEs	up
ENSG00000128283	CDC42EP1	0.705768713	0.42276489	1.946847737	2.278754453	18539.81274	10427.1057	0.999895002	0.999781506	0.371440195	1.063663075	0.349208508	0.572823434	1.315377081	0.435482298	235.4420293	0	5.77E-06	0	1.46E-05	0	0	NA	DEg	up
ENSG00000099341	PSMD8	0.06849958	0.028143038	5.505261529	7.405272687	8.020575374	5.860872879	0.592981819	0.441791691	4.386899919	7.11165524	0.6168606	5.12815297	7.196865818	0.712553645	234.9860479	0	0	0	0	0	0	NA	DEg	up
ENSG00000204435	CSNK2B	0.110478451	0.05471088	4.368280983	5.650992392	35.86769141	8.1825718	0.891433443	0.591501343	3.172091131	5.128305583	0.618545654	3.885679414	5.341821743	0.727407166	234.6149998	0	0	0	0	0	0	NA	DEg	up
ENSG00000127603	MACF1	0.432937713	0.252535259	2.358234886	3.142192402	14775.81429	11.72435712	0.999840424	0.788640101	0.920260374	2.059745348	0.446783567	1.33726607	2.348677767	0.569369749	233.4590807	0	0	0	0	0	0	NA	DEg	up
ENSG00000003402	CFLAR	0.748626899	0.510051696	1.725267852	2.406858623	200.3296331	14.06093666	0.991461391	0.853844514	0.279495525	0.996082272	0.280594819	0.433685924	1.179236043	0.367768545	233.4000304	0	1.56E-11	0	6.86E-11	0	0	NA	DEg	up
ENSG00000013364	MVP	0.900852934	0.691713992	1.846508069	2.687761721	261.4414296	4.118537759	0.992986735	0.60510675	0.120829943	0.784524976	0.154016694	0.183075671	0.828599412	0.220945934	233.26999	1.11E-16	8.17E-10	2.86E-16	3.14E-09	0	0	NA	DEg	up
ENSG00000164754	RAD21	0.176379337	0.062084153	3.555022775	4.330569767	12.97261481	2.499748252	0.784904361	0.365978311	2.288852726	3.607247796	0.63451497	2.927990236	4.061704212	0.720877268	233.0859846	0	0	0	0	0	0	NA	DEg	up
ENSG00000122068	FYTTD1	0.683068372	0.37423877	1.716263394	1.886047176	18005.26177	10281.49487	0.999904689	0.999816593	0.3364524	0.869735553	0.386844483	0.543938161	1.180215475	0.460880384	232.9911498	0	5.89E-05	0	0.000129251	0	0	NA	DEg	up
ENSG00000167244	IGF2	8.97E-07	0.531396798	0.341741338	2.635644131	0.038312967	0.536270765	0.100809191	0.16906846	0.234743694	1.133202742	0.207150658	0.341741253	1.235063663	0.276699302	232.833987	0.425744855	0.003642903	0.431439318	0.005613183	0	0	NA	DEa	up
ENSG00000145681	HAPLN1	0.741094261	0.32046394	2.267476483	3.864190743	0.266072084	0.237310827	0.105019532	0.057859499	0.460537022	2.565132223	0.179537342	0.587062653	2.625857003	0.223569925	232.4124351	0.021695652	5.58E-05	0.023050399	0.000122895	0	0	NA	DEg	up
ENSG00000057252	SOAT1	0.933142045	0.68438119	1.509104367	1.377825827	16274.95621	10009.98689	0.999907283	0.999862374	0.05817738	0.311459354	0.186789638	0.100895037	0.434867777	0.232013136	232.3657775	0	0.009132324	0	0.012819883	0	0	NA	DEg	up
ENSG00000106829	TLE4	0.41126737	0.251081294	2.589999441	3.510123239	24.9675166	3.469500652	0.906014772	0.497089916	1.024816924	2.139079334	0.479092527	1.524816924	2.628795299	0.580043994	232.350201	0	0	0	0	0	0	NA	DEg	up
ENSG00000172965	MIR4435-2HG	0.795629832	0.541649063	2.418671556	2.942457738	28.19559114	17.11255718	0.92099527	0.853280701	0.353132628	1.238001959	0.285243998	0.494304312	1.348677767	0.366510314	232.3444583	0	7.46E-05	0	0.000160765	0	0	NA	DEg	up
ENSG00000176788	BASP1	0.127322465	0.074743933	4.336979328	5.966000488	5.999045563	2.744791567	0.580401617	0.31510241	3.065907242	5.436826641	0.563914843	3.784784378	5.520078355	0.685639611	232.2932242	0	0	0	0	0	0	NA	DEg	up
ENSG00000163399	ATP1A1	0.284949436	0.128826873	2.890883177	3.640379283	15596.8516	12.4751059	0.999814684	0.774106753	1.515459723	2.738491675	0.553392124	2.067127746	3.171400588	0.651802788	231.5235572	0	0	0	0	0	0	NA	DEg	up
ENSG00000163875	MEAF6	0.280392968	0.145286945	2.423119766	3.285352404	17119.48853	10677.4872	0.999858478	0.999692405	1.188771359	2.333006856	0.509544734	1.74369406	2.808031342	0.620966737	231.3685144	0	0	0	0	0	0	NA	DEg	up
ENSG00000149485	FADS1	0.273232443	0.137372348	2.739596602	3.636703047	16974.595	100.1490333	0.999838632	0.96495951	1.412937347	2.701273262	0.523063463	1.991049634	3.13712047	0.634674267	231.3197561	0	0	0	0	0	0	NA	DEg	up
ENSG00000111348	ARHGDIB	0.946455968	0.704129973	1.945122118	1.837240212	1.626951826	1.589895808	0.455464207	0.463913833	0.071196094	0.439764936	0.161895796	0.104149715	0.543584721	0.191597945	231.3175017	7.78E-05	0.931751958	9.45E-05	0.947419691	0	0	NA	DEs	up
ENSG00000153250	RBMS1	0.341994393	0.174521552	2.666653972	3.449161704	10403.46409	10.43046356	0.999743742	0.751494609	1.235964199	2.4417238	0.506185097	1.7546786	2.847208619	0.616280307	231.0026093	0	0	0	0	0	0	NA	DEg	up
ENSG00000136783	NIPSNAP3A	0.723705886	0.420480574	1.571125527	1.761059289	11110.62182	11039.54973	0.999858612	0.999840503	0.260374288	0.767874633	0.339084373	0.434092758	1.020568071	0.425344248	230.5907638	0	1.97E-07	0	5.98E-07	0	0	NA	DEg	up
ENSG00000108691	CCL2	3.24E-07	2.08E-08	0.79373475	4.419196807	0.066670238	0.121517471	0.077487043	0.026761752	0.624491456	4.101860921	0.152245888	0.793734744	4.419196866	0.179610632	230.0861596	0	0	0	0	0	0	NA	DEg	up
ENSG00000168785	TSPAN5	0.647142669	0.403959475	1.828614507	2.430337675	13029.72086	13037.93138	0.999859678	0.99981363	0.410496338	1.179236043	0.348103623	0.645240033	1.448579824	0.445429394	229.6132318	0	2.76E-14	0	1.47E-13	0	0	NA	DEg	up
ENSG00000185043	CIB1	0.465597774	0.297218174	2.241997345	3.060455942	10314.41332	10.09270017	0.999782682	0.767321553	0.807973963	1.894221352	0.426546751	1.19812856	2.150832517	0.557053397	229.5239142	0	0	0	0	0	0	NA	DEg	up
ENSG00000129083	COPB1	0.440833479	0.257173149	2.117239276	2.907336918	12539.72495	15841.40038	0.999831186	0.999816506	0.787225386	1.810969638	0.43469828	1.183889341	2.159647405	0.548186402	228.9040292	0	0	0	0	0	0	NA	DEg	up
ENSG00000071859	FAM50A	0.368179272	0.216735932	2.413369647	3.301185956	11322.23247	38.23514999	0.999786892	0.920522938	1.063466233	2.263467189	0.469839474	1.524816924	2.585700294	0.589711394	228.7947259	0	0	0	0	0	0	NA	DEg	up
ENSG00000127314	RAP1B	0.590624309	0.315607618	1.725225195	2.109437729	17877.62142	18764.61858	0.999903507	0.999887597	0.436533767	1.110675808	0.393034371	0.706265256	1.443682664	0.489210873	228.6779291	0	3.33E-16	0	1.96E-15	0	0	NA	DEg	up
ENSG00000167815	PRDX2	0.016225675	0.002415397	11.07183646	14.57683424	4.979292715	6.311476366	0.310214481	0.30215351	9.757933279	14.18805093	0.687757136	10.89218877	14.54162586	0.749035141	228.4059245	2.37E-07	0	3.44E-07	0	0	0	NA	DEg	up
ENSG00000114354	TFG	0.241580819	0.128003366	3.146131195	4.10869063	11918.10703	23.01949227	0.999736091	0.848545306	1.808380797	3.249755142	0.556466785	2.386086249	3.582761998	0.665990722	228.168588	0	0	0	0	0	0	NA	DEg	up
ENSG00000072958	AP1M1	0.693825005	0.392059274	1.663614606	1.859168945	10428.81704	18600.56495	0.999840505	0.999900058	0.305126119	0.857002938	0.356038591	0.509357201	1.130264447	0.450653121	227.9385443	0	9.11E-05	0	0.000193709	0	0	NA	DEg	up
ENSG00000166922	SCG5	0.362800902	0.240777428	2.769059943	3.428941877	16708.87618	3.488086229	0.999834304	0.504275272	1.251423922	2.156709109	0.580246968	1.764442636	2.603330069	0.677763706	227.7560563	0	0	0	0	0	0	NA	DEg	up
ENSG00000139644	TMBIM6	0.048287275	0.021289617	6.684875157	9.006635558	5.66262776	6.75788493	0.458605096	0.428676847	5.563466233	8.679725759	0.640972582	6.362082994	8.814887365	0.721742971	227.5873889	0	0	0	0	0	0	NA	DEg	up
ENSG00000104324	CPQ	0.915408544	0.671674384	1.510158063	1.563150356	12105.82052	14415.90173	0.999875269	0.999891579	0.076891782	0.376101861	0.204444035	0.127746135	0.513222331	0.248909931	227.4666052	0	0.023520673	0	0.030000621	0	0	NA	DEg	up
ENSG00000137936	BCAR3	0.874924986	0.590427334	1.5320306	1.449158583	17450.20021	11175.49427	0.999912213	0.999870344	0.113506916	0.427032321	0.26580404	0.191619203	0.593535749	0.322843574	227.4657134	0	7.78E-06	0	1.94E-05	0	0	NA	DEg	up
ENSG00000145012	LPP	0.530909509	0.331481662	2.279214696	3.10889688	12168.26904	136.5911312	0.999812727	0.977745911	0.729861676	1.795298727	0.406540519	1.06916192	2.078354554	0.514427107	227.3953939	0	0	0	0	0	0	NA	DEg	up
ENSG00000083857	FAT1	0.60899425	0.391343633	1.863504635	2.592372051	10488.94513	39.72243135	0.999822368	0.938736049	0.455655004	1.317335945	0.345891271	0.728641172	1.577864838	0.461789346	227.380188	0	0	0	0	0	0	NA	DEg	up
ENSG00000074696	HACD3	0.150254485	0.04981551	4.858106407	6.447533904	6.092764118	4.619962464	0.556372583	0.417435191	3.458096013	5.755142018	0.600870665	4.12815297	6.126346719	0.673836	226.8676703	0	0	0	0	0	0	NA	DEg	up
ENSG00000114446	IFT57	0.520439497	0.267297565	2.063185561	2.538467057	11842.67867	12632.91936	0.999825814	0.9997991	0.642799024	1.442703232	0.445551801	0.989422295	1.859941234	0.531964277	226.1525048	0	2.16E-12	0	1.02E-11	0	0	NA	DEg	up
ENSG00000114450	GNB4	0.583799792	0.303310896	1.974545688	2.299950782	12217.47287	17047.83677	0.99983841	0.999865107	0.528071603	1.245837414	0.423868794	0.821806347	1.602350637	0.512875477	226.1234	0	1.11E-15	0	6.33E-15	0	0	NA	DEg	up
ENSG00000108231	LGI1	0.905182023	0.686784711	2.840438453	3.433470934	15.98018788	2.951446902	0.849078431	0.462252918	0.181041497	0.829578844	0.218233021	0.269324654	1.075416259	0.250437588	226.0356599	0	1.42E-06	0	3.89E-06	0	0	NA	DEg	up
ENSG00000105583	WDR83OS	0.100221065	0.041468991	3.880349206	4.963929445	18735.05598	24.47362792	0.999792926	0.831374275	2.724165989	4.354554358	0.625590075	3.491456469	4.758080313	0.733795194	225.3590621	0	0	0	0	0	0	NA	DEg	up
ENSG00000010404	IDS	0.678650709	0.404201289	1.774958287	2.143642215	17167.04587	16938.58092	0.999896617	0.999873462	0.350691619	1.014691479	0.345614038	0.570382425	1.277179236	0.446595441	225.2981761	0	4.90E-07	0	1.43E-06	0	0	NA	DEg	up
ENSG00000125848	FLRT3	0.901808105	0.679865312	2.009482696	2.361886102	11429.19467	20.99963856	0.999824211	0.898898461	0.114727421	0.513222331	0.223543314	0.19731489	0.75612145	0.26095661	224.7325005	0	0.004002749	0	0.006115707	0	0	NA	DEg	up
ENSG00000134352	IL6ST	0.900323055	0.657339046	1.493841384	1.654960999	16320.24536	18557.67719	0.999908475	0.999910829	0.087876322	0.407443683	0.215677224	0.148901546	0.567091087	0.262570775	224.5285645	0	0.067102888	0	0.077472678	0	0	NA	DEs	up
ENSG00000110693	SOX6	0.968270354	0.796031099	1.718130516	1.997577677	10303.31501	18223.84898	0.999833273	0.999890399	0.030512612	0.265426053	0.11495711	0.054515867	0.407443683	0.133799759	224.4524682	2.66E-14	0.113003101	6.02E-14	0.125331951	0	0	NA	DEs	up
ENSG00000091436	MAP3K20	0.76888661	0.479774889	1.93459654	2.151933423	16172.89595	6.381662958	0.999880395	0.747828075	0.288039056	0.914789422	0.314869247	0.447111473	1.119490695	0.399388288	224.3180972	0	2.64E-05	0	6.11E-05	0	0	NA	DEg	up
ENSG00000160213	CSTB	0.051244801	0.017994328	5.70530458	7.471365304	9.784779798	5.630953458	0.631680213	0.429767705	4.598454028	7.100881489	0.647589181	5.412937347	7.336924584	0.737766524	224.1362924	0	0	0	0	0	0	NA	DEg	up
ENSG00000154734	ADAMTS1	0.962929625	0.793665963	1.415731431	2.022148246	10230.71407	31.68450283	0.999861639	0.940007441	0.030105777	0.310479922	0.096965295	0.052481692	0.417238002	0.125783587	223.7919981	2.75E-11	0.002831165	5.14E-11	0.004468799	0	0	NA	DEg	up
ENSG00000157191	NECAP2	0.626536925	0.350295103	1.778920607	2.13613142	14094.74124	10563.25324	0.999873804	0.999797818	0.409275834	1.062683643	0.385134218	0.664361269	1.387855044	0.47869644	223.5913973	0	2.63E-12	0	1.23E-11	0	0	NA	DEg	up
ENSG00000171456	ASXL1	0.824368593	0.538646446	1.616858442	1.677132871	16780.52472	14362.4911	0.999903656	0.999883242	0.170870627	0.568070519	0.300791224	0.283970708	0.773751224	0.367005181	223.5428446	0	0.000189727	0	0.000381231	0	0	NA	DEg	up
ENSG00000124762	CDKN1A	0.567288005	0.259464261	3.150602243	6.031058774	0.699498464	0.33298015	0.18168316	0.052322142	1.094792514	4.92360431	0.222355909	1.363303499	4.466209598	0.305248437	223.5332103	1.16E-06	0	1.60E-06	0	0	0	NA	DEg	up
ENSG00000129824	RPS4Y1	0.764662298	0.569992074	11.91093498	16.57489996	0.667673888	1.675005379	0.053080106	0.091781593	2.542717657	7.490695397	0.339450147	2.803091945	7.127326151	0.393288014	222.8388579	1.67E-14	3.65E-12	3.81E-14	1.69E-11	0	0	NA	DEg	up
ENSG00000076706	MCAM	0.90969826	0.67100333	1.491249362	1.613543327	18059.66513	13365.74355	0.999917433	0.999879292	0.081366965	0.393731636	0.206655899	0.134662327	0.530852106	0.253672022	221.9498404	0	0.009164555	0	0.01285833	0	0	NA	DEg	up
ENSG00000140937	CDH11	0.860610714	0.611580424	1.952607015	2.163518244	18158.5865	35.2566231	0.999892481	0.942183055	0.166395443	0.631733595	0.263394958	0.272172498	0.840352595	0.323878928	221.301688	0	0.008487356	0	0.012011292	0	0	NA	DEg	up
ENSG00000168461	RAB31	0.607172624	0.418425969	2.221486641	3.235166485	19.84049238	9.427657502	0.89930701	0.744514613	0.585435313	1.719882468	0.340392628	0.8726607	1.881488737	0.463813938	221.1266815	0	0	0	0	0	0	NA	DEg	up
ENSG00000184564	SLITRK6	0.985886986	0.851915095	2.450290758	3.419434044	12.72568607	4.979251967	0.83854148	0.592860831	0.021155411	0.345739471	0.06118888	0.03458096	0.506366308	0.06829238	220.9411214	2.35E-05	0.049080412	2.97E-05	0.058273564	0	0	NA	DEg	up
ENSG00000206503	HLA-A	0.058268988	0.0102033	6.805412781	9.5538966	3.113317012	2.188176219	0.313882632	0.186353487	5.606590724	9.462291871	0.592519318	6.408868999	9.456415279	0.67772711	220.8494911	0	0	0	0	0	0	NA	DEg	up
ENSG00000110092	CCND1	0.076737862	0.031596986	6.046589859	8.495667289	2.280246839	1.113259309	0.273843108	0.115856781	4.695280716	8.126346719	0.577784936	5.582587469	8.227228208	0.678550215	220.5697253	0.009232647	0	0.009966182	0	0	0	NA	DEg	up
ENSG00000092096	SLC22A17	0.727520327	0.463993549	1.625967614	2.024622248	13396.31182	10845.63203	0.99987864	0.999813359	0.268917819	0.782566112	0.343635912	0.443043124	1.085210578	0.408255442	220.3811515	0	1.04E-07	0	3.26E-07	0	0	NA	DEg	up
ENSG00000175602	CCDC85B	0.17227026	0.170082386	3.57227172	4.583724464	12.23916311	2.643561793	0.774070364	0.365775161	2.293734744	3.712047013	0.617916405	2.956875509	3.804113614	0.777283701	220.1205605	0	0	0	0	0	0	NA	DEg	up
ENSG00000108039	XPNPEP1	0.552113737	0.375999783	1.833946038	2.684018225	18296.41325	98.0995299	0.999899775	0.973368488	0.524816924	1.429970617	0.367012383	0.821399512	1.674828599	0.490437954	219.8906122	0	0	0	0	0	0	NA	DEg	up
ENSG00000174684	B4GAT1	0.601127004	0.313090075	1.761472188	2.027562738	12499.83458	12734.00831	0.9998591	0.999840801	0.447111473	1.019588639	0.438521435	0.702603743	1.392752204	0.504471464	219.8240106	0	0	0	0	0	0	NA	DEg	up
ENSG00000167123	CERCAM	0.872259827	0.627840397	1.672054758	1.897493465	13030.86318	17462.28243	0.999871701	0.999891349	0.129780309	0.546523017	0.237465404	0.213588283	0.706170421	0.302459968	219.6511513	0	0.000217446	0	0.000432741	0	0	NA	DEg	up
ENSG00000104290	FZD3	0.358979038	0.324372105	2.409195748	3.025442762	15470.61518	2.902225933	0.999844297	0.489606637	1.028071603	1.572967679	0.653587239	1.544344996	2.044074437	0.755522875	219.4702912	0	0	0	0	0	0	NA	DEg	up
ENSG00000023902	PLEKHO1	0.639999293	0.362243647	1.837533685	2.159259694	10201.26561	14098.14256	0.999819904	0.999846864	0.414157852	1.066601371	0.388296756	0.661513426	1.377081293	0.480373547	219.3097127	0	2.59E-09	0	9.60E-09	0	0	NA	DEg	up
ENSG00000106052	TAX1BP1	0.172880546	0.090260284	3.326021536	4.33226574	11015.42844	33.07848022	0.999698149	0.884197291	2.08096013	3.550440744	0.586113184	2.751017087	3.941234084	0.698009057	219.036143	0	0	0	0	0	0	NA	DEg	up
ENSG00000228474	OST4	0.001953853	0.002595997	12.36834818	15.68223906	5.844035782	3.239245595	0.320882527	0.17119405	10.9987795	16.00489716	0.687213381	12.34418226	15.64152791	0.789192867	219.0022649	0	0	0	0	0	0	NA	DEg	up
ENSG00000240476	LINC00973	0.990356377	0.825622545	1.856224857	1.589535962	16633.07061	2.322383922	0.999888414	0.59366858	0.012205045	0.260528893	0.046847183	0.017900732	0.277179236	0.064581794	218.7867774	6.89E-05	0.093373571	8.38E-05	0.105027897	0	0	NA	DEs	up
ENSG00000120963	ZNF706	0.102241815	0.059976415	4.190439525	5.495100432	21.91586229	7.394082758	0.839485518	0.573665736	3.014239219	4.931439765	0.611229045	3.762001627	5.165523996	0.728290417	218.7323584	0	0	0	0	0	0	NA	DEg	up
ENSG00000106546	AHR	0.937096948	0.734381038	1.468156291	1.76993134	14719.66129	18621.85313	0.999900269	0.999904963	0.056956876	0.368266405	0.154662154	0.092351505	0.470127326	0.196439348	218.2685002	1.11E-16	0.011691862	2.86E-16	0.016023747	0	0	NA	DEg	up
ENSG00000108219	TSPAN14	0.748060066	0.473976655	1.698778873	1.98112034	10637.758	14491.51039	0.999840332	0.99986331	0.261187958	0.806072478	0.324025401	0.427990236	1.042115573	0.410693638	218.2455544	0	0.000106374	0	0.000223534	0	0	NA	DEg	up
ENSG00000167397	VKORC1	0.129477239	0.07966671	3.974305544	5.196558783	26.48768553	6.849112709	0.869532312	0.568595343	2.741659886	4.580803134	0.598510743	3.459723352	4.782566112	0.723403142	218.1709359	0	0	0	0	0	0	NA	DEg	up
ENSG00000204899	MZT1	0.252883025	0.166825043	3.157785492	4.042688088	27.50505678	3.372737539	0.897015891	0.454827236	1.782343369	3.05582762	0.583260442	2.359235151	3.368266405	0.700430093	217.8369477	0	0	0	0	0	0	NA	DEg	up
ENSG00000157020	SEC13	0.220570691	0.156579956	3.117175196	4.076030806	14267.44812	10.0472312	0.999781566	0.711395936	1.832790887	3.176297747	0.577021121	2.429617575	3.437806072	0.706734913	217.8252984	0	0	0	0	0	0	NA	DEg	up
ENSG00000153130	SCOC	0.220759483	0.100817116	2.948772608	3.823255648	19060.09711	14061.52335	0.999845315	0.999728179	1.670870627	2.958863859	0.564700069	2.297803092	3.437806072	0.668392295	217.3451665	0	0	0	0	0	0	NA	DEg	up
ENSG00000100764	PSMC1	0.212762395	0.080125086	3.362740945	4.184444158	10923.64648	33.64886775	0.999692254	0.889397889	2.030919447	3.498530852	0.58050637	2.647274207	3.849167483	0.687752408	217.2155425	0	0	0	0	0	0	NA	DEg	up
ENSG00000048405	ZNF800	0.933828208	0.687395472	1.463262334	1.275185634	10230.41367	18340.66138	0.99985699	0.999930477	0.055329536	0.271302644	0.203940276	0.096826688	0.398628795	0.242899383	216.8434129	0	0.004908895	0	0.007316196	0	0	NA	DEg	up
ENSG00000005884	ITGA3	0.886353424	0.642957566	1.754114124	1.846162928	11920.61444	16796.63023	0.999852872	0.999890099	0.126118796	0.539666993	0.233697442	0.199349064	0.659157689	0.302430007	216.500044	0	0.003808611	0	0.005847528	0	0	NA	DEg	up
ENSG00000099385	BCL7C	0.552624946	0.329017563	2.007914468	2.636215152	13238.46732	14541.02742	0.99984835	0.999818738	0.584214809	1.481880509	0.39423881	0.898291294	1.768854065	0.507837991	216.2242384	0	0	0	0	0	0	NA	DEg	up
ENSG00000071282	LMCD1	0.753993806	0.498417302	1.908437264	2.319787812	162.713764	1.84174986	0.98840717	0.442564745	0.305126119	1.024485798	0.29783343	0.469487388	1.163565132	0.403490424	215.9918053	0	0	0	0	0	0	NA	DEg	up
ENSG00000117122	MFAP2	0.310304542	0.164267953	2.506384798	3.323633126	11965.89269	67.21004668	0.999790583	0.952878779	1.188771359	2.333006856	0.509544734	1.728641172	2.777668952	0.622335203	215.7901415	0	0	0	0	0	0	NA	DEg	up
ENSG00000091879	ANGPT2	0.954759049	0.72512536	2.077296229	2.120100891	4.462538862	1.172087114	0.682362598	0.356020711	0.063059398	0.515181195	0.122402367	0.093978845	0.582761998	0.161264538	215.452914	7.20E-08	0.011690775	1.08E-07	0.016023747	0	0	NA	DEg	up
ENSG00000106400	ZNHIT1	0.110536336	0.08863095	3.714035861	4.751168975	11194.1293	10.4691193	0.999668326	0.687839751	2.575264443	4.021547502	0.640366536	3.303498779	4.33006856	0.762920664	215.3500787	0	0	0	0	0	0	NA	DEg	up
ENSG00000172531	PPP1CA	0.134828487	0.093030241	4.02992265	5.226690889	36.17651118	6.860906576	0.899769209	0.567598863	2.809601302	4.543584721	0.618366659	3.486574451	4.740450539	0.735494321	215.2618854	0	0	0	0	0	0	NA	DEg	up
ENSG00000123352	SPATS2	0.400692505	0.190812694	2.188585298	2.76210909	16754.70018	14170.79433	0.999869392	0.999805122	0.868592352	1.814887365	0.478592979	1.311635476	2.235063663	0.586844794	215.2158509	0	0	0	0	0	0	NA	DEg	up
ENSG00000198959	TGM2	0.968475998	0.72102918	2.32300053	2.029284557	3.933352675	0.658236167	0.628697349	0.244923197	0.053295362	0.548481881	0.097168866	0.073230269	0.566111655	0.129356582	214.4600315	7.67E-10	0.006556005	1.32E-09	0.00949526	0	0	NA	DEg	up
ENSG00000115758	ODC1	0.104551746	0.060935133	4.951358997	6.855552086	4.228093647	2.26859771	0.460604113	0.248636614	3.552481692	5.858961802	0.606332967	4.433685924	6.437806072	0.688695166	213.5815031	0.000161641	0	0.000192274	0	0	0	NA	DEg	up
ENSG00000107249	GLIS3	0.964339447	0.764450481	1.722689347	1.413744664	18734.28501	15836.81976	0.999908055	0.999910738	0.037835639	0.240940255	0.157033281	0.061432059	0.333006856	0.184476858	213.4628625	0	0.033632313	0	0.041361996	0	0	NA	DEg	up
ENSG00000004799	PDK4	0.97298687	0.804469995	1.792214444	1.768216739	12.89330381	92.88378047	0.877960422	0.981318759	0.028478438	0.250734574	0.113580019	0.048413344	0.345739471	0.140028398	213.2153385	1.16E-09	0.786897099	1.97E-09	0.802155491	0	0	NA	DEs	up
ENSG00000164114	MAP9	0.684951526	0.405035136	1.758805683	2.021535075	12080.40443	12306.80765	0.99985443	0.999835765	0.336045566	0.880509305	0.381649079	0.554109032	1.202742409	0.460704659	213.0913393	0	6.91E-11	0	2.89E-10	0	0	NA	DEg	up
ENSG00000187601	MAGEH1	0.624556648	0.343981215	1.753283799	2.03196487	17058.04331	11708.48946	0.999897227	0.999826484	0.399918633	0.982370225	0.407095637	0.658258747	1.333006856	0.493814975	212.6351851	0	0	0	0	0	0	NA	DEg	up
ENSG00000101084	C20orf24	0.219099072	0.123018377	3.159752033	4.115487548	17855.64767	22.67493592	0.99982307	0.846382139	1.853539463	3.273261508	0.566266844	2.467453214	3.60920666	0.683655287	212.4804332	0	0	0	0	0	0	NA	DEg	up
ENSG00000250786	SNHG18	0.604174851	0.392826561	1.876789389	2.576121611	13462.46505	56.47350257	0.99986061	0.956373615	0.461350692	1.271302644	0.362896037	0.742880391	1.564152791	0.474941064	212.3466685	0	1.11E-16	0	6.64E-16	0	0	NA	DEg	up
ENSG00000175938	ORAI3	0.777254786	0.517452424	1.665729356	1.985056976	18280.41004	18551.75594	0.999908887	0.99989301	0.22091131	0.706170421	0.312830024	0.37103336	0.957884427	0.387346688	211.755904	0	0.00013811	0	0.000284616	0	0	NA	DEg	up
ENSG00000185585	OLFML2A	0.945199908	0.736829116	1.618427801	2.404190753	17182.29605	0.715408261	0.999905817	0.229326993	0.050447518	0.456415279	0.110529863	0.088689992	0.632713026	0.14017412	211.5577629	4.50E-14	4.44E-16	1.00E-13	2.59E-15	0	0	NA	DEg	up
ENSG00000074416	MGLL	0.943857215	0.648558441	3.115965658	2.708877207	2.168517312	0.478447708	0.410355625	0.150109487	0.140764849	0.930460333	0.15128517	0.174938975	0.952007835	0.183757915	211.4651937	8.34E-09	0.00043562	1.33E-08	0.000815878	0	0	NA	DEg	up
ENSG00000198060	05-Mar	0.598874217	0.321069166	1.712025734	2.006666761	11529.19734	15241.57725	0.999851527	0.99986836	0.424735557	1.018609207	0.416975965	0.686737185	1.362389814	0.504068056	211.3351909	0	0	0	0	0	0	NA	DEg	up
ENSG00000168140	VASN	0.911238852	0.67563383	1.411712513	1.509762884	12518.59804	15284.95309	0.999887243	0.999901235	0.073230269	0.350636631	0.208849453	0.125305126	0.489715965	0.255873068	211.1204527	0	0.056303381	0	0.06604021	0	0	NA	DEs	up
ENSG00000198843	SELENOT	0.248725261	0.167612832	2.796981842	3.647628086	11637.42232	10.02718045	0.999759714	0.733259294	1.526037429	2.775710088	0.549782715	2.101301871	3.036238981	0.692073939	211.054303	0	0	0	0	0	0	NA	DEg	up
ENSG00000167004	PDIA3	0.056267807	0.010733586	7.881647915	10.95401095	2.682369706	2.999474538	0.253915679	0.214962386	6.652156225	10.98726738	0.605442281	7.438161107	10.83643487	0.686402973	210.740923	2.05E-14	0	4.67E-14	0	0	0	NA	DEg	up
ENSG00000185664	PMEL	0.389707318	0.413763866	3.037800264	3.61040793	1.592733489	0.386771899	0.343963261	0.096761195	1.418633035	1.727717924	0.821102227	1.853946298	2.1165524	0.875927427	210.5765471	0.752176294	0	0.758180518	0	0	0	NA	DEa	up
ENSG00000176903	PNMA1	0.686993694	0.388506996	1.666306015	1.798715498	10293.62153	14761.01001	0.999838149	0.999878159	0.314076485	0.767874633	0.409020524	0.521562246	1.099902057	0.474189718	210.3478299	0	0.000794064	0	0.001410501	0	0	NA	DEg	up
ENSG00000127990	SGCE	0.685160914	0.40863213	1.608783214	1.894709173	10732.58544	18826.40141	0.999850125	0.999899369	0.311228641	0.826640548	0.376498155	0.506509357	1.120470127	0.452050746	209.9069853	0	6.50E-08	0	2.08E-07	0	0	NA	DEg	up
ENSG00000166450	PRTG	0.795339152	0.517210082	2.625948294	2.533838028	14.44827086	6.908633451	0.846203901	0.73165521	0.356387307	0.897159647	0.397239564	0.537428804	1.22331048	0.439323306	209.8534975	0	0.329390154	0	0.342168335	0	0	NA	DEs	up
ENSG00000108946	PRKAR1A	0.253244816	0.119929768	2.865666163	3.691496262	14182.6697	134.0602807	0.999797987	0.973201825	1.565500407	2.809990206	0.557119524	2.13995118	3.24877571	0.65869465	209.8004917	0	0	0	0	0	0	NA	DEg	up
ENSG00000165169	DYNLT3	0.755484828	0.508722491	1.707102768	2.147153219	15601.7011	14393.83985	0.999890594	0.999850851	0.256712775	0.847208619	0.303010107	0.417412531	1.054848188	0.395708629	209.5462997	0	7.61E-06	0	1.90E-05	0	0	NA	DEg	up
ENSG00000197982	C1orf122	0.215205562	0.128645054	3.021216133	3.946480598	11721.25992	16.8673154	0.999742311	0.810391118	1.739218877	3.073457395	0.565883516	2.37103336	3.438785504	0.689497312	208.8362293	0	0	0	0	0	0	NA	DEg	up
ENSG00000139910	NOVA1	0.55259518	0.34293553	1.868655703	2.522125476	13582.34556	14716.09685	0.999862439	0.999828644	0.508543531	1.240940255	0.409805008	0.836045566	1.657198825	0.504493217	208.6788494	0	0	0	0	0	0	NA	DEg	up
ENSG00000165072	MAMDC2	0.942958416	0.742363279	1.326599654	1.657498117	10104.84274	5.366815227	0.999868734	0.764034143	0.045158666	0.349657199	0.129151254	0.075671277	0.427032321	0.177202693	208.2765723	3.78E-12	0.001067623	7.50E-12	0.001850489	0	0	NA	DEg	up
ENSG00000204389	HSPA1A	0.801797126	0.478778863	1.79193646	1.704352999	16497.7574	1.70858842	0.999891395	0.500620494	0.231489015	0.683643487	0.338610723	0.355166802	0.88834476	0.399807393	207.9655268	0	5.15E-13	0	2.53E-12	0	0	NA	DEg	up
ENSG00000075945	KIFAP3	0.838948486	0.589388041	1.52830014	1.786587121	10533.19855	15584.7503	0.999854927	0.999885376	0.144833198	0.539666993	0.268375127	0.246135069	0.733594515	0.335519233	207.9449524	0	0.000680861	0	0.001228048	0	0	NA	DEg	up
ENSG00000106397	PLOD3	0.667222092	0.438282008	1.737231453	2.317292677	14075.40967	12028.40968	0.999876592	0.999807385	0.362896664	1.044074437	0.347577386	0.578112286	1.301665034	0.444132915	207.2171011	0	9.44E-15	0	5.15E-14	0	0	NA	DEg	up
ENSG00000106153	CHCHD2	0.143100069	0.148057166	9.409568156	14.8982606	1.896973511	1.797451894	0.167776635	0.10765949	7.076078112	13.26052889	0.533619599	8.063059398	12.69245837	0.635263805	206.7819697	2.69E-07	0	3.88E-07	0	0	0	NA	DEg	up
ENSG00000140374	ETFA	0.214859875	0.119035302	3.124037501	4.084650648	11714.86776	96.50087103	0.999733398	0.959391266	1.842554923	3.225269344	0.571287147	2.45280716	3.598432909	0.681632039	206.1931241	0	0	0	0	0	0	NA	DEg	up
ENSG00000038427	VCAN	0.225276611	0.148118423	3.732138548	4.795512472	9.143528346	2.541853826	0.710140175	0.346425914	2.260781123	3.661116552	0.617511377	2.891375102	4.085210578	0.707766478	206.0485251	5.94E-11	0	1.09E-10	0	0	0	NA	DEg	up
ENSG00000150787	PTS	0.38632296	0.23996948	2.19235838	3.01678726	18299.10908	15885.30554	0.999880208	0.999810125	0.904393816	1.976493634	0.457574869	1.345402766	2.292850147	0.586781813	205.897888	0	0	0	0	0	0	NA	DEg	up
ENSG00000112977	DAP	0.54480692	0.334812325	2.05118507	2.710714966	12211.22267	11246.13192	0.999832053	0.999759023	0.606590724	1.523996082	0.398026433	0.933685924	1.803134182	0.51781278	205.8183288	0	0	0	0	0	0	NA	DEg	up
ENSG00000140945	CDH13	0.901571872	0.708503165	1.752533855	2.409126524	10641.66399	13.05892119	0.999835341	0.844251416	0.114320586	0.640548482	0.178472964	0.172497966	0.702252693	0.245635179	205.7085881	0	2.40E-06	0	6.42E-06	0	0	NA	DEg	up
ENSG00000125398	SOX9	0.889294941	0.663136466	1.797043279	1.991639963	10239.45614	13667.01324	0.999824529	0.999854295	0.11716843	0.513222331	0.228299555	0.198942229	0.670910872	0.296525571	205.5878245	0	0.018855254	0	0.02461747	0	0	NA	DEg	up
ENSG00000164109	MAD2L1	0.26010899	0.316270725	4.031556731	5.225705249	7.96730929	2.198131695	0.664005188	0.296091053	2.446297803	3.381978452	0.72333335	2.982912937	3.572967679	0.834855841	204.9063721	0	0	0	0	0	0	NA	DEg	up
ENSG00000138175	ARL3	0.144592533	0.074699506	3.769633711	4.842644056	312.8716683	22.64798123	0.98809494	0.823843801	2.534174125	4.13222331	0.61327134	3.224572823	4.480901077	0.719625979	204.6495872	0	0	0	0	0	0	NA	DEg	up
ENSG00000174851	YIF1A	0.193298651	0.171349555	3.435420856	4.247965363	15676.48226	5.558351464	0.999780903	0.566813368	2.141578519	3.316356513	0.645762454	2.771358828	3.520078355	0.787300324	204.6465651	0	0	0	0	0	0	NA	DEg	up
ENSG00000080822	CLDND1	0.469973745	0.25643376	1.997229769	2.564605981	15325.01934	40.25896503	0.999869692	0.940112281	0.681855167	1.539666993	0.442858858	1.058584215	1.906953967	0.555117865	204.0261413	0	0	0	0	0	0	NA	DEg	up
ENSG00000185262	UBALD2	0.666724267	0.427977266	2.110618301	2.739560713	15.56111257	4.052610405	0.880565276	0.596659056	0.48901546	1.39079334	0.351609003	0.703417413	1.567091087	0.448868236	203.5994571	0	4.42E-14	0	2.33E-13	0	0	NA	DEg	up
ENSG00000168078	PBK	0.783953973	0.617336193	2.06951921	3.160987032	13225.43778	4.06358739	0.999843544	0.562467372	0.314890155	1.112634672	0.28301307	0.447111473	1.209598433	0.369636286	202.9454573	0	0	0	0	0	0	NA	DEg	up
ENSG00000150403	TMCO3	0.662109859	0.387020473	1.755497217	2.010059593	17212.27036	10423.46458	0.999898019	0.999807197	0.362896664	0.960822723	0.377693674	0.593165175	1.232125367	0.481416251	202.8434974	0	6.67E-07	0	1.91E-06	0	0	NA	DEg	up
ENSG00000016864	GLT8D1	0.460588848	0.249044448	2.072600795	2.63979804	16225.0396	17131.3935	0.999872275	0.999845932	0.729861676	1.625857003	0.448908898	1.117982099	1.982370225	0.563962314	202.3106693	0	0	0	0	0	0	NA	DEg	up
ENSG00000134970	TMED7	0.584699215	0.316837936	1.793674828	2.098899248	10219.0932	17302.58921	0.999824509	0.999878709	0.460943857	1.095984329	0.420575226	0.744914565	1.433888345	0.519506674	202.1694602	0	3.67E-11	0	1.57E-10	0	0	NA	DEg	up
ENSG00000143228	NUF2	0.610835325	0.585113815	2.461930065	3.755912048	16402.52589	3.165813544	0.999849928	0.457373454	0.701790073	1.389813908	0.504952547	0.958096013	1.5582762	0.614843513	201.9938526	3.08E-11	0	5.75E-11	0	0	0	NA	DEg	up
ENSG00000115844	DLX2	0.969975593	0.827027617	2.01896713	2.887803492	11328.73881	10.96908209	0.999821815	0.791597941	0.036615134	0.361410382	0.101311794	0.060618389	0.499510284	0.121355637	201.9117492	5.30E-10	0.000350898	9.19E-10	0.00067027	0	0	NA	DEg	up
ENSG00000164898	FMC1	0.593002852	0.338852603	1.824271887	2.210267626	10449.12421	19380.18271	0.999825444	0.999885965	0.46460537	1.144955926	0.405784502	0.742473556	1.461312439	0.508086797	201.1739955	0	5.77E-12	0	2.63E-11	0	0	NA	DEg	up
ENSG00000173114	LRRN3	0.970396285	0.772061403	2.116374932	1.976578341	15407.42177	1.077928809	0.999862658	0.352897786	0.039869813	0.357492654	0.111526244	0.062652563	0.450538688	0.13906145	200.7806884	6.34E-12	4.71E-06	1.24E-11	1.21E-05	0	0	NA	DEg	up
ENSG00000144560	VGLL4	0.471003184	0.253351067	2.06879986	2.605175907	16702.34101	16510.20901	0.999876152	0.999842233	0.701383238	1.490695397	0.470507416	1.094385679	1.945151812	0.562622245	200.6631927	0	0	0	0	0	0	NA	DEg	up
ENSG00000105290	APLP1	0.761876604	0.526027931	1.891314165	2.376398696	18906.6804	15.71964097	0.999899976	0.868678521	0.275834011	0.793339863	0.347687069	0.450366151	1.126346719	0.399846818	200.1848415	0	2.35E-08	0	7.91E-08	0	0	NA	DEg	up
ENSG00000198901	PRC1	0.62207598	0.504817798	2.355379697	3.556303931	17.48521302	2.317472417	0.881284812	0.394545566	0.656224573	1.633692458	0.401681828	0.890154597	1.761018609	0.50547711	199.7067656	2.59E-08	0	4.00E-08	0	0	0	NA	DEg	up
ENSG00000175130	MARCKSL1	0.003261901	0	13.91969273	17.84231146	5.842238698	6.361922407	0.295630957	0.26284337	12.3539463	17.23114594	0.716954423	13.87428804	17.84231146	0.777605977	199.6699599	0	0	0	0	0	0	NA	DEg	up
ENSG00000135317	SNX14	0.707103737	0.422662341	1.555687298	1.730393009	13159.26888	10630.31623	0.999881794	0.999837247	0.269324654	0.726738492	0.370593628	0.455655004	0.999020568	0.456101725	199.322132	0	2.49E-05	0	5.79E-05	0	0	NA	DEg	up
ENSG00000137106	GRHPR	0.164311176	0.073761591	3.391714875	4.311140897	10320.19197	15679.38859	0.99967146	0.99972512	2.168429618	3.563173359	0.608566971	2.834418226	3.993143976	0.709821194	199.2013837	0	0	0	0	0	0	NA	DEg	up
ENSG00000139437	TCHP	0.874732671	0.606529386	1.588142493	1.42382944	10543.99328	18897.23443	0.999849402	0.99992466	0.113100081	0.383937316	0.294579549	0.198942229	0.560235064	0.355104924	199.1431737	0	0.000901513	0	0.001585187	0	0	NA	DEg	up
ENSG00000166750	SLFN5	0.936350942	0.722008123	1.604352377	1.507946473	12902.18813	13584.49079	0.999875668	0.999889007	0.057770545	0.296767875	0.194665764	0.102115541	0.419196866	0.243598055	198.9838784	0	0.006554179	0	0.009493683	0	0	NA	DEg	up
ENSG00000102409	BEX4	0.160756594	0.079769175	3.523263311	4.469133693	16099.71981	24.18855604	0.999781208	0.844051152	2.262408462	3.643486778	0.620945978	2.956875509	4.112634672	0.71897354	198.9650836	0	0	0	0	0	0	NA	DEg	up
ENSG00000104960	PTOV1	0.184209852	0.08148922	3.395650623	4.286630568	10648.79307	132.8057736	0.999681225	0.968731816	2.121643613	3.508325171	0.60474543	2.770138324	3.937316357	0.703560007	198.626774	0	0	0	0	0	0	NA	DEg	up
ENSG00000141424	SLC39A6	0.482212146	0.24872271	1.980007355	2.422254106	16579.57263	12915.88225	0.99988059	0.999812494	0.656631408	1.42115573	0.462040432	1.025223759	1.819784525	0.563376458	198.6132047	0	0	0	0	0	0	NA	DEg	up
ENSG00000164434	FABP7	0.814693012	0.571301972	2.267912629	2.997482079	4.933097149	1.363066625	0.685056305	0.31259062	0.263222132	0.956904995	0.275076557	0.420260374	1.285014691	0.327047136	198.5507742	0	9.63E-14	0	4.96E-13	0	0	NA	DEg	up
ENSG00000129084	PSMA1	0.040796292	0.011150109	6.423995428	8.23184672	9.355892458	6.774696643	0.592899805	0.45144951	5.327095199	8.028403526	0.663531072	6.16192026	8.140058766	0.756987196	198.5440873	0	0	0	0	0	0	NA	DEg	up
ENSG00000184557	SOCS3	0.927076772	0.711136338	1.684842009	1.627505419	17834.23785	15438.59263	0.999905537	0.999894593	0.072823434	0.324191969	0.224630592	0.122864117	0.470127326	0.261342216	198.4571679	0	0.033560283	0	0.04128337	0	0	NA	DEg	up
ENSG00000129187	DCTD	0.410827161	0.212106315	2.17099072	2.749741493	15874.77946	10531.30513	0.999863261	0.999738966	0.842148088	1.774730656	0.474521632	1.27908869	2.166503428	0.590393107	198.2314005	0	0	0	0	0	0	NA	DEg	up
ENSG00000168172	HOOK3	0.630548452	0.338468759	1.76079678	1.886227124	12639.88019	12765.95578	0.999860715	0.999852267	0.399104963	0.919686582	0.43395758	0.650528885	1.247796278	0.521342223	198.2183768	0	7.22E-11	0	3.01E-10	0	0	NA	DEg	up
ENSG00000159840	ZYX	0.296967901	0.253710965	2.71808845	3.475242818	13524.58089	5.077977316	0.999799066	0.593691877	1.378356387	2.376101861	0.580091456	1.910903173	2.593535749	0.736794615	198.0183705	0	0	0	0	0	0	NA	DEg	up
ENSG00000101384	JAG1	0.715389397	0.53733948	1.758215713	2.426031386	12391.25329	3.668592974	0.999858128	0.601939145	0.309601302	0.871694417	0.355171831	0.500406835	1.122428991	0.445824937	197.2725117	0	0	0	0	0	0	NA	DEg	up
ENSG00000118785	SPP1	2.78E-08	1.05E-07	1.680634678	5.978452523	0.168696136	0.169603807	0.091220097	0.027586573	1.40724166	6.753183154	0.208381977	1.680634662	5.978452498	0.281115333	196.9806461	0	0	0	0	0	0	NA	DEg	up
ENSG00000126214	KLC1	0.474596776	0.252349688	1.996224074	2.489029002	13303.95756	13601.04449	0.999849975	0.999817031	0.688364524	1.471106758	0.467922889	1.048820179	1.860920666	0.563602844	196.8633248	0	1.54E-13	0	7.82E-13	0	0	NA	DEg	up
ENSG00000118257	NRP2	0.755194886	0.477699848	2.421348008	2.780963353	4.642082247	2.118683192	0.657199417	0.432415517	0.406021155	1.246816846	0.32564619	0.59275834	1.452497551	0.408095931	196.8177196	0	7.60E-06	0	1.90E-05	0	0	NA	DEg	up
ENSG00000163638	ADAMTS9	0.956477501	0.780659505	1.729316608	1.857585261	10732.54109	12335.46307	0.999838898	0.999849434	0.042310822	0.260528893	0.162403568	0.075264443	0.407443683	0.184723548	196.5513767	0	0.071805383	0	0.082480455	0	0	NA	DEs	up
ENSG00000122566	HNRNPA2B1	0.004253075	2.96E-05	14.3237353	19.75768627	2.857024543	3.15068092	0.166292095	0.137534068	13.13913751	19.82859941	0.662635683	14.2628153	19.75710088	0.721908309	196.4051373	0	0	0	0	0	0	NA	DEg	up
ENSG00000111897	SERINC1	0.585239329	0.322217517	1.753832315	2.062091303	12588.26868	13966.85789	0.999860697	0.99985238	0.442229455	1.031341822	0.428790383	0.727420667	1.397649363	0.520460057	196.0324398	0	2.72E-11	0	1.17E-10	0	0	NA	DEg	up
ENSG00000160691	SHC1	0.361159855	0.27092603	2.520587113	3.365196248	13870.00245	8.649041945	0.999818304	0.719899323	1.129780309	2.216454456	0.509724125	1.610252238	2.453476983	0.656314385	195.9554949	0	0	0	0	0	0	NA	DEg	up
ENSG00000196141	SPATS2L	0.426808316	0.401544634	2.873862678	4.124231487	19.06562433	3.400821779	0.869009577	0.45193325	1.227420667	2.447600392	0.501479192	1.647274207	2.468168462	0.667407526	195.9488477	7.26E-05	0	8.82E-05	0	0	0	NA	DEg	up
ENSG00000131747	TOP2A	0.284116432	0.302398727	4.726530115	7.995774257	0.988217035	0.475021034	0.172924017	0.056077501	2.983726607	5.44662096	0.54781242	3.38364524	5.577864838	0.606620156	195.5847427	0.186316647	0	0.190562885	0	0	0	NA	DEa	up
ENSG00000175906	ARL4D	0.689922087	0.454115575	1.767318741	2.120757652	12775.80584	4.308511619	0.999861686	0.670140173	0.337672905	0.896180215	0.376791296	0.548006509	1.157688541	0.473362645	195.5075673	0	0	0	0	0	0	NA	DEg	up
ENSG00000276043	UHRF1	0.872355322	0.639456042	1.625494833	1.795632657	11411.42021	10383.96115	0.999857576	0.999827106	0.125711961	0.47208619	0.266290274	0.207485761	0.647404505	0.320488596	195.062653	0	0.007144	0	0.010254621	0	0	NA	DEg	up
ENSG00000066279	ASPM	0.64926433	0.591292516	2.401090497	3.747997905	75.28421506	2.656452332	0.969092089	0.414782258	0.602115541	1.393731636	0.432016843	0.842148088	1.531831538	0.549765472	194.9423483	0.000168827	0	0.000200451	0	0	0	NA	DEg	up
ENSG00000125266	EFNB2	0.782184175	0.542858082	1.871539349	2.23892584	10409.92391	10356.51132	0.999820248	0.999783861	0.251017087	0.768854065	0.326482097	0.407648495	1.023506366	0.398286233	194.6586379	0	2.17E-05	0	5.08E-05	0	0	NA	DEg	up
ENSG00000134049	IER3IP1	0.240659132	0.142941651	2.740482373	3.636336431	18656.67964	15633.21752	0.999853131	0.999767451	1.486167616	2.740450539	0.542307768	2.08096013	3.1165524	0.667712223	194.6291601	0	0	0	0	0	0	NA	DEg	up
ENSG00000122565	CBX3	0.067230557	0.033077315	4.860980487	6.28831395	13.71943943	12.12442155	0.738381559	0.658480189	3.76810415	5.692458374	0.66194672	4.534174125	6.080313418	0.745713882	194.0893916	0	0	0	0	0	0	NA	DEg	up
ENSG00000110148	CCKBR	0.930952501	0.674485743	2.115264754	2.154354867	2.886659619	0.85461877	0.577109809	0.284023349	0.094792514	0.525954946	0.180229343	0.146053702	0.701273262	0.208269316	193.9235887	1.88E-10	0.001672802	3.34E-10	0.002771862	0	0	NA	DEg	up
ENSG00000100985	MMP9	0.829656239	3.76E-08	1.397165209	1.536728702	0.638526627	0.094312203	0.313665662	0.057823322	0.169243287	1.484818805	0.113982451	0.237998373	1.536728697	0.154873383	193.6502076	8.88E-16	5.55E-16	2.18E-15	3.22E-15	0	0	NA	DEg	up
ENSG00000105825	TFPI2	0.031107343	7.76E-08	0.611787459	2.565132205	0.066912656	0.134571749	0.098589427	0.049846854	0.470707893	2.686581783	0.175206984	0.59275834	2.565132223	0.231082957	193.6445944	0.000427226	6.80E-09	0.000494489	2.41E-08	0	0	NA	DEg	up
ENSG00000100225	FBXO7	0.330776443	0.16493504	2.408581638	3.069429963	12354.66899	11560.37261	0.999805085	0.999734557	1.11554109	2.109696376	0.528768548	1.611879577	2.563173359	0.628860928	193.6187277	0	0	0	0	0	0	NA	DEg	up
ENSG00000143256	PFDN2	0.061591334	0.019890713	5.560978532	7.030137857	7.368341764	3.345212765	0.569893977	0.32241925	4.459316517	6.952987267	0.641352608	5.218470301	6.890303624	0.757364346	193.4728967	0	0	0	0	0	0	NA	DEg	up
ENSG00000165119	HNRNPK	0.015823897	0	9.46092916	11.59941234	4.321549393	8.490066129	0.313553863	0.42261257	8.334825061	11.22722821	0.742376026	9.311228641	11.59941234	0.802732791	193.0897324	0	0	0	0	0	0	NA	DEg	up
ENSG00000143320	CRABP2	0.029044348	0.027051331	9.133041072	12.88730606	1.769378775	1.026630786	0.162292298	0.07378435	7.579332791	11.76787463	0.644069811	8.867778682	12.53868756	0.707233404	193.060671	0.098934478	0	0.101942086	0	0	0	NA	DEa	up
ENSG00000163520	FBLN2	0.830410712	0.580412662	1.501737988	1.725029019	12413.01136	2.655222928	0.999879034	0.606180411	0.153783564	0.528893242	0.290764849	0.2546786	0.723800196	0.351863127	192.9080632	0	3.69E-12	0	1.71E-11	0	0	NA	DEg	up
ENSG00000117724	CENPF	0.20459378	0.278776491	4.899984585	7.845240622	1.136326265	0.62104849	0.188248467	0.073355455	3.338893409	5.534769833	0.603257861	3.897477624	5.658178257	0.688821993	192.725265	0	0	0	0	0	0	NA	DEg	up
ENSG00000005238	FAM214B	0.87229395	0.623037969	1.516402161	1.535548164	12893.6707	10048.52662	0.999882406	0.99984721	0.112286412	0.418217434	0.268488118	0.193653377	0.57884427	0.334551773	192.4764296	0	0.152464725	0	0.165912949	0	0	NA	DEs	up
ENSG00000100417	PMM1	0.632532313	0.3881211	1.72933849	2.136928854	15996.55564	14859.61821	0.999891905	0.999856213	0.392595606	1.049951028	0.373918017	0.635475997	1.307541626	0.486008234	192.2885076	0	3.10E-09	0	1.14E-08	0	0	NA	DEg	up
ENSG00000071054	MAP4K4	0.414591836	0.254615404	2.316299455	3.083947215	12120.69392	75.6527741	0.999808934	0.960832161	0.916192026	1.947110676	0.470539265	1.355980472	2.298726738	0.589883282	192.2779531	0	0	0	0	0	0	NA	DEg	up
ENSG00000174917	C19orf70	0.249072235	0.181604468	2.907713098	3.812912002	16246.68005	11.90521328	0.999821059	0.757419416	1.60455655	2.850146915	0.562973278	2.183482506	3.120470127	0.6997287	192.2069667	0	0	0	0	0	0	NA	DEg	up
ENSG00000109861	CTSC	0.183425899	0.186051365	4.38584422	5.365551626	7.392591504	2.096282974	0.627637802	0.280933991	2.967860049	4.30460333	0.689461914	3.581366965	4.367286974	0.820043882	192.0912493	0	0	0	0	0	0	NA	DEg	up
ENSG00000184432	COPB2	0.38015077	0.187740563	2.727771344	3.308746966	11818.43745	21.20986564	0.999769247	0.865051623	1.238405207	2.344760039	0.528158612	1.690805533	2.687561214	0.629122613	191.3357836	0	0	0	0	0	0	NA	DEg	up
ENSG00000117151	CTBS	0.779742392	0.507119746	1.486903351	1.613573956	10192.6497	10842.3645	0.999854141	0.999851201	0.191619203	0.561214496	0.341436659	0.327502034	0.795298727	0.411797508	191.2833937	0	0.041988433	0	0.050576173	0	0	NA	DEg	up
ENSG00000143870	PDIA6	0.024493559	0.003763374	10.60223963	13.98701647	4.095492064	4.200221108	0.2786479	0.230943324	9.305939788	13.99118511	0.665128773	10.34255492	13.93437806	0.742232978	191.2531154	0	0	0	0	0	0	NA	DEg	up
ENSG00000159128	IFNGR2	0.469701307	0.279566241	2.13276198	2.781543707	17593.7258	17146.1578	0.999878792	0.999837801	0.749796583	1.668952008	0.449261919	1.131000814	2.003917728	0.564394834	191.1030059	0	0	0	0	0	0	NA	DEg	up
ENSG00000185787	MORF4L1	0.007394622	0.001811306	11.97914264	14.87807539	5.223921027	9.108051079	0.30366225	0.379721632	10.75223759	14.59059745	0.736929219	11.89056143	14.85112635	0.80065048	191.0332845	0	0	0	0	0	0	NA	DEg	up
ENSG00000125378	BMP4	0.703452937	0.298170231	2.269133244	1.360652247	10.81508533	0.204584972	0.826574798	0.13070541	0.458096013	0.833496572	0.549607555	0.672904801	0.954946131	0.704652104	190.9431539	1.02E-05	0	1.32E-05	0	0	0	NA	DEg	up
ENSG00000151929	BAG3	0.814812865	0.559267427	1.493882615	1.66671127	13663.0104	15208.86902	0.999890674	0.999890424	0.166395443	0.574926543	0.289420354	0.276647681	0.734573947	0.37660971	190.9164842	0	4.64E-05	0	0.000103565	0	0	NA	DEg	up
ENSG00000099953	MMP11	0.874233784	7.12E-08	1.49773551	0.570029385	10375.27186	0.143380436	0.999855665	0.200979061	0.111065907	0.449559256	0.247055101	0.188364524	0.570029383	0.330447043	190.8725185	0	0	0	0	0	0	NA	DEg	up
ENSG00000166803	PCLAF	0.204716671	0.273897116	4.335979197	6.134745516	4.445093297	2.396950192	0.506213028	0.280946517	2.783970708	4.247796278	0.655391767	3.448331977	4.454456415	0.774130815	190.8126736	0	0	0	0	0	0	NA	DEg	up
ENSG00000051108	HERPUD1	0.549734601	0.342892562	2.308556759	3.019793992	17.29475544	5.821688375	0.882236393	0.658451619	0.721318145	1.734573947	0.415847445	1.039462978	1.984329089	0.523835983	190.3327358	0	1.11E-16	0	6.64E-16	0	0	NA	DEg	up
ENSG00000023572	GLRX2	0.812715933	0.576301373	1.564046955	1.886285195	17870.62588	18538.02167	0.999912487	0.999898258	0.185109845	0.636630754	0.290764849	0.292921074	0.799216454	0.366510314	190.2934721	0	7.47E-05	0	0.000160886	0	0	NA	DEg	up
ENSG00000087253	LPCAT2	0.90999589	0.703252384	1.387695628	1.653578231	10640.49076	10431.89608	0.999869601	0.999841513	0.074043938	0.378060725	0.195851971	0.124898291	0.490695397	0.254533244	189.9654946	0	0.002112686	0	0.003419807	0	0	NA	DEg	up
ENSG00000035862	TIMP2	0.714654958	0.496759142	1.71376892	2.27516477	11768.82776	11201.9166	0.999854402	0.999796936	0.307567128	0.946131244	0.325078714	0.48901546	1.144955926	0.427104178	189.5743923	0	1.64E-10	0	6.72E-10	0	0	NA	DEg	up
ENSG00000161011	SQSTM1	0.21044026	0.069570899	3.662524566	4.664363873	4.468132363	2.013719027	0.549541372	0.301541484	2.299430431	4.090107738	0.56219312	2.891781937	4.33986288	0.666330254	189.4545638	0	0	0	0	0	0	NA	DEg	up
ENSG00000164237	CMBL	0.630173527	0.404908603	1.762311337	2.272920635	10584.99886	11058.52025	0.999833536	0.999794507	0.401952807	1.054848188	0.381052754	0.65174939	1.352595495	0.481850925	189.4414492	0	1.01E-12	0	4.89E-12	0	0	NA	DEg	up
ENSG00000134107	BHLHE40	0.949322572	0.767683458	1.372775953	1.593624759	18182.38654	19510.74656	0.999924505	0.999918327	0.041497152	0.305582762	0.13579677	0.069568755	0.370225269	0.187909256	189.3524163	0	0.059465177	0	0.069382324	0	0	NA	DEs	up
ENSG00000050130	JKAMP	0.487595537	0.257243236	1.888859141	2.308946083	13069.59231	11842.61845	0.999855498	0.999805069	0.620423108	1.336924584	0.464067394	0.967860049	1.714985309	0.564354717	188.9746338	0	0	0	0	0	0	NA	DEg	up
ENSG00000107020	PLGRKT	0.51077946	0.310682689	1.935960142	2.534836344	12569.2865	15930.99875	0.999846001	0.999840912	0.606997559	1.437806072	0.422169283	0.947111473	1.747306562	0.542040815	188.8879983	0	0	0	0	0	0	NA	DEg	up
ENSG00000188483	IER5L	0.923058471	0.697642939	1.57569901	1.418822487	12537.22514	19262.6047	0.999874334	0.999926349	0.06916192	0.277179236	0.249520567	0.121236778	0.428991185	0.282609019	188.8528376	0	0.010534855	0	0.014599627	0	0	NA	DEg	up
ENSG00000127124	HIVEP3	0.963028605	0.76597722	1.683618126	1.243004126	15937.3032	17243.82158	0.999894371	0.999927921	0.037835639	0.240940255	0.157033281	0.062245728	0.290891283	0.21398279	188.6579099	4.44E-16	0.003075012	1.11E-15	0.004818237	0	0	NA	DEg	up
ENSG00000172216	CEBPB	0.542343863	0.445382686	2.143262738	2.532386491	10640.99137	2.035413944	0.999798625	0.445600453	0.659072417	1.258570029	0.523667656	0.980878763	1.404505387	0.698380207	188.6035773	2.22E-16	0	5.62E-16	0	0	0	NA	DEg	up
ENSG00000113721	PDGFRB	0.914732878	0.704227786	2.027800145	1.904077977	17060.77765	16728.30826	0.999881157	0.999886189	0.106590724	0.438785504	0.242922164	0.172904801	0.563173359	0.307018785	188.4095928	0	0.000318872	0	0.000614924	0	0	NA	DEg	up
ENSG00000161203	AP2M1	0.03011785	0.009607066	7.768550174	9.731097324	5.652261827	2.802918024	0.421156471	0.223624908	6.672904801	9.909892262	0.673357956	7.53458096	9.637610186	0.781789346	188.3875495	0	0	0	0	0	0	NA	DEg	up
ENSG00000230316	FEZF1-AS1	0.930789048	0.760050938	2.739234502	3.440984905	323.8567918	5.463219559	0.991612775	0.613555044	0.122864117	0.612144956	0.200710822	0.189585028	0.825661117	0.229616031	187.855163	0	2.14E-05	0	5.02E-05	0	0	NA	DEg	up
ENSG00000151239	TWF1	0.694282725	0.431052886	1.706028057	1.946994697	10001.2481	17044.65126	0.999829448	0.999885784	0.319365338	0.854064643	0.373935791	0.521562246	1.107737512	0.470835591	187.7763308	0	1.19E-07	0	3.72E-07	0	0	NA	DEg	up
ENSG00000087086	FTL	0	0	156.4353133	200.884427	2.731924562	1.76300797	0.017163862	0.008699878	144.7347437	210.9431929	0.686131378	156.4353133	200.884427	0.778732904	187.7298762	1	0	1	0	0	0	NA	DEa	up
ENSG00000071553	ATP6AP1	0.55539553	0.317631791	1.879510189	2.287935591	10398.98443	12343.49024	0.999819293	0.999814679	0.527664768	1.193927522	0.441957119	0.835638731	1.561214496	0.535249149	187.3599893	0	0	0	0	0	0	NA	DEg	up
ENSG00000198898	CAPZA2	0.212291157	0.08666914	3.171694287	3.919525513	18777.6458	13350.97067	0.999831121	0.99970651	1.879576892	3.144955926	0.597648087	2.498372661	3.579823702	0.697903827	187.146988	0	0	0	0	0	0	NA	DEg	up
ENSG00000131724	IL13RA1	0.869271235	0.626345884	1.577810829	1.606811605	17032.98351	14968.69155	0.999907376	0.999892667	0.124491456	0.426052889	0.292197189	0.206265256	0.600391773	0.343551104	187.0627349	0	0.059678335	0	0.069599507	0	0	NA	DEs	up
ENSG00000102531	FNDC3A	0.665100415	0.383451447	1.708003802	1.834800956	13540.98695	10116.0705	0.99987388	0.999818658	0.342961758	0.813907933	0.4213766	0.572009764	1.131243879	0.505646726	186.8524619	0	6.37E-08	0	2.05E-07	0	0	NA	DEg	up
ENSG00000010270	STARD3NL	0.331267892	0.166477571	2.350124779	2.984631406	16796.51099	11360.13906	0.999860102	0.999737341	1.067534581	2.082272282	0.512677708	1.571602929	2.487757101	0.631734878	186.7715359	0	0	0	0	0	0	NA	DEg	up
ENSG00000149231	CCDC82	0.672769999	0.398802904	1.677169504	1.857220277	11494.90194	15031.67838	0.999854116	0.999876462	0.333197722	0.812928501	0.409873342	0.548820179	1.1165524	0.491531055	186.7610142	0	2.02E-05	0	4.75E-05	0	0	NA	DEg	up
ENSG00000106049	HIBADH	0.475279529	0.262702287	1.981759098	2.484122328	13448.64915	10759.51315	0.999852664	0.999769176	0.681855167	1.438785504	0.473910228	1.039869813	1.831537708	0.567757796	186.6707953	0	3.33E-16	0	1.96E-15	0	0	NA	DEg	up
ENSG00000002330	BAD	0.471171031	0.283926305	2.011753771	2.641184949	14177.2491	14457.40907	0.99985812	0.999817346	0.678600488	1.542605289	0.439905459	1.063873068	1.891283056	0.562513932	186.4124991	0	0	0	0	0	0	NA	DEg	up
ENSG00000165655	ZNF503	0.916601144	0.716682999	2.57081189	2.727586389	22.27147102	4.50993182	0.896514668	0.623132362	0.137103336	0.556317336	0.246448074	0.214401953	0.772771792	0.277445366	186.4121665	0	0.020134292	0	0.026076388	0	0	NA	DEg	up
ENSG00000118518	RNF146	0.59281272	0.322135781	1.785453198	1.995378214	13088.05128	10623.27077	0.9998636	0.999812204	0.447111473	0.963761019	0.463923591	0.727013832	1.352595495	0.537495382	186.2710648	0	1.11E-16	0	6.64E-16	0	0	NA	DEg	up
ENSG00000205542	TMSB4X	0	0	179.7331164	189.841332	2.308492431	1.222163439	0.012681125	0.006396635	166.8942229	208.4417238	0.800675699	179.7331164	189.841332	0.9467544	186.0422086	1	0	1	0	0	0	NA	DEa	up
ENSG00000121410	A1BG	0.43299648	0.283426003	2.217850831	3.011117855	10425.50986	272.7394849	0.999787312	0.989080286	0.838486574	1.843290891	0.45488565	1.257526444	2.157688541	0.582811847	186.0054166	0	0	0	0	0	0	NA	DEg	up
ENSG00000147649	MTDH	0.1654145	0.09878282	3.48394322	4.456917357	111.0680446	10.72103733	0.969586357	0.706355866	2.236371033	3.716944172	0.601669256	2.907648495	4.016650343	0.723898833	185.4829882	2.21E-11	0	4.16E-11	0	0	0	NA	DEg	up
ENSG00000168621	GDNF	0.989345269	0.856891777	1.832806024	1.546742049	18881.62753	10521.3627	0.999902941	0.999853012	0.013425549	0.170421156	0.078778654	0.019528072	0.221351616	0.088221952	185.4150283	3.68E-11	0.016025748	6.84E-11	0.021283939	0	0	NA	DEg	up
ENSG00000198162	MAN1A2	0.618860672	0.346254609	1.755901957	1.944644576	16190.35738	11832.46719	0.999891558	0.999835679	0.410903173	0.921645446	0.445836493	0.669243287	1.271302644	0.526423264	184.6169994	0	4.78E-09	0	1.72E-08	0	0	NA	DEg	up
ENSG00000243927	MRPS6	0.095964754	0.048440188	4.302650482	5.559200522	12.47809544	6.481484919	0.743595994	0.538298667	3.13995118	4.850146915	0.647393004	3.889747762	5.289911851	0.735314287	184.5113119	0	0	0	0	0	0	NA	DEg	up
ENSG00000101558	VAPA	0.082259909	0.04192744	4.471574021	5.57661446	53.20603372	10.46973129	0.922472963	0.65246826	3.354353133	5.073457395	0.661157249	4.10374288	5.342801175	0.768088264	184.4353482	0	0	0	0	0	0	NA	DEg	up
ENSG00000119632	IFI27L2	0.274006594	0.15888867	2.729068337	3.431633598	17226.43466	9.063951899	0.999841602	0.725372325	1.389340928	2.398628795	0.579222984	1.981285598	2.886385896	0.686424362	184.4315027	0	0	0	0	0	0	NA	DEg	up
ENSG00000114270	COL7A1	0.943148401	0.760731803	1.860581872	1.94848188	16868.81764	26.25381975	0.999889715	0.930910537	0.068755085	0.38589618	0.178169904	0.105777055	0.466209598	0.226887338	184.1881669	0	0.030612593	0	0.038033202	0	0	NA	DEg	up
ENSG00000139410	SDSL	0.904859552	0.663749775	1.629213145	1.380667316	13826.64521	13027.14077	0.999882182	0.999894027	0.087876322	0.318315377	0.276066846	0.155004068	0.464250735	0.333880071	184.0607662	0	0.002341153	0	0.003755874	0	0	NA	DEg	up
ENSG00000086991	NOX4	0.95291458	0.75778642	1.503422084	1.36271707	18004.4656	10758.69479	0.999916504	0.999873354	0.041090317	0.256611166	0.160126771	0.07078926	0.33006856	0.21446835	183.8821163	0	0.022771528	0	0.029160596	0	0	NA	DEg	up
ENSG00000071991	CDH19	0.996558395	0.904588913	3.191689479	3.459436119	16.17864099	14.11150561	0.835227928	0.803116067	0.007729862	0.226248776	0.034165319	0.01098454	0.33006856	0.033279572	183.5962609	2.78E-05	0.800354326	3.49E-05	0.815615454	0	0	NA	DEs	up
ENSG00000115828	QPCT	0.907704299	0.712890045	1.556006312	1.893298061	13664.91983	12949.87965	0.999886144	0.999853819	0.088689992	0.433888345	0.204407408	0.143612693	0.543584721	0.264195603	183.0349949	0	0.006429973	0	0.009330561	0	0	NA	DEg	up
ENSG00000028528	SNX1	0.793485638	0.52665116	1.479475548	1.572557498	11596.07503	14594.24448	0.999872432	0.99989226	0.181041497	0.53281097	0.339785604	0.305532954	0.744368266	0.410459402	183.0106306	0	0.003039646	0	0.004769234	0	0	NA	DEg	up
ENSG00000159579	RSPRY1	0.537771149	0.311938725	1.852734426	2.298897823	14808.56769	11748.24564	0.999874903	0.999804358	0.540276648	1.249755142	0.432306001	0.856387307	1.581782566	0.541406465	182.7783717	0	0	0	0	0	0	NA	DEg	up
ENSG00000203930	LINC00632	0.828680571	0.589292582	1.792909781	1.938796711	11162.19814	13763.51319	0.999839402	0.999859155	0.18714402	0.568070519	0.329438007	0.307160293	0.796278159	0.385744968	182.6394842	0	0.00284104	0	0.004482738	0	0	NA	DEg	up
ENSG00000140557	ST8SIA2	0.943924811	0.73064523	1.465543652	1.247221965	16787.52659	19117.36132	0.999912708	0.999934764	0.048820179	0.222331048	0.219583272	0.082180635	0.335945152	0.244625154	182.4674686	0	0.050007974	0	0.059255079	0	0	NA	DEs	up
ENSG00000162998	FRZB	0.774212082	0.53789042	2.592854087	3.149547863	2.203515496	2.607998198	0.459413199	0.452970444	0.393409276	1.073457395	0.366488021	0.585435313	1.455435847	0.402240548	182.4288769	0	0.018867433	0	0.024623054	0	0	NA	DEg	up
ENSG00000213123	TCTEX1D2	0.389627575	0.228465471	2.314210907	3.012438034	13523.06076	12667.77856	0.999828899	0.999762253	0.965012205	1.94906954	0.495114302	1.412530513	2.324191969	0.607751224	182.2153301	0	0	0	0	0	0	NA	DEg	up
ENSG00000115233	PSMD14	0.251527361	0.132096028	3.216751833	4.019726502	18874.56758	16.77390544	0.999829601	0.806684733	1.84987795	3.182174339	0.581325142	2.407648495	3.488736533	0.69012047	182.0872796	0	0	0	0	0	0	NA	DEg	up
ENSG00000116747	TROVE2	0.266970651	0.129099922	2.654033141	3.350243836	18219.81477	17902.1624	0.999854354	0.999812893	1.379170057	2.427032321	0.568253684	1.945484133	2.917727718	0.666780564	181.17482	0	0	0	0	0	0	NA	DEg	up
ENSG00000205758	CRYZL1	0.459987646	0.218553837	1.96330976	2.264818201	12602.21739	12109.46718	0.999844233	0.999813006	0.676566314	1.332027424	0.507922211	1.060211554	1.769833497	0.599045931	180.8955325	0	0	0	0	0	0	NA	DEg	up
ENSG00000159200	RCAN1	0.904522514	0.64152602	1.7044223	1.590153184	17343.25323	1.146046131	0.999901734	0.418845997	0.101708706	0.47208619	0.215445206	0.16273393	0.570029383	0.285483406	180.7056643	0	1.50E-10	0	6.15E-10	0	0	NA	DEg	up
ENSG00000064961	HMG20B	0.28633538	0.162268518	2.758541867	3.456001711	11276.69325	12.61725136	0.999755437	0.784984303	1.423108218	2.512242899	0.566469197	1.968673718	2.895200784	0.679978304	180.6744248	0	0	0	0	0	0	NA	DEg	up
ENSG00000138764	CCNG2	0.773313063	0.52687747	1.602666234	1.848638608	11988.882	17741.47834	0.999866338	0.999895812	0.211147274	0.620959843	0.340033702	0.363303499	0.874632713	0.415378356	180.6728181	0	0.000384754	0	0.000728769	0	0	NA	DEg	up
ENSG00000129636	ITFG1	0.579749772	0.332388162	1.747380032	2.074434088	10452.67378	19093.92319	0.999832857	0.999891368	0.460537022	1.063663075	0.432972651	0.734336859	1.384916748	0.530238991	180.5780076	0	2.98E-09	0	1.09E-08	0	0	NA	DEg	up
ENSG00000006118	TMEM132A	0.822121595	0.56113474	1.57813635	1.582301679	16213.90115	10208.11833	0.999902677	0.99984502	0.159072417	0.481880509	0.330107596	0.280716029	0.694417238	0.404246919	180.0465095	0	0.0005012	0	0.000929512	0	0	NA	DEg	up
ENSG00000091986	CCDC80	0.826341182	0.579153022	2.270100424	2.171361145	4.320878997	5.569579923	0.655574645	0.719496489	0.261594793	0.719882468	0.363385419	0.394222945	0.91380999	0.431405817	179.4578578	0	0.499154809	0	0.511627721	0	0	NA	DEs	up
ENSG00000140995	DEF8	0.42324266	0.321188118	2.152828928	3.073295611	15333.99745	13010.32648	0.999859624	0.999763836	0.82546786	1.838393732	0.449015815	1.241659886	2.08619001	0.595180631	178.9187786	0	0	0	0	0	0	NA	DEg	up
ENSG00000136936	XPA	0.839143174	0.572907371	1.532679066	1.442456838	19668.2963	16970.17349	0.99992208	0.999915008	0.143205858	0.412340842	0.347299718	0.246541904	0.616062684	0.400189641	178.7078187	0	0.01922852	0	0.025021553	0	0	NA	DEg	up
ENSG00000065833	ME1	0.874438872	0.64095076	1.503420531	1.565785037	14591.87707	13175.7359	0.999896979	0.999881176	0.113506916	0.448579824	0.25303616	0.188771359	0.562193928	0.335776232	178.6065167	0	0.009897332	0	0.013796281	0	0	NA	DEg	up
ENSG00000276644	DACH1	0.929308097	0.744905109	2.077568357	2.146269353	13323.52589	10535.22263	0.999844092	0.999796318	0.089503662	0.356513222	0.251052853	0.146867372	0.547502449	0.268249708	178.4293109	0	0.013338089	0	0.018066526	0	0	NA	DEg	up
ENSG00000257727	CNPY2	0.128480811	0.058272695	3.926348409	4.85593619	83.40794584	10.73503133	0.955042307	0.688541703	2.707892596	4.166503428	0.649919685	3.421887714	4.572967679	0.748286005	178.3692079	0	0	0	0	0	0	NA	DEg	up
ENSG00000137207	YIPF3	0.236436416	0.151107207	2.694423557	3.554778329	19237.55157	40.43616115	0.999859959	0.919192944	1.469487388	2.605288932	0.564040084	2.05736371	3.017629775	0.681781353	178.0511024	0	0	0	0	0	0	NA	DEg	up
ENSG00000198075	SULT1C4	0.969653848	0.81616062	1.702621921	1.747468991	17496.11453	14252.10837	0.999902695	0.999877404	0.028478438	0.246816846	0.115382877	0.051668023	0.321253673	0.160832473	177.9890241	8.88E-16	0.043340778	2.18E-15	0.052068764	0	0	NA	DEg	up
ENSG00000092758	COL9A3	0.441649837	0.423003315	2.716360414	3.102966825	58.88734767	1.76992697	0.955905894	0.363218868	1.089096827	1.462291871	0.744787582	1.516680228	1.790401567	0.847117348	177.8944206	5.01E-12	0	9.85E-12	0	0	0	NA	DEg	up
ENSG00000134874	DZIP1	0.798920656	0.539564719	1.68941889	1.720894255	13210.96047	14147.27598	0.999872136	0.999878373	0.200569569	0.548481881	0.365681303	0.339707079	0.792360431	0.42872797	177.7361128	0	0.009733864	0	0.013589005	0	0	NA	DEg	up
ENSG00000213585	VDAC1	0.031398778	0.015187794	7.828389692	10.12140096	5.791449498	3.994272698	0.425221577	0.282967203	6.714808788	10.12536729	0.663166935	7.582587469	9.967678746	0.760717481	177.7137984	0	0	0	0	0	0	NA	DEg	up
ENSG00000136295	TTYH3	0.743495763	0.483323743	1.582902235	1.751570931	18329.85389	18872.54655	0.999913651	0.999907198	0.236371033	0.661116552	0.357533074	0.406021155	0.904995103	0.448644588	177.2776658	0	8.39E-05	0	0.000179433	0	0	NA	DEg	up
ENSG00000134153	EMC7	0.379008651	0.229479537	2.365047162	3.092660075	16063.77465	16931.51852	0.999852793	0.999817376	1.019121237	2.066601371	0.49313876	1.468673718	2.382957884	0.616323825	177.180407	0	0	0	0	0	0	NA	DEg	up
ENSG00000119185	ITGB1BP1	0.338797949	0.215164365	2.479027092	3.263376904	14474.25323	24.93472398	0.999828758	0.884269621	1.135475997	2.273261508	0.499492026	1.63913751	2.561214496	0.639984473	176.8611079	0	0	0	0	0	0	NA	DEg	up
ENSG00000147010	SH3KBP1	0.638288925	0.482286635	1.977311928	2.760198154	15439.40539	6.29798102	0.999871947	0.695281126	0.462164361	1.25367287	0.368648291	0.715215622	1.428991185	0.500503873	176.7511247	6.55E-15	0	1.53E-14	0	0	0	NA	DEg	up
ENSG00000109929	SC5D	0.510585208	0.199839763	2.217822689	1.900941228	26.48501516	1.17218812	0.922731588	0.381431429	0.733116355	1.189030362	0.616566555	1.085435313	1.521057786	0.713605573	176.7125479	0	0	0	0	0	0	NA	DEg	up
ENSG00000105443	CYTH2	0.577713032	0.336988676	1.869975781	2.214394337	17246.97559	16120.97239	0.999891588	0.999862658	0.502847844	1.125367287	0.446829981	0.789666395	1.468168462	0.537858165	176.6296437	0	2.26E-09	0	8.40E-09	0	0	NA	DEg	up
ENSG00000131378	RFTN1	0.94399006	0.752175551	1.56894199	1.489946722	10382.92352	11357.06315	0.999848915	0.999868826	0.055329536	0.300685602	0.184011259	0.087876322	0.369245837	0.23798866	176.5090865	0	0.006033489	0	0.008805817	0	0	NA	DEg	up
ENSG00000125534	PPDPF	0.000537833	0.001603279	12.70781166	16.15714851	5.996515794	6.178678722	0.320595103	0.276626366	11.26891782	15.93731636	0.707077501	12.7009764	16.13124388	0.787352575	176.4645895	0	0	0	0	0	0	NA	DEg	up
ENSG00000149084	HSD17B12	0.243805897	0.119150426	2.81160461	3.150061143	14803.39349	6.41342109	0.999810106	0.670615675	1.541090317	2.318315377	0.66474576	2.126118796	2.774730656	0.766243308	176.4087061	0	0	0	0	0	0	NA	DEg	up
ENSG00000163762	TM4SF18	0.977920475	0.752172189	1.566199942	1.430647931	3.10394248	0.565005435	0.664635508	0.283118023	0.02359642	0.338883448	0.069629898	0.03458096	0.354554358	0.097533592	176.3825296	1.09E-07	0.059542666	1.61E-07	0.069460153	0	0	NA	DEs	up
ENSG00000189050	RNFT1	0.9450328	0.731904255	1.406267997	1.172706211	11370.07537	15390.32173	0.999876334	0.999923808	0.043531326	0.205680705	0.211645163	0.077298617	0.314397649	0.245862579	175.89169	0	0.016771003	0	0.022170842	0	0	NA	DEg	up
ENSG00000112514	CUTA	0.028791389	0.013729402	7.061740279	8.942560936	9.452205373	7.235338222	0.572377164	0.447235958	5.926769731	8.590597453	0.689913567	6.858421481	8.819784525	0.777617805	175.6535843	0	0	0	0	0	0	NA	DEg	up
ENSG00000154310	TNIK	0.911308737	0.722651753	1.646765389	1.952873554	12488.79448	19638.59259	0.999868158	0.999900569	0.086655818	0.372184133	0.2328305	0.146053702	0.541625857	0.26965792	175.4296338	0	0.00284858	0	0.004492434	0	0	NA	DEg	up
ENSG00000085662	AKR1B1	0.12430228	0.067252451	4.760123922	6.028339204	8.421162428	3.732372892	0.638872581	0.382387356	3.495524817	5.571988247	0.627338871	4.168429618	5.622918707	0.741328451	175.3231681	0	0	0	0	0	0	NA	DEg	up
ENSG00000118363	SPCS2	0.127108314	0.041969389	4.123850176	5.033996046	51.89260147	23.90274461	0.926381446	0.826034449	2.881611066	4.370225269	0.659373576	3.599674532	4.822722821	0.746398801	174.7554953	0	0	0	0	0	0	NA	DEg	up
ENSG00000030582	GRN	0.222645179	0.126348997	3.268368021	3.933866709	11612.77599	7.097060637	0.999718633	0.643378423	1.928397071	3.029382958	0.636564309	2.540683483	3.436826641	0.739252732	174.593169	0	0	0	0	0	0	NA	DEg	up
ENSG00000131018	SYNE1	0.964947611	0.790128871	1.35795798	1.302044314	18963.94916	11399.15199	0.999928398	0.99988579	0.027664768	0.19784525	0.139830338	0.047599675	0.273261508	0.174190924	174.3573845	6.44E-13	0.073512556	1.34E-12	0.084313599	0	0	NA	DEs	up
ENSG00000151491	EPS8	0.876259213	0.647174992	1.5255387	1.579527368	10540.92177	11489.33862	0.999855296	0.999862541	0.113100081	0.404505387	0.279600928	0.188771359	0.557296768	0.338726814	174.2424312	0	0.01243366	0	0.01694124	0	0	NA	DEg	up
ENSG00000184007	PTP4A2	0.172287217	0.116479603	3.306917478	4.203644125	16593.11169	13.6920279	0.999800745	0.765102751	2.079332791	3.405484819	0.610583486	2.737184703	3.714005877	0.736989869	174.0978107	0	0	0	0	0	0	NA	DEg	up
ENSG00000027697	IFNGR1	0.698415715	0.46214294	1.664656492	2.015835107	12335.61062	17965.18544	0.999865071	0.999887805	0.314890155	0.815866797	0.385957801	0.502034174	1.084231146	0.463032423	174.0672629	0	4.97E-09	0	1.79E-08	0	0	NA	DEg	up
ENSG00000077152	UBE2T	0.329756684	0.276355893	3.314196811	3.727461498	28.95839251	2.221250288	0.897306139	0.37340022	1.738405207	2.412340842	0.720630011	2.221318145	2.697355534	0.823517003	173.4763111	5.95E-05	0	7.28E-05	0	0	0	NA	DEg	up
ENSG00000141002	TCF25	0.203551952	0.10635208	2.987736249	3.799808245	18297.39303	12624.21028	0.999836739	0.999699097	1.729454841	2.890303624	0.598364416	2.379576892	3.3956905	0.700763775	173.4440962	0	0	0	0	0	0	NA	DEg	up
ENSG00000179950	PUF60	0.223967475	0.097657562	3.165417243	3.87933566	10841.17054	115.4309138	0.999708104	0.967485311	1.858421481	3.033300686	0.612673016	2.456468674	3.500489716	0.701750004	173.4354061	0	0	0	0	0	0	NA	DEg	up
ENSG00000100852	ARHGAP5	0.55934595	0.328211052	1.833578896	2.214619883	11031.90996	10065.35873	0.999833821	0.999780024	0.497965826	1.120470127	0.444425794	0.807973963	1.487757101	0.543081906	173.3436165	0	5.55E-16	0	3.22E-15	0	0	NA	DEg	up
ENSG00000100664	EIF5	0.154509092	0.078424179	3.76091688	4.898350816	9.321301148	5.586900114	0.712516878	0.532834183	2.494711147	4.16748286	0.598613415	3.179820993	4.514201763	0.704403826	173.2947939	0	0	0	0	0	0	NA	DEg	up
ENSG00000128016	ZFP36	0.88644877	0.669877974	1.440297356	1.646617551	11771.59476	3.960841746	0.999877661	0.706352295	0.095606184	0.391772772	0.244034784	0.1635476	0.543584721	0.300868647	173.1513124	0	1.59E-06	0	4.33E-06	0	0	NA	DEg	up
ENSG00000136108	CKAP2	0.529585535	0.444039773	2.314321071	2.912079621	10649.75284	2.766606951	0.999782735	0.487191345	0.763628967	1.388834476	0.549834397	1.088689992	1.619000979	0.672445542	173.1126391	0	0	0	0	0	0	NA	DEg	up
ENSG00000147883	CDKN2B	0.971492931	0.771196551	2.468946406	2.474226471	2.731207857	0.586955618	0.525216699	0.191741491	0.052074858	0.556317336	0.09360639	0.070382425	0.566111655	0.124326048	172.9469994	6.18E-09	0.01068863	9.96E-09	0.014784101	0	0	NA	DEg	up
ENSG00000085719	CPNE3	0.374154976	0.185247211	2.242696022	2.737230887	13135.5483	13163.42426	0.999829294	0.999792101	0.935720098	1.787463271	0.523490531	1.403580146	2.230166503	0.629361146	172.8442582	0	0	0	0	0	0	NA	DEg	up
ENSG00000204852	TCTN1	0.753738661	0.48782215	1.59917954	1.675164931	12031.54258	10826.67667	0.999867102	0.999845298	0.230675346	0.586679726	0.39318786	0.393816111	0.85798237	0.459002567	172.5572464	0	0.020202142	0	0.026145859	0	0	NA	DEg	up
ENSG00000121067	SPOP	0.599529166	0.333895805	1.802189959	1.967379777	11609.77304	15217.24684	0.999844794	0.999870731	0.447111473	0.945151812	0.473057838	0.72172498	1.310479922	0.550733336	172.5281499	0	3.06E-10	0	1.22E-09	0	0	NA	DEg	up
ENSG00000111711	GOLT1B	0.477335721	0.311462855	2.006680431	2.684223115	11191.4132	12517.59388	0.999820727	0.99978561	0.680634662	1.548481881	0.439549646	1.048820179	1.848188051	0.56748564	172.4952927	0	0	0	0	0	0	NA	DEg	up
ENSG00000005486	RHBDD2	0.508268516	0.276984152	1.957513863	2.311029404	16125.05369	14869.70076	0.999878619	0.999844605	0.608218063	1.235063663	0.492458876	0.962571196	1.670910872	0.576075728	172.4267867	0	1.11E-16	0	6.64E-16	0	0	NA	DEg	up
ENSG00000118473	SGIP1	0.966571173	0.802921985	1.509102169	1.471061543	11580.34602	15837.96605	0.999869701	0.999907127	0.030105777	0.22820764	0.13192274	0.050447518	0.289911851	0.174009852	172.3480777	2.13E-12	0.060838805	4.29E-12	0.070818238	0	0	NA	DEs	up
ENSG00000251562	MALAT1	0	0	458.3307567	635.5426053	2.006565649	2.320756296	0.004358903	0.003638328	414.9227014	616.5406464	0.672985153	458.3307567	635.5426053	0.721164487	172.2734287	1	0	1	0	0	0	NA	DEa	up
ENSG00000171943	SRGAP2C	0.85906115	0.621376969	1.40000379	1.484838183	13359.04201	16174.65245	0.999895213	0.999908208	0.113506916	0.382957884	0.296395298	0.19731489	0.562193928	0.350973001	172.197808	0	0.079732467	0	0.090808575	0	0	NA	DEs	up
ENSG00000111057	KRT18	0.008886518	1.20E-08	10.93936201	13.92850146	1.445838652	0.766481957	0.116739219	0.05215943	9.806346623	14.52399608	0.675182406	10.84214809	13.92850147	0.778414542	172.0293158	0.00734577	0	0.00796142	0	0	0	NA	DEg	up
ENSG00000197324	LRP10	0.735874089	0.535528341	1.868391774	2.467180362	19369.87481	17718.09993	0.999903551	0.999860773	0.318958503	0.97453477	0.327293097	0.493490643	1.145935357	0.430644399	171.8857514	0	1.96E-10	0	7.94E-10	0	0	NA	DEg	up
ENSG00000100526	CDKN3	0.421216778	0.464913154	3.119530782	4.539433512	3.252547946	1.143663895	0.510437502	0.201239538	1.4182262	2.356513222	0.601832481	1.805532954	2.428991185	0.743326268	171.6769735	4.76E-08	0	7.23E-08	0	0	0	NA	DEg	up
ENSG00000067798	NAV3	0.950943623	0.768381764	1.67522846	1.505398594	12576.89683	13763.45266	0.999866819	0.999890635	0.049633849	0.282076396	0.175958887	0.082180635	0.348677767	0.235692213	171.6370281	0	0.000408113	0	0.000768382	0	0	NA	DEg	up
ENSG00000188487	INSC	0.988423757	0.887335015	2.108627903	3.129592534	13646.62311	13823.52988	0.999845507	0.999773655	0.013832384	0.237022527	0.058358943	0.02441009	0.352595495	0.069229726	171.5655563	5.83E-08	0.018199009	8.79E-08	0.023848126	0	0	NA	DEg	up
ENSG00000049245	VAMP3	0.437727702	0.293170087	2.106995384	2.851703605	17601.657	18113.32316	0.99988031	0.999842588	0.785598047	1.705190989	0.460709711	1.184703011	2.015670911	0.587746246	171.4115194	0	0	0	0	0	0	NA	DEg	up
ENSG00000105329	TGFB1	0.771867945	0.587553402	1.877845489	2.590784142	11748.26651	12.31464174	0.999840185	0.826185165	0.277868186	0.954946131	0.290977864	0.428397071	1.068560235	0.400910549	171.2441039	0	6.70E-12	0	3.03E-11	0	0	NA	DEg	up
ENSG00000128791	TWSG1	0.738087204	0.475432051	1.609241263	1.72335236	19511.27097	14906.36215	0.999917529	0.999884401	0.252644426	0.670910872	0.376569284	0.421480879	0.904015671	0.466231828	171.2029457	0	0.001141117	0	0.001963343	0	0	NA	DEg	up
ENSG00000166598	HSP90B1	0.016105352	0.005222121	11.65226709	16.63535363	1.861102797	2.145399142	0.137723071	0.114233927	10.4275834	16.94417238	0.615408246	11.46460537	16.54848188	0.692788949	171.126715	8.88E-16	0	2.18E-15	0	0	0	NA	DEg	up
ENSG00000145284	SCD5	0.933160224	0.762534059	1.759061331	2.074631248	15289.48244	16354.02632	0.999884963	0.999873159	0.066720911	0.314397649	0.212218226	0.117575264	0.492654261	0.238656749	171.0195285	0	0.003636546	0	0.005604211	0	0	NA	DEg	up
ENSG00000115935	WIPF1	0.884834155	0.637054542	1.501354886	1.314201162	17717.19357	11768.86282	0.999915267	0.999888345	0.102522376	0.345739471	0.296530725	0.172904801	0.47698335	0.362496512	170.9551484	0	0.016795552	0	0.022201017	0	0	NA	DEg	up
ENSG00000151689	INPP1	0.876571808	0.635057468	1.519513926	1.42509727	13616.6834	10102.80229	0.99988842	0.99985896	0.112286412	0.380019589	0.295475326	0.187550854	0.520078355	0.360620381	170.9405389	0	0.001989696	0	0.003242318	0	0	NA	DEg	up
ENSG00000132406	TMEM128	0.554770388	0.301304988	1.786408889	2.022800121	16173.09557	17660.37713	0.999889557	0.999885474	0.49918633	1.023506366	0.487721764	0.795362083	1.413320274	0.562761391	170.8439502	0	1.11E-16	0	6.64E-16	0	0	NA	DEg	up
ENSG00000182220	ATP6AP2	0.254226454	0.109650354	3.208204311	3.853487555	15676.08348	52.74326829	0.999795386	0.931913278	1.819772172	3.020568071	0.602460243	2.392595606	3.430950049	0.697356584	170.6880174	0	0	0	0	0	0	NA	DEg	up
ENSG00000104671	DCTN6	0.387235167	0.193988262	2.198282329	2.670918144	14474.83521	12142.44963	0.999848154	0.999780083	0.913344182	1.726738492	0.528941809	1.347030106	2.152791381	0.625713257	170.5733596	0	1.11E-16	0	6.64E-16	0	0	NA	DEg	up
ENSG00000075420	FNDC3B	0.739698901	0.498865756	1.650463215	1.911432645	15046.53859	18081.88701	0.999890321	0.999894301	0.263222132	0.738491675	0.356432091	0.429617575	0.957884427	0.448506692	169.8462932	0	0.000494105	0	0.000917277	0	0	NA	DEg	up
ENSG00000005893	LAMP2	0.540088133	0.325924389	1.946104595	2.403266013	11949.82722	16476.54533	0.99983717	0.999854161	0.59275834	1.30460333	0.454359058	0.895036615	1.619980411	0.552498418	169.550279	0	5.18E-14	0	2.71E-13	0	0	NA	DEg	up
ENSG00000101474	APMAP	0.305497254	0.139000244	2.646025938	3.193112587	13862.33464	10934.69847	0.999809158	0.999708069	1.31448332	2.320274241	0.566520671	1.837672905	2.749265426	0.66842324	169.4158033	0	0	0	0	0	0	NA	DEg	up
ENSG00000109846	CRYAB	0.929299532	0.790194189	1.651493142	4.504893953	2.959412926	0.57491109	0.641828934	0.113175818	0.071602929	0.719882468	0.099464749	0.116761595	0.945151812	0.123537397	169.2340722	4.73E-06	0	6.26E-06	0	0	0	NA	DEg	up
ENSG00000122970	IFT81	0.749264161	0.497032095	1.577130407	1.746732561	11961.10491	12510.7837	0.999868162	0.999860401	0.233116355	0.589618022	0.395368436	0.39544345	0.878550441	0.450108988	169.1712444	0	0.001146355	0	0.001970776	0	0	NA	DEg	up
ENSG00000106524	ANKMY2	0.80248514	0.555821469	1.507750127	1.633935726	13354.72622	14989.73855	0.999887113	0.999891008	0.176566314	0.494613124	0.356978627	0.297803092	0.72575906	0.410333275	168.7932121	0	0.011083897	0	0.015276682	0	0	NA	DEg	up
ENSG00000135269	TES	0.785816917	0.550999428	1.783603311	1.993764319	15785.98435	10661.43263	0.999887026	0.999813028	0.246948739	0.754162586	0.327447613	0.382017901	0.895200784	0.426739909	168.5441731	0	0.004478637	0	0.006753084	0	0	NA	DEg	up
ENSG00000111859	NEDD9	0.917620201	0.722489484	1.634652295	1.70820572	10112.39334	14044.2481	0.999838378	0.999878385	0.078925956	0.333986288	0.236314959	0.134662327	0.474045054	0.284070735	168.5054039	0	0.052860062	0	0.062342057	0	0	NA	DEs	up
ENSG00000116473	RAP1A	0.514831057	0.299024857	1.849824969	2.273312675	14721.70493	11091.67476	0.999874363	0.999795085	0.571196094	1.251714006	0.456331152	0.897477624	1.593535749	0.563198927	168.3565153	0	0	0	0	0	0	NA	DEg	up
ENSG00000141933	TPGS1	0.597694452	0.364632016	1.721161627	2.071801769	11945.70144	11108.77752	0.999855939	0.999813533	0.423108218	0.997061704	0.424355099	0.692432872	1.316356513	0.526022294	167.7665995	0	2.75E-10	0	1.10E-09	0	0	NA	DEg	up
ENSG00000107798	LIPA	0.789283247	0.490118637	1.635318939	1.471410592	11271.75705	2.505723749	0.99985494	0.630032464	0.2091131	0.539666993	0.387485436	0.344589097	0.750244858	0.459302177	167.7053824	0	2.23E-09	0	8.30E-09	0	0	NA	DEg	up
ENSG00000111728	ST8SIA1	0.980736475	0.850901428	1.520599526	1.721083962	12574.51084	14336.74506	0.999879087	0.999879967	0.016680228	0.163565132	0.101979117	0.029292107	0.256611166	0.114149777	167.4912288	1.23E-10	0.0531605	2.21E-10	0.06266196	0	0	NA	DEs	up
ENSG00000148204	CRB2	0.867281057	0.72165478	2.044612594	3.064845914	11765.96093	5.351791441	0.999826257	0.635858623	0.157445077	0.606268364	0.259695354	0.271358828	0.853085211	0.318091118	167.3050504	0	6.66E-16	0	3.85E-15	0	0	NA	DEg	up
ENSG00000187609	EXD3	0.626292212	0.364615443	1.788642969	1.945346454	15864.93606	17212.27044	0.999887271	0.999886992	0.404393816	0.884427032	0.457238191	0.668429618	1.236043095	0.540781806	167.293434	0	1.31E-07	0	4.08E-07	0	0	NA	DEg	up
ENSG00000132256	TRIM5	0.892351226	0.660708071	1.473921621	1.376952975	11203.66468	18479.98999	0.99986846	0.999925495	0.091131001	0.331047992	0.275280331	0.158665582	0.46718903	0.339617524	166.9901286	0	0.001100088	0	0.001899347	0	0	NA	DEg	up
ENSG00000087494	PTHLH	0.986304393	0.822385181	1.78233407	1.422705565	15624.52193	1.237158073	0.99988594	0.465120864	0.015052889	0.215475024	0.069859087	0.02441009	0.252693438	0.096599618	166.9199006	9.41E-06	0.020803524	1.22E-05	0.026862094	0	0	NA	DEg	up
ENSG00000173846	PLK3	0.867739547	0.64857144	1.577994196	1.714005842	10863.44173	80.61601465	0.999854764	0.979181278	0.127746135	0.492654261	0.259301797	0.208706265	0.602350637	0.346486336	166.7900393	0	0.026057252	0	0.032897217	0	0	NA	DEg	up
ENSG00000120437	ACAT2	0.28198337	0.221279548	3.200775257	3.812225591	14353.82937	4.277745937	0.999777059	0.528771445	1.740846216	2.717923604	0.640505941	2.298209927	2.968658178	0.774157814	166.7751109	3.74E-09	0	6.11E-09	0	0	0	NA	DEg	up
ENSG00000119396	RAB14	0.477555031	0.260300294	1.931208894	2.319812656	17581.14869	10393.89737	0.999890167	0.99977686	0.643612693	1.340842311	0.480006253	1.008950366	1.71596474	0.587978495	166.6985737	0	4.11E-15	0	2.28E-14	0	0	NA	DEg	up
ENSG00000143171	RXRG	0.990363006	0.893700971	2.490741211	3.464438039	8.23922301	18.53088506	0.767870502	0.84249206	0.014239219	0.254652302	0.055916317	0.024003255	0.368266405	0.065179051	166.622995	0.000169775	0.165237769	0.000201502	0.178770472	0	0	NA	DEs	up
ENSG00000010256	UQCRC1	0.156530214	0.091602754	4.393590428	5.605550488	8.457469863	3.929944924	0.658114558	0.412138516	3.082587469	5.026444662	0.61327393	3.705858421	5.092066601	0.727771004	166.5673612	0	0	0	0	0	0	NA	DEg	up
ENSG00000111676	ATN1	0.785244637	0.52198057	1.551522837	1.555143551	12648.56038	14041.25097	0.999877351	0.999889257	0.194467046	0.506366308	0.384044206	0.333197722	0.743388834	0.44821459	166.0070827	0	0.015656086	0	0.020842418	0	0	NA	DEg	up
ENSG00000203805	PLPP4	0.954220502	0.797230282	1.608518917	1.835501729	14260.34414	13283.65686	0.999887216	0.999861842	0.044751831	0.306562194	0.145979614	0.073637103	0.372184133	0.19785127	165.9956641	0	0.000340836	0	0.000652684	0	0	NA	DEg	up
ENSG00000064393	HIPK2	0.71860709	0.498099596	1.737838562	2.156348406	11834.97846	22.22405633	0.999853182	0.911554036	0.296989422	0.863858962	0.343793878	0.48901546	1.082272282	0.451841434	165.9775738	0	3.54E-07	0	1.04E-06	0	0	NA	DEg	up
ENSG00000104679	R3HCC1	0.666631123	0.397558363	1.656047641	1.757458197	19007.98647	13521.15899	0.999912884	0.999870039	0.336045566	0.761018609	0.441573388	0.552074858	1.058765916	0.521432405	165.703215	0	3.06E-05	0	6.99E-05	0	0	NA	DEg	up
ENSG00000116679	IVNS1ABP	0.299657451	0.213473652	2.882467171	3.245154421	44.39641557	2.62758256	0.939032672	0.447420439	1.470301058	2.185112635	0.672871977	2.018714402	2.552399608	0.790908444	165.4970705	0	0	0	0	0	0	NA	DEg	up
ENSG00000169255	B3GALNT1	0.917549091	0.70986846	1.406269471	1.397589588	17713.55596	18120.56376	0.999920617	0.999922879	0.065093572	0.269343781	0.24167468	0.115947925	0.405484819	0.285948869	165.1900088	0	0.028248198	0	0.035372038	0	0	NA	DEg	up
ENSG00000097021	ACOT7	0.241125941	0.184591873	3.278274133	4.032278994	14971.00666	7.318827216	0.999781073	0.64476775	1.914564687	3.070519099	0.623531274	2.487794955	3.287952987	0.756639455	164.6916783	1.79E-12	0	3.63E-12	0	0	0	NA	DEg	up
ENSG00000143158	MPC2	0.228067454	0.136658666	2.862322594	3.511173767	17379.66757	10.00405614	0.999835333	0.740206139	1.610659072	2.671890304	0.602816317	2.209519935	3.031341822	0.728891714	164.575738	0	0	0	0	0	0	NA	DEg	up
ENSG00000100258	LMF2	0.721154717	0.477529647	1.510060447	1.752767222	15398.74355	10511.13387	0.999901946	0.999833274	0.251830757	0.675808031	0.372636526	0.421074044	0.915768854	0.459803849	164.5217661	0	5.08E-05	0	0.000112517	0	0	NA	DEg	up
ENSG00000170296	GABARAP	0.663795141	0.401309851	1.671120657	1.807733579	13137.01031	12366.29046	0.999872809	0.999853839	0.331977217	0.775710088	0.427965579	0.561838893	1.082272282	0.519128968	164.3798063	0	6.18E-07	0	1.77E-06	0	0	NA	DEg	up
ENSG00000170242	USP47	0.656677074	0.418971312	1.638841171	1.940223878	13015.92002	16438.33039	0.999874105	0.999881983	0.340113914	0.831537708	0.409018028	0.562652563	1.127326151	0.49910362	163.8980538	0	4.15E-05	0	9.34E-05	0	0	NA	DEg	up
ENSG00000137831	UACA	0.510279177	0.349368833	2.071055944	2.675018312	13247.27439	8.786083251	0.999843686	0.766600244	0.677786819	1.487757101	0.455576262	1.014239219	1.740450539	0.582745212	163.8856473	0	0	0	0	0	0	NA	DEg	up
ENSG00000143344	RGL1	0.965856132	0.795362238	1.489413915	1.282690344	11410.27535	10182.27959	0.999869484	0.999874043	0.027664768	0.177277179	0.156053747	0.050854353	0.262487757	0.193739905	163.7454059	0	0.218505999	0	0.231972999	0	0	NA	DEs	up
ENSG00000164253	WDR41	0.473124259	0.277698106	2.053957282	2.551972019	11080.2241	17095.38782	0.999814663	0.999850744	0.712774614	1.510284035	0.471947393	1.082180635	1.843290891	0.58709162	163.7009113	0	0	0	0	0	0	NA	DEg	up
ENSG00000179262	RAD23A	0.111851379	0.073802338	4.216999113	5.236622015	50.15754174	9.460207671	0.922445338	0.643690365	3.030919447	4.607247796	0.657859004	3.7453214	4.850146915	0.772207825	163.6179826	0	0	0	0	0	0	NA	DEg	up
ENSG00000188010	MORN2	0.577124787	0.326798234	1.85005871	2.06302971	16177.51705	15399.921	0.999885653	0.999866054	0.495524817	1.040156709	0.476394386	0.782343369	1.388834476	0.563309294	163.6119444	0	1.25E-13	0	6.39E-13	0	0	NA	DEg	up
ENSG00000088826	SMOX	0.800300811	0.570232953	1.686833581	1.882440218	16535.50058	13608.39704	0.999897998	0.99986169	0.212367779	0.636630754	0.333580772	0.336859235	0.809010774	0.416384115	163.2148473	0	0.003435003	0	0.00531701	0	0	NA	DEg	up
ENSG00000128591	FLNC	0.92365912	0.727998923	1.609414436	1.353915224	5.564974513	12509.11015	0.775672263	0.999891777	0.076078112	0.292850147	0.259785126	0.122864117	0.368266405	0.333628361	163.1796319	2.79E-10	0.001325391	4.91E-10	0.002247905	0	0	NA	DEg	up
ENSG00000138674	SEC31A	0.451194018	0.299145841	2.048236231	2.732079689	11522.8552	11462.82067	0.999822277	0.999761714	0.734743694	1.58374143	0.463929073	1.124084622	1.914789422	0.587053912	163.1300963	0	0	0	0	0	0	NA	DEg	up
ENSG00000113558	SKP1	0.014555485	0	11.93407831	14.71106758	4.476180041	6.448863159	0.272767189	0.304767687	10.63262815	14.70127326	0.723245393	11.76037429	14.71106758	0.799423578	163.0222407	0	0	0	0	0	0	NA	DEg	up
ENSG00000184470	TXNRD2	0.920653416	0.728387379	2.035543519	2.300621385	33.49074121	2.048612989	0.942703169	0.471028419	0.111879577	0.630754163	0.177374298	0.161513426	0.624877571	0.258472112	162.8080852	6.66E-16	1.20E-05	1.64E-15	2.91E-05	0	0	NA	DEg	up
ENSG00000140859	KIFC3	0.932201217	0.734702633	1.542159715	1.413969614	17591.67236	14371.98654	0.999912343	0.999901626	0.063466233	0.282076396	0.22499661	0.10455655	0.375122429	0.278726469	162.7481558	0	0.002065933	0	0.003354244	0	0	NA	DEg	up
ENSG00000183779	ZNF703	0.93294732	0.750010983	1.61392599	1.64551802	17944.65586	13737.56024	0.999910069	0.999880232	0.063466233	0.297747307	0.213154683	0.108218063	0.41136141	0.263072959	162.5569845	0	0.033689676	0	0.041428588	0	0	NA	DEg	up
ENSG00000164405	UQCRQ	0.021694605	0.001414157	7.618485799	9.412919576	5.414913277	2.88454779	0.415464396	0.234564379	6.554109032	9.594515181	0.683109976	7.453213995	9.399608227	0.792928153	162.4126627	0	0	0	0	0	0	NA	DEg	up
ENSG00000164543	STK17A	0.692047955	0.461087053	1.902381172	2.159096294	15136.62674	5.455936166	0.999874335	0.716469194	0.384052075	0.956904995	0.401348176	0.585842148	1.163565132	0.503488917	161.7930274	0	7.45E-11	0	3.11E-10	0	0	NA	DEg	up
ENSG00000109339	MAPK10	0.892793844	0.697431226	1.848108377	1.997263233	15166.05241	17072.69951	0.999878157	0.999883028	0.113913751	0.398628795	0.28576398	0.19812856	0.6043095	0.327859416	161.5945241	0	0.002835914	0	0.004475746	0	0	NA	DEg	up
ENSG00000151348	EXT2	0.688444484	0.431110885	1.566983106	1.721656899	10225.8724	16863.10621	0.999846786	0.999897914	0.30187144	0.709108717	0.425705443	0.48820179	0.979431929	0.498454028	161.1842955	0	0.000487977	0	0.000906816	0	0	NA	DEg	up
ENSG00000146592	CREB5	0.901960885	0.719269059	1.634989491	1.953764333	12274.30465	11884.8413	0.999866813	0.999835636	0.095199349	0.382957884	0.248589605	0.160292921	0.548481881	0.292248344	161.1433948	0	0.002044098	0	0.0033234	0	0	NA	DEg	up
ENSG00000167601	AXL	0.539277733	0.378233124	2.259691613	3.128426175	6.560101173	2.736800069	0.743793118	0.466614578	0.70829943	1.786483839	0.396476819	1.041090317	1.945151812	0.535223169	160.6239095	2.13E-11	0	4.01E-11	0	0	0	NA	DEg	up
ENSG00000156136	DCK	0.681331976	0.432155193	1.574137679	1.78001878	11108.80128	11636.16632	0.999858318	0.99984705	0.301057771	0.733594515	0.410387161	0.501627339	1.010773751	0.496280536	160.4551681	0	1.61E-06	0	4.39E-06	0	0	NA	DEg	up
ENSG00000219626	FAM228B	0.866688597	0.634527201	1.49231218	1.46590691	11689.19635	15517.01386	0.99987235	0.999905538	0.111472742	0.359451518	0.310118991	0.198942229	0.535749265	0.371334582	160.1054635	0	0.000374235	0	0.000710412	0	0	NA	DEg	up
ENSG00000116793	PHTF1	0.727698341	0.45953425	1.621054339	1.632792018	17875.81411	10513.77548	0.999909324	0.999844724	0.262001627	0.620959843	0.421930065	0.441415785	0.882468168	0.500205901	159.9699711	0	0.003527693	0	0.005450659	0	0	NA	DEg	up
ENSG00000213625	LEPROT	0.493965495	0.317862974	1.997053207	2.585926992	10191.50684	14932.47436	0.999804086	0.999826855	0.654190399	1.474045054	0.443806244	1.010577705	1.763956905	0.572903852	159.8752168	0	6.11E-15	0	3.37E-14	0	0	NA	DEg	up
ENSG00000115738	ID2	0.368772476	0.416964919	3.430102139	4.969100458	2.211797893	0.934893923	0.392030678	0.158349392	1.624491456	2.417238002	0.67204448	2.165174939	2.897159647	0.747344021	159.8129343	0.128432317	0	0.131746435	0	0	0	NA	DEa	up
ENSG00000157514	TSC22D3	0.72389616	0.482993505	1.822701639	2.042194272	18739.68741	12.22511412	0.999902745	0.85686198	0.305126119	0.786483839	0.38796235	0.503254679	1.05582762	0.476644737	159.5575209	0	6.31E-05	0	0.000137577	0	0	NA	DEg	up
ENSG00000062716	VMP1	0.273298	0.207349269	2.776232754	3.552469155	13866.53337	11.76745104	0.999799829	0.768114383	1.462164361	2.498530852	0.585209648	2.017493897	2.815866797	0.716473485	159.5543166	0	0	0	0	0	0	NA	DEg	up
ENSG00000149564	ESAM	0.983626241	0.851693957	2.037434527	1.598198877	11145.87259	13.57233263	0.999817236	0.894651095	0.025630594	0.216454456	0.118411025	0.033360456	0.237022527	0.140748038	159.1572367	5.96E-08	0.173249587	9.00E-08	0.186748237	0	0	NA	DEs	up
ENSG00000177606	JUN	0.653594154	0.457947642	2.559117195	3.480080144	4.024702402	2.814820019	0.611302048	0.447158803	0.624898291	1.691478942	0.369439001	0.886493084	1.886385896	0.469942595	158.9801597	0	9.52E-12	0	4.25E-11	0	0	NA	DEg	up
ENSG00000059758	CDK17	0.82700905	0.638148814	1.561575174	2.073351676	14362.95932	49.95736846	0.999891289	0.960151394	0.167615948	0.637610186	0.26288154	0.270138324	0.750244858	0.360066878	158.9590517	0	6.03E-06	0	1.53E-05	0	0	NA	DEg	up
ENSG00000158874	APOA2	0.892798994	1.18E-08	0.944971296	0.827619981	0.22721417	0.062616065	0.193838071	0.070336474	0.079739626	0.731635651	0.108988163	0.101301871	0.82761998	0.122401433	158.6857688	3.25E-10	0.002635596	5.70E-10	0.004185386	0	0	NA	DEg	up
ENSG00000099256	PRTFDC1	0.805042778	0.579869567	1.460752722	1.692491895	12385.70186	13321.28344	0.999882075	0.999872964	0.171277461	0.529872674	0.323242677	0.284784378	0.711067581	0.400502547	158.6613902	0	4.12E-06	0	1.07E-05	0	0	NA	DEg	up
ENSG00000180537	RNF182	0.940712208	0.744384593	1.434165031	1.260615955	10322.74043	18013.78545	0.999861087	0.999930024	0.048413344	0.220372184	0.219688997	0.085028478	0.322233105	0.263872573	158.586011	0	0.004749398	0	0.007122162	0	0	NA	DEg	up
ENSG00000105472	CLEC11A	0.632797167	0.440797437	1.89566753	2.450320281	16273.8116	16.85498249	0.999883528	0.873075273	0.433685924	1.094025465	0.396413006	0.696094386	1.370225269	0.508014559	158.3261531	0	1.03E-14	0	5.63E-14	0	0	NA	DEg	up
ENSG00000114541	FRMD4B	0.882859907	0.690508488	1.656650969	1.927271094	15469.72224	19024.12148	0.999892922	0.999898704	0.112286412	0.435847209	0.257627924	0.194060212	0.596474045	0.325345609	158.255803	0	0.004386757	0	0.006632402	0	0	NA	DEg	up
ENSG00000157613	CREB3L1	0.699685408	0.578507581	1.766523065	2.688548292	10699.39057	11.59680355	0.999834922	0.811796845	0.338486574	1.065621939	0.317642273	0.530512612	1.133202742	0.468153307	158.0809285	3.50E-10	0	6.12E-10	0	0	0	NA	DEg	up
ENSG00000132128	LRRC41	0.485687823	0.279925607	1.987850794	2.407522128	16383.82864	12946.25063	0.999878685	0.999814072	0.663140765	1.382957884	0.479509009	1.022375915	1.733594515	0.589743395	158.05977	0	8.50E-13	0	4.12E-12	0	0	NA	DEg	up
ENSG00000164125	FAM198B	0.995559853	0.897163408	1.740902195	1.609587493	16279.28877	11262.65508	0.999893072	0.999857107	0.004068348	0.102840353	0.039559843	0.007729862	0.165523996	0.046699342	157.7741663	1.71E-06	0.010014248	2.33E-06	0.013942699	0	0	NA	DEg	up
ENSG00000260916	CCPG1	0.594761164	0.375988395	1.926557009	2.311981262	10718.70886	18347.54643	0.999820295	0.999874005	0.503661513	1.13712047	0.442927136	0.780716029	1.442703232	0.541148042	157.3658321	0	3.95E-10	0	1.56E-09	0	0	NA	DEg	up
ENSG00000148773	MKI67	0.558819316	0.572549911	3.078137193	5.189885364	3.292328892	1.592472601	0.516811305	0.234796307	1.055736371	2.115572968	0.499030942	1.358014646	2.21841332	0.612155829	157.2800998	0.036903183	0	0.038756768	0	0	0	NA	DEg	up
ENSG00000146966	DENND2A	0.942915563	0.743857513	1.532281672	1.215961433	14549.56376	14626.22033	0.999894696	0.999916871	0.051261188	0.22820764	0.224625206	0.087469487	0.311459354	0.280837568	157.24921	0	0.036004535	0	0.043997952	0	0	NA	DEg	up
ENSG00000091483	FH	0.456384234	0.261414654	2.261624697	2.731748993	18071.42262	14265.29292	0.999874866	0.99980854	0.850284784	1.680705191	0.505909537	1.229454841	2.017629775	0.609356016	156.8420802	0	1.89E-14	0	1.02E-13	0	0	NA	DEg	up
ENSG00000183722	LHFPL6	0.881038812	0.667443546	1.819384319	1.737643988	11305.07163	111.9031461	0.999839091	0.984709329	0.132221318	0.427032321	0.309628362	0.216436127	0.577864838	0.374544552	156.8227758	0	0.059621189	0	0.069545455	0	0	NA	DEs	up
ENSG00000176399	DMRTA1	0.857696864	0.67314258	1.641028786	2.103551692	13772.16134	11237.63785	0.999880859	0.999812847	0.137510171	0.47208619	0.291281918	0.23352319	0.687561214	0.339639853	156.6732121	0	0.000143294	0	0.000294406	0	0	NA	DEg	up
ENSG00000163281	GNPDA2	0.89029443	0.663585764	1.353575702	1.301389734	14573.35771	13528.2809	0.999907128	0.999903812	0.087062653	0.306562194	0.283996704	0.148494711	0.437806072	0.339179195	156.6091141	0	0.033124984	0	0.040816014	0	0	NA	DEg	up
ENSG00000117650	NEK2	0.706588095	0.658958815	2.12421769	3.279695023	19.14483387	1.57244496	0.900126356	0.324072464	0.436533767	0.986287953	0.442602757	0.623270952	1.118511263	0.557232611	156.6033686	0.019629022	0	0.020889185	0	0	0	NA	DEg	up
ENSG00000144118	RALB	0.695301609	0.446728547	1.706391765	1.860536252	15340.60569	12654.41418	0.999888779	0.999852995	0.312449146	0.754162586	0.414299452	0.519934906	1.029382958	0.505093758	156.557933	0	2.76E-07	0	8.24E-07	0	0	NA	DEg	up
ENSG00000131759	RARA	0.867822418	0.645677219	1.428164712	1.487159182	18072.55822	11809.62841	0.999920982	0.999874088	0.109031733	0.346718903	0.31446723	0.188771359	0.526934378	0.35824453	156.3343665	0	0.000989028	0	0.001725407	0	0	NA	DEg	up
ENSG00000117399	CDC20	0.253545832	0.356112147	4.486630842	6.125558293	1.652278781	0.853279118	0.269148576	0.122266657	2.921480879	3.903036239	0.748514925	3.34906428	3.94417238	0.849117117	156.1074758	2.06E-06	0	2.80E-06	0	0	0	NA	DEg	up
ENSG00000147526	TACC1	0.794693462	0.600966407	1.684357469	2.172240834	11924.52166	12592.01967	0.999858768	0.99982752	0.216029292	0.728697356	0.296459553	0.345809601	0.866797258	0.398950964	155.827809	0	1.86E-06	0	5.03E-06	0	0	NA	DEg	up
ENSG00000060138	YBX3	0.031626067	0.055924047	8.003736917	8.55896341	4.466696963	1.894760844	0.358182963	0.181252231	6.868185517	8.514201763	0.806674038	7.750610252	8.080313418	0.959196735	155.8063818	0	0	0	0	0	0	NA	DEg	up
ENSG00000166479	TMX3	0.766485247	0.514471516	1.524445304	1.593627656	18651.93836	11580.44596	0.999918275	0.999862405	0.211147274	0.550440744	0.383596738	0.355980472	0.773751224	0.460070964	155.7649505	0	4.26E-06	0	1.10E-05	0	0	NA	DEg	up
ENSG00000184009	ACTG1	0.000399922	0	81.20089893	101.2693438	3.833291963	2.809935031	0.045079419	0.026998026	75.63832384	107.1253673	0.706072948	81.16842962	101.2693438	0.801510374	155.7087624	0	0	0	0	0	0	NA	DEg	up
ENSG00000127666	TICAM1	0.970945381	0.796677024	1.470253526	1.064584347	10681.62794	14365.3841	0.999862376	0.999925898	0.02359642	0.161606268	0.146011786	0.042717657	0.216454456	0.197351708	155.5625903	3.65E-10	0.021017078	6.38E-10	0.027124245	0	0	NA	DEg	up
ENSG00000147400	CETN2	0.277400468	0.160449908	2.613518692	3.218691615	14644.98572	11.50537978	0.999821574	0.781399347	1.323840521	2.232125367	0.5930852	1.888527258	2.702252693	0.69887145	155.5368432	0	0	0	0	0	0	NA	DEg	up
ENSG00000180730	SHISA2	0.853543651	0.63768003	2.302844779	2.284223896	13041.91762	8.492050775	0.999823459	0.788032139	0.222538649	0.629774731	0.353362303	0.33726607	0.82761998	0.407513204	155.4222418	0	0.031040159	0	0.038519823	0	0	NA	DEg	up
ENSG00000109220	CHIC2	0.873166515	0.647363926	1.363242507	1.385956861	11413.07713	10149.01284	0.999880569	0.999863458	0.102929211	0.357492654	0.287919792	0.172904801	0.488736533	0.353779161	155.3060535	0	0.002580873	0	0.004105428	0	0	NA	DEg	up
ENSG00000148950	IMMP1L	0.429355945	0.236653775	2.179456644	2.62646107	11901.4607	19628.50611	0.999816908	0.999866209	0.819365338	1.556317336	0.526477036	1.24369406	2.00489716	0.620328107	155.2194283	0	0	0	0	0	0	NA	DEg	up
ENSG00000154582	ELOC	0.052881362	0.031677065	5.524442768	6.896218887	9.841898503	5.085017775	0.640484181	0.424415102	4.448331977	6.659157689	0.668002199	5.232302685	6.677766895	0.783540781	155.1043664	0	0	0	0	0	0	NA	DEg	up
ENSG00000145721	LIX1	0.89351157	0.726986691	3.220649189	4.186598367	3.713422805	4.043576617	0.535532773	0.491311136	0.234743694	0.880509305	0.266599902	0.342961758	1.142997062	0.300054802	155.0995368	0	0.000929898	0	0.0016322	0	0	NA	DEg	up
ENSG00000095739	BAMBI	0.607385065	0.074973702	2.127356796	1.112814518	7.115045276	0.256793195	0.769826417	0.187493975	0.561025224	0.835455436	0.671520227	0.835231896	1.029382958	0.811390833	154.996819	2.50E-08	0	3.87E-08	0	0	0	NA	DEg	up
ENSG00000010219	DYRK4	0.689414458	0.44647476	1.61117234	1.813680128	15815.89741	16572.2603	0.99989814	0.999890571	0.300650936	0.740450539	0.406037838	0.500406835	1.003917728	0.498454028	154.7536989	0	7.53E-07	0	2.14E-06	0	0	NA	DEg	up
ENSG00000160991	ORAI2	0.649588984	0.395813773	1.765914289	1.893416677	18270.40773	16131.1312	0.999903355	0.999882637	0.377949552	0.831537708	0.454518838	0.618795769	1.143976494	0.540916507	154.7060783	0	1.57E-07	0	4.81E-07	0	0	NA	DEg	up
ENSG00000119403	PHF19	0.687382468	0.511795748	1.922141192	2.503728804	11766.53204	6.328963492	0.99983667	0.716538432	0.402766477	1.095004897	0.367821621	0.600895037	1.222331048	0.491597622	154.6295412	0	6.66E-16	0	3.85E-15	0	0	NA	DEg	up
ENSG00000109680	TBC1D19	0.90859745	0.719118307	1.709192853	1.771391411	11426.43519	10272.41072	0.99985044	0.999827588	0.096013019	0.408423115	0.235082235	0.156224573	0.49755142	0.313986789	154.5965432	0	0.128606608	0	0.141470009	0	0	NA	DEs	up
ENSG00000196937	FAM3C	0.281787178	0.160691993	2.546218035	3.228955144	12666.07798	16506.21498	0.999799014	0.999804418	1.281529699	2.258570029	0.567407555	1.828722539	2.710088149	0.674783416	154.5496786	0	0	0	0	0	0	NA	DEg	up
ENSG00000009413	REV3L	0.796326942	0.564966756	1.665906279	1.789859504	10637.53129	15324.63615	0.999843418	0.999883217	0.200976404	0.554358472	0.362538707	0.339300244	0.778648384	0.435755408	154.0576465	0	0.00056682	0	0.001040976	0	0	NA	DEg	up
ENSG00000116962	NID1	0.892656561	0.680286645	1.534961963	1.491908483	12170.44452	14748.72478	0.999873894	0.999898855	0.095199349	0.325171401	0.292766673	0.164768104	0.47698335	0.345437853	154.0428981	0	0.004091414	0	0.00623343	0	0	NA	DEg	up
ENSG00000149179	C11orf49	0.528568387	0.308236773	1.825197437	2.162000969	13218.25682	11497.72813	0.999861938	0.999811998	0.541903987	1.127326151	0.480698498	0.860455655	1.495592556	0.575327586	153.9980106	0	1.91E-14	0	1.03E-13	0	0	NA	DEg	up
ENSG00000134057	CCNB1	0.248039872	0.101019283	4.31365188	5.375532049	1.183000553	0.414169457	0.215222004	0.071535546	2.864524003	4.905974535	0.583884809	3.24369406	4.83251714	0.671222464	153.9275087	1.24E-11	0	2.37E-11	0	0	0	NA	DEg	up
ENSG00000198612	COPS8	0.193257192	0.122026002	3.092830354	3.941270878	11882.3913	13301.25319	0.999739781	0.99970378	1.862489829	3.099902057	0.600822153	2.495117982	3.460333007	0.721062966	153.8579758	0	0	0	0	0	0	NA	DEg	up
ENSG00000113758	DBN1	0.283711182	0.161359187	2.714357087	3.41137485	13156.5505	16138.77841	0.99979373	0.999788667	1.399918633	2.494613124	0.561176649	1.944263629	2.860920666	0.679593689	153.7616946	0	0	0	0	0	0	NA	DEg	up
ENSG00000172086	KRCC1	0.708606596	0.462553426	1.689366104	1.833314396	19101.66663	12396.80361	0.999911567	0.999852136	0.294141579	0.714985309	0.411395276	0.492270138	0.985308521	0.49961015	153.7487649	0	0.000200795	0	0.000401965	0	0	NA	DEg	up
ENSG00000272047	GTF2H5	0.136482986	0.051806242	3.863794632	4.69060223	42.75900981	20.74452765	0.917126508	0.815585678	2.606997559	3.998041136	0.652068718	3.3364524	4.447600392	0.750169104	153.4802592	0	0	0	0	0	0	NA	DEg	up
ENSG00000110047	EHD1	0.838752342	0.611576584	1.52391797	1.59362426	11699.02463	16337.47341	0.999869757	0.999902465	0.146867372	0.47208619	0.311102877	0.245728234	0.619000979	0.396975518	153.393216	0	1.53E-07	0	4.69E-07	0	0	NA	DEg	up
ENSG00000085871	MGST2	0.724978702	0.51622671	1.687863633	2.093402379	16572.59538	11.76499473	0.999898164	0.848943398	0.286004882	0.780607248	0.366387684	0.464198535	1.012732615	0.458362384	153.345804	0	3.15E-10	0	1.26E-09	0	0	NA	DEg	up
ENSG00000105655	ISYNA1	0.142444781	0.036049751	4.501698971	5.363784202	7.883743829	4.308619837	0.636533062	0.445454906	3.141985354	4.572967679	0.687077971	3.860455655	5.170421156	0.746642399	153.3304746	0	0	0	0	0	0	NA	DEg	up
ENSG00000076928	ARHGEF1	0.790535171	0.549730958	1.52661513	1.611837935	19141.03328	10476.87385	0.99992025	0.999846176	0.191619203	0.538687561	0.35571492	0.319772172	0.72575906	0.440603763	152.9017599	0	0.000822518	0	0.001457026	0	0	NA	DEg	up
ENSG00000185651	UBE2L3	0.080518018	0.053460283	4.905120797	6.052252486	13.07714063	5.209480343	0.727224475	0.462582484	3.79007323	5.646425073	0.671234132	4.510170871	5.728697356	0.787294317	152.7642407	0	0	0	0	0	0	NA	DEg	up
ENSG00000106333	PCOLCE	0.478775973	0.398225204	2.3595645	2.740831343	293.3322586	2.133690209	0.99202019	0.437723002	0.84987795	1.428011753	0.595147727	1.229861676	1.649363369	0.745658415	152.6425013	5.77E-05	0	7.06E-05	0	0	0	NA	DEg	up
ENSG00000087008	ACOX3	0.902354825	0.689814645	1.437429081	1.367228465	16719.53325	17087.2091	0.999914034	0.999919992	0.0817738	0.285014691	0.286910823	0.140358015	0.424094025	0.33095966	152.6052384	0	0.00320861	0	0.005008107	0	0	NA	DEg	up
ENSG00000084112	SSH1	0.917982062	0.724581722	1.443451744	1.461582532	10216.17263	15899.99126	0.999858729	0.999908085	0.07078926	0.302644466	0.233902375	0.118388934	0.402546523	0.294100004	152.4815028	0	0.017269835	0	0.02274624	0	0	NA	DEg	up
ENSG00000067208	EVI5	0.619397972	0.381226289	1.738071486	1.973825611	10976.40726	13082.54854	0.999841679	0.999849148	0.398698129	0.898139079	0.443915801	0.661513426	1.221351616	0.541624064	152.2776736	0	1.72E-08	0	5.86E-08	0	0	NA	DEg	up
ENSG00000104490	NCALD	0.956335802	0.809278761	1.714392769	1.879560392	19367.79504	14067.56945	0.99991149	0.999866408	0.040683483	0.217433888	0.187107368	0.074857608	0.358472086	0.208824092	152.0129956	0	0.02474321	0	0.031391667	0	0	NA	DEg	up
ENSG00000106689	LHX2	0.938617136	0.789722919	3.141588949	3.661043037	13.92104289	6.573409052	0.815878993	0.642282459	0.12896664	0.58374143	0.220931106	0.192839707	0.769833497	0.250495345	151.9360647	0	0.035762108	0	0.043739051	0	0	NA	DEg	up
ENSG00000185567	AHNAK2	0.926333155	0.752840717	1.977101685	1.965526758	15459.37509	14283.40252	0.999872126	0.99986241	0.097640358	0.420176298	0.2323795	0.145646867	0.485798237	0.299809378	151.7959013	0	0.168549664	0	0.182017244	0	0	NA	DEs	up
ENSG00000128944	KNSTRN	0.488983491	0.423230201	2.581048736	3.119470453	13.67858715	1.54351547	0.841260361	0.331014396	0.974369406	1.619980411	0.601469869	1.318958503	1.799216454	0.733073833	151.6246425	0.000597247	0	0.000685609	0	0	0	NA	DEg	up
ENSG00000102317	RBM3	0.074544408	0.050772676	4.658932652	5.762714765	14.6861606	5.674254197	0.759167217	0.496132692	3.530512612	5.24877571	0.67263545	4.311635476	5.470127326	0.788214829	151.6182478	0	0	0	0	0	0	NA	DEg	up
ENSG00000081870	HSPB11	0.336643374	0.214363492	2.472814943	3.187743198	16096.5933	162.9162498	0.9998464	0.98080875	1.144426363	2.17238002	0.526807627	1.640358015	2.504407444	0.654988476	151.5408018	0	0	0	0	0	0	NA	DEg	up
ENSG00000164736	SOX17	0.992248549	1.54E-07	3.149099754	0.362389811	3.394351484	0.039645457	0.518740243	0.098611889	0.016680228	0.291870715	0.057149371	0.02441009	0.362389814	0.067358652	151.417929	0	0.019565486	0	0.025421513	0	0	NA	DEg	up
ENSG00000139679	LPAR6	0.905204402	0.709507988	1.622264821	1.621754623	13956.69039	13231.82341	0.999883778	0.99987745	0.085842148	0.30950049	0.277357067	0.153783564	0.471106758	0.326430392	151.2451177	0	0.055036972	0	0.064660786	0	0	NA	DEs	up
ENSG00000278311	GGNBP2	0.338363391	0.195826237	2.547496098	3.182475754	10564.35757	13917.9832	0.999758917	0.999771393	1.199349064	2.199804114	0.54520721	1.68551668	2.559255632	0.658596453	151.1056374	0	0	0	0	0	0	NA	DEg	up
ENSG00000004399	PLXND1	0.898491092	0.684386655	1.502951532	1.390262715	14838.57673	11158.99621	0.999898723	0.999875429	0.088283157	0.327130264	0.269871567	0.152563059	0.438785504	0.347693937	150.8823183	0	0.027179292	0	0.034159766	0	0	NA	DEg	up
ENSG00000184349	EFNA5	0.73539817	0.502963826	2.181767495	2.299625333	11631.27503	3.22120845	0.999812458	0.583464125	0.356794142	0.826640548	0.431619453	0.577298617	1.142997062	0.505074454	150.7883321	0	6.72E-11	0	2.82E-10	0	0	NA	DEg	up
ENSG00000011028	MRC2	0.845260565	0.613912963	1.645854532	1.567752538	10369.31794	12686.58999	0.999841302	0.99987644	0.149308381	0.425073457	0.351253126	0.2546786	0.605288932	0.420755422	150.2684448	0	0.009221932	0	0.012934605	0	0	NA	DEg	up
ENSG00000162745	OLFML2B	0.979513678	0.844008783	1.489413855	1.375049166	19102.20781	17715.88672	0.999922035	0.999922389	0.017900732	0.147894221	0.121037402	0.030512612	0.214495593	0.142252862	150.2602092	3.01E-09	0.365814838	4.96E-09	0.378388622	0	0	NA	DEs	up
ENSG00000134363	FST	5.30E-08	0.000295766	2.74654191	6.073281076	0.307733717	0.216899836	0.100755058	0.034482289	2.117982099	5.510284035	0.384368952	2.746541904	6.071498531	0.452366395	150.2219264	0.848698491	0	0.855272402	0	0	0	NA	DEa	up
ENSG00000119280	C1orf198	0.776322825	0.547133617	1.575122529	1.749653486	15239.60412	17850.25598	0.999896654	0.999901991	0.211960944	0.585700294	0.361893183	0.352318959	0.792360431	0.444644817	149.9366464	0	9.25E-09	0	3.23E-08	0	0	NA	DEg	up
ENSG00000154556	SORBS2	0.841378061	0.623111766	2.159568852	2.276490022	5.904877767	4.322575602	0.732211154	0.655028431	0.233116355	0.679725759	0.342956482	0.342554923	0.85798237	0.399256365	149.933692	0	0.407773995	0	0.420372103	0	0	NA	DEs	up
ENSG00000122870	BICC1	0.974981673	0.845300473	1.593624248	1.69675863	16845.87772	16360.39416	0.999905409	0.999896299	0.024003255	0.209598433	0.114520201	0.039869813	0.262487757	0.151892086	149.7817726	1.52E-13	0.165855208	3.29E-13	0.179393272	0	0	NA	DEs	up
ENSG00000165102	HGSNAT	0.91724336	0.709189186	1.499391725	1.300019309	10749.59644	12710.71536	0.999860536	0.999897733	0.070382425	0.252693438	0.278528898	0.124084622	0.378060725	0.328213468	149.7768981	0	0.002805893	0	0.004431625	0	0	NA	DEg	up
ENSG00000024422	EHD2	0.856656881	0.650258354	1.56951826	1.7334749	11787.55762	13376.08901	0.999866867	0.999870422	0.136289666	0.501469148	0.271780761	0.224979658	0.606268364	0.371089226	149.6179229	0	0.006448501	0	0.009354284	0	0	NA	DEg	up
ENSG00000144230	GPR17	0.997432522	0.922885047	3.010683121	3.276842909	11820.82614	21.35310045	0.999745372	0.866956945	0.004882018	0.170421156	0.028646783	0.007729862	0.252693438	0.030589879	149.5337888	3.63E-05	0.421266294	4.52E-05	0.433829845	0	0	NA	DEs	up
ENSG00000114251	WNT5A	0.949188879	0.766356534	2.073763219	1.676797402	4.362671782	2.728859386	0.677808722	0.619398995	0.07078926	0.324191969	0.218355994	0.10537022	0.391772772	0.268957486	149.2325525	8.70E-09	0.358263671	1.39E-08	0.370845944	0	0	NA	DEs	up
ENSG00000241343	RPL36A	0.000210678	0	20.56617176	25.52203722	5.472651975	4.715732719	0.21017278	0.155955043	18.60659072	25.38589618	0.732949926	20.56183889	25.52203722	0.805650376	149.0248599	0	0	0	0	0	0	NA	DEg	up
ENSG00000155304	HSPA13	0.693484316	0.455011235	1.624601658	1.816928765	12547.111	14532.71041	0.999870537	0.999874992	0.308380797	0.7208619	0.427794557	0.497965826	0.990205681	0.502891304	148.9463589	0	2.09E-05	0	4.90E-05	0	0	NA	DEg	up
ENSG00000166444	ST5	0.800027045	0.551634403	1.597045444	1.533483426	10020.75592	13579.63789	0.999840652	0.999887088	0.182668836	0.46718903	0.39099556	0.319365338	0.687561214	0.464490042	148.5447506	0	0.006319953	0	0.009183884	0	0	NA	DEg	up
ENSG00000172123	SLFN12	0.942597218	0.73810468	1.545046669	1.084540095	14663.28715	12352.31759	0.999894643	0.999912207	0.052888527	0.207639569	0.254713143	0.088689992	0.28403526	0.312249937	148.2463662	0	0.001968522	0	0.003209845	0	0	NA	DEg	up
ENSG00000144355	DLX1	0.972677919	0.85342201	2.456905868	2.766342266	43.04659022	28.99363452	0.946006218	0.91289848	0.042310822	0.281096964	0.15052038	0.067127746	0.405484819	0.165549345	148.142328	2.86E-09	0.172986694	4.74E-09	0.186480467	0	0	NA	DEs	up
ENSG00000128581	IFT22	0.515179955	0.3129591	1.99129357	2.402102162	11989.37484	189.4265674	0.999833939	0.987477877	0.620423108	1.288932419	0.4813465	0.96541904	1.650342801	0.584980914	148.0745661	0	3.88E-09	0	1.41E-08	0	0	NA	DEg	up
ENSG00000156110	ADK	0.447684477	0.317079106	2.091940684	2.803823178	17613.52023	162.3113965	0.999881245	0.98301899	0.76647681	1.66503428	0.460336955	1.155410903	1.914789422	0.603414083	147.7046866	0	0	0	0	0	0	NA	DEg	up
ENSG00000000003	TSPAN6	0.265669853	0.132613802	2.863738077	3.421404161	10348.69291	13.87265248	0.999723352	0.802163007	1.524003255	2.477962782	0.615022657	2.102929211	2.967678746	0.7086108	147.4395295	0	0	0	0	0	0	NA	DEg	up
ENSG00000159713	TPPP3	0.837503845	7.73E-08	1.214274229	0.863858962	0.195604772	0.086838966	0.138738695	0.091342332	0.134662327	0.719882468	0.187061546	0.19731489	0.863858962	0.228411001	147.2501676	0	0.284111829	0	0.297219003	0	0	NA	DEs	up
ENSG00000143669	LYST	0.978281599	0.832012304	1.461116921	1.183568221	17794.79214	10248.07229	0.999917897	0.999884522	0.017493897	0.130264447	0.134295258	0.031733116	0.198824682	0.159603506	147.0980474	1.89E-11	0.103289477	3.58E-11	0.1153432	0	0	NA	DEs	up
ENSG00000100146	SOX10	0.958449227	0.833053866	1.977836469	2.616572386	12295.29634	11284.51256	0.999839165	0.999768181	0.048006509	0.305582762	0.157098225	0.082180635	0.436826641	0.188131004	147.0604728	5.55E-16	0.00066443	1.38E-15	0.001200765	0	0	NA	DEg	up
ENSG00000115295	CLIP4	0.980821088	0.832642636	1.442456753	1.082682597	18846.01687	14999.91184	0.999923467	0.999927826	0.015052889	0.133202742	0.113007347	0.027664768	0.181194907	0.152679612	146.3838536	7.32E-08	0.070453822	1.10E-07	0.081084318	0	0	NA	DEs	up
ENSG00000093144	ECHDC1	0.41807213	0.26354827	2.181939335	2.7742416	15677.05919	11933.29731	0.999860839	0.999767575	0.852318959	1.714985309	0.496983242	1.269731489	2.043095005	0.621474521	146.1689533	0	0	0	0	0	0	NA	DEg	up
ENSG00000120129	DUSP1	0.764587912	0.513386326	1.86643767	2.093260535	4.467923982	2.075617027	0.705347157	0.497883902	0.295768918	0.868756121	0.340451032	0.439381611	1.018609207	0.431354447	146.1318376	0	0.000351139	0	0.000670423	0	0	NA	DEg	up
ENSG00000147457	CHMP7	0.686861383	0.412368043	1.611029726	1.545073177	13644.96456	13405.79832	0.999881946	0.999884759	0.307567128	0.64446621	0.477243218	0.504475183	0.907933399	0.555630164	146.026384	0	0.001685203	0	0.002789898	0	0	NA	DEg	up
ENSG00000154127	UBASH3B	0.887983999	0.732844292	1.485461396	2.104368004	15427.62745	9.495346932	0.999903723	0.818584507	0.10374288	0.517140059	0.200608865	0.166395443	0.562193928	0.29597517	145.9597073	0	3.35E-07	0	9.91E-07	0	0	NA	DEg	up
ENSG00000126945	HNRNPH2	0.393146429	0.189187581	2.368524118	2.661143696	15862.1019	14875.27188	0.999850703	0.999821135	0.995931652	1.692458374	0.588452672	1.437347437	2.157688541	0.66615149	145.8762714	0	0	0	0	0	0	NA	DEg	up
ENSG00000129355	CDKN2D	0.868113097	0.635311356	1.807648826	1.622141011	10366.44431	3.817977346	0.999825655	0.701818802	0.147681041	0.444662096	0.332119699	0.238405207	0.591576885	0.402999531	145.7497586	0	0.000270736	0	0.00052963	0	0	NA	DEg	up
ENSG00000164442	CITED2	0.206929069	0.134592207	3.878179252	5.727824847	1.792423143	1.670038302	0.316090429	0.225746039	2.402766477	4.525954946	0.530886079	3.075671277	4.956904995	0.620482192	145.7395323	0.001091354	0	0.001234121	0	0	0	NA	DEg	up
ENSG00000128641	MYO1B	0.736320409	0.489350854	1.575315216	1.647574207	12218.02444	10780.23257	0.999871083	0.99984719	0.248576078	0.599412341	0.414699634	0.415378356	0.841332027	0.493715136	145.5487028	0	0.000220279	0	0.000437838	0	0	NA	DEg	up
ENSG00000170801	HTRA3	0.954381541	0.772418352	1.578522498	1.471849008	13079.17375	2.078445441	0.999879325	0.585429032	0.045972335	0.272282076	0.168840843	0.072009764	0.33496572	0.214976518	145.4520763	9.82E-10	0.003245719	1.67E-09	0.005059284	0	0	NA	DEg	up
ENSG00000146540	C7orf50	0.168020387	0.099674545	3.412703779	4.262252904	243.0407664	29.00695284	0.986152746	0.871885944	2.148494711	3.405484819	0.630892465	2.839300244	3.8374143	0.739899323	145.4405747	0	0	0	0	0	0	NA	DEg	up
ENSG00000137343	ATAT1	0.574968941	0.324582087	1.7545265	1.876447765	12989.06849	17653.99311	0.999864941	0.999893721	0.447925142	0.909892262	0.492283714	0.745728234	1.267384917	0.588399171	145.3852463	0	1.76E-08	0	6.00E-08	0	0	NA	DEg	up
ENSG00000197406	DIO3	0.966401608	6.90E-08	2.385427852	0.470127326	1.534233661	0.066475887	0.391419937	0.12388276	0.060211554	0.364348678	0.165258056	0.080146461	0.470127326	0.1704782	145.3472235	0	0.001416831	0	0.002387023	0	0	NA	DEg	up
ENSG00000163001	CFAP36	0.428592524	0.242672427	2.07401879	2.503778767	13148.35252	18646.77849	0.999842285	0.999865744	0.773393002	1.464250735	0.528183448	1.185109845	1.896180215	0.624998529	145.0875573	0	0	0	0	0	0	NA	DEg	up
ENSG00000162616	DNAJB4	0.729863109	0.491565557	1.578321624	1.718320409	17630.60358	10973.46411	0.999910486	0.999843436	0.252237592	0.601371205	0.419437428	0.426362897	0.873653281	0.488023002	145.0613376	0	7.47E-05	0	0.000160862	0	0	NA	DEg	up
ENSG00000164751	PEX2	0.419963302	0.219310803	2.022124401	2.362361458	13260.46134	16633.54957	0.99984753	0.999857996	0.754271766	1.415279138	0.532949116	1.172904801	1.844270323	0.635972279	145.0566768	0	0	0	0	0	0	NA	DEg	up
ENSG00000188488	SERPINA5	0.97308845	0.839668232	1.874567249	1.673806536	12770.97169	11079.91871	0.999853238	0.999848956	0.031326282	0.193927522	0.161536027	0.050447518	0.268364349	0.187981446	144.9585936	3.47E-11	0.254401653	6.45E-11	0.267878784	0	0	NA	DEs	up
ENSG00000170266	GLB1	0.581526834	0.334039213	1.934655272	2.033985519	15526.98573	12391.09063	0.999875416	0.999835878	0.530512612	1.009794319	0.525367	0.809601302	1.354554358	0.597688307	144.6221714	0	6.00E-05	0	0.000131378	0	0	NA	DEg	up
ENSG00000006042	TMEM98	0.294733496	0.155788698	2.625256082	3.205560501	18625.08682	14744.31363	0.999859067	0.999782637	1.30268511	2.24387855	0.580550632	1.851505289	2.706170421	0.684179117	144.4275111	0	0	0	0	0	0	NA	DEg	up
ENSG00000074319	TSG101	0.230795682	0.147030831	2.751355382	3.515977297	12804.76037	13739.06729	0.999785176	0.999744155	1.529292107	2.611165524	0.585674134	2.11635476	2.999020568	0.705681976	144.3268609	0	0	0	0	0	0	NA	DEg	up
ENSG00000161057	PSMC2	0.377719722	0.220976003	2.59158467	3.17080494	14241.3188	13598.43562	0.999818057	0.99976688	1.168022783	2.154750245	0.542068755	1.612693247	2.470127326	0.65287859	144.3082411	0	0	0	0	0	0	NA	DEg	up
ENSG00000169379	ARL13B	0.790025186	0.535286318	1.526787665	1.439490208	18161.73071	17130.61038	0.999915941	0.999915977	0.189178194	0.458374143	0.412715675	0.320585842	0.668952008	0.479235937	144.1357141	0	0.003266142	0	0.005086194	0	0	NA	DEg	up
ENSG00000085788	DDHD2	0.842969373	0.604225661	1.549297944	1.405642867	13455.78931	13710.42872	0.999884873	0.999897487	0.144833198	0.366307542	0.395386885	0.243287225	0.556317336	0.437317354	144.0119382	0	8.97E-05	0	0.000190922	0	0	NA	DEg	up
ENSG00000176887	SOX11	0.241130601	0.098126658	3.188762308	3.871580164	5.771548319	2.570041964	0.644123687	0.398974344	1.72091131	2.824681685	0.609240793	2.419853539	3.491674829	0.693035193	143.9880671	0	0	0	0	0	0	NA	DEg	up
ENSG00000203760	CENPW	0.192789322	0.26674869	4.095006468	4.835368835	9.439137376	2.957022948	0.697431436	0.379475651	2.683482506	3.380999021	0.793695144	3.305532954	3.545543585	0.932306394	143.6685703	0	0	0	0	0	0	NA	DEg	up
ENSG00000150938	CRIM1	0.864967208	0.68163662	1.557648341	1.932016054	10729.76495	9.441398054	0.99985485	0.830128752	0.124491456	0.510284035	0.243965023	0.210333605	0.615083252	0.34195957	143.6105631	0	1.99E-05	0	4.69E-05	0	0	NA	DEg	up
ENSG00000051620	HEBP2	0.183131941	0.137688972	3.410096542	4.25592536	70.404561	8.268644378	0.953801905	0.660193887	2.126525631	3.414299706	0.622829222	2.785598047	3.66993144	0.759032721	143.5232942	2.55E-15	0	6.10E-15	0	0	0	NA	DEg	up
ENSG00000227507	LTB	0.911952768	0.735981615	2.430458261	4.911656099	0.607221036	0.448776622	0.199896361	0.083720223	0.165988609	1.379040157	0.120365319	0.213995118	1.296767875	0.165021915	143.4055584	0.006150099	3.64E-06	0.0066954	9.47E-06	0	0	NA	DEg	up
ENSG00000213015	ZNF580	0.33040673	0.166917369	2.396315228	2.862761961	13360.65292	12589.11383	0.999820676	0.999772652	1.088689992	1.926542605	0.565100397	1.60455655	2.384916748	0.672793527	143.1749317	0	0	0	0	0	0	NA	DEg	up
ENSG00000153266	FEZF2	0.969562385	0.856096734	2.258882626	2.919852166	18476.69755	19177.09554	0.999877759	0.999847766	0.041497152	0.291870715	0.142176484	0.068755085	0.420176298	0.163633898	143.1341283	0	0.000257745	0	0.000506209	0	0	NA	DEg	up
ENSG00000127445	PIN1	0.114748985	0.08765587	3.916915269	4.855591845	92.43698865	12.36521734	0.95934866	0.718039275	2.753458096	4.1625857	0.661477816	3.467453214	4.429970617	0.782726007	143.043561	0	0	0	0	0	0	NA	DEg	up
ENSG00000173559	NABP1	0.916376996	0.727584166	1.727112813	1.693412999	10399.28941	7.744747448	0.999833948	0.820578066	0.088283157	0.39079334	0.225907527	0.144426363	0.461312439	0.313077105	142.8349727	0	0.138655691	0	0.15162891	0	0	NA	DEs	up
ENSG00000174791	RIN1	0.911944057	0.708704134	1.436880864	1.307945169	12730.21959	18722.61376	0.999887141	0.999930146	0.073637103	0.295788443	0.248951929	0.126525631	0.380999021	0.332089123	142.6073573	0	0.013540644	0	0.018306235	0	0	NA	DEg	up
ENSG00000181061	HIGD1A	0.290725999	0.169507397	2.570271658	3.218415059	13697.82435	12103.71284	0.999812394	0.999734168	1.289666395	2.288932419	0.563435768	1.823026851	2.672869736	0.682048521	142.5272558	0	0	0	0	0	0	NA	DEg	up
ENSG00000033867	SLC4A7	0.348408341	0.256643019	2.728500186	3.370368374	12099.15304	5.857686581	0.999774539	0.634769365	1.283157038	2.270323213	0.565186944	1.777868186	2.505386876	0.709618224	142.3986045	0	0	0	0	0	0	NA	DEg	up
ENSG00000127578	WFIKKN1	0.721113831	0.518857302	1.929971914	2.320624702	12923.3898	12666.61872	0.999850683	0.999816826	0.327502034	0.799216454	0.409778893	0.538242474	1.1165524	0.482057514	142.356028	0	7.29E-07	0	2.07E-06	0	0	NA	DEg	up
ENSG00000170445	HARS	0.483671168	0.295519465	1.963538757	2.399639746	14433.43899	19137.46877	0.999863978	0.999874626	0.664361269	1.384916748	0.479712062	1.013832384	1.69049951	0.59972356	142.1299924	0	2.09E-13	0	1.05E-12	0	0	NA	DEg	up
ENSG00000009307	CSDE1	0.023568954	0.013462537	6.523983154	7.9910271	14.37453161	11.7984249	0.687825512	0.596197656	5.428803906	7.533790402	0.720593966	6.370219691	7.8834476	0.808049982	141.9770248	0	0	0	0	0	0	NA	DEg	up
ENSG00000187098	MITF	0.963116332	0.82682095	2.261194255	1.990775803	19.7076167	71.65668654	0.897072524	0.972968847	0.054922701	0.252693438	0.21734914	0.083401139	0.344760039	0.241910691	141.9239772	7.05E-14	0.356793756	1.56E-13	0.369472871	0	0	NA	DEs	up
ENSG00000064199	SPA17	0.751287497	0.53296048	1.643942253	1.851745666	37.44681685	18755.12609	0.957945502	0.999901277	0.253864931	0.628795299	0.403732234	0.408868999	0.864838394	0.47276925	141.6222739	0	0.003147387	0	0.004919702	0	0	NA	DEg	up
ENSG00000008952	SEC62	0.092778155	0.03173207	4.260632938	5.136548563	31.66436231	30.25617883	0.88140199	0.854869942	3.090317331	4.518119491	0.68398309	3.865337673	4.973555338	0.777177976	141.5748165	0	0	0	0	0	0	NA	DEg	up
ENSG00000090520	DNAJB11	0.276352624	0.167733422	2.822809078	3.536356472	11293.61395	13068.43193	0.999750115	0.99972947	1.491456469	2.58863859	0.576154769	2.042717657	2.943192948	0.694048162	141.5173708	0	0	0	0	0	0	NA	DEg	up
ENSG00000115525	ST3GAL5	0.90214139	0.72247008	1.621378093	1.76808122	14127.65829	14120.28181	0.999885247	0.9998748	0.100081367	0.39079334	0.256097934	0.158665582	0.490695397	0.323348421	141.5161314	0	0.074864851	0	0.085658637	0	0	NA	DEs	up
ENSG00000014123	UFL1	0.536266121	0.323503664	1.93357407	2.251330236	19223.08286	10242.97196	0.999899424	0.999780256	0.583401139	1.178256611	0.495139288	0.896663954	1.52301665	0.588742056	141.4629814	0	2.13E-13	0	1.07E-12	0	0	NA	DEg	up
ENSG00000104419	NDRG1	0.934621179	0.750525088	1.655246362	1.370164766	19037.10161	11104.49608	0.999913059	0.999876627	0.064686737	0.241919687	0.267389306	0.108218063	0.341821743	0.3165921	141.3654909	0	0.001183279	0	0.00202992	0	0	NA	DEg	up
ENSG00000083457	ITGAE	0.321761242	0.183716864	2.441349329	3.026062879	14447.94765	14903.64006	0.999831053	0.999796999	1.141985354	2.084231146	0.547916845	1.655817738	2.470127326	0.670336999	141.2524784	0	0	0	0	0	0	NA	DEg	up
ENSG00000244754	N4BP2L2	0.149851838	0.063879352	3.242149951	3.929777993	10749.73463	10331.71465	0.999698488	0.999619784	2.035801465	3.123408423	0.651788428	2.75630594	3.678746327	0.749251428	141.2434977	0	0	0	0	0	0	NA	DEg	up
ENSG00000165669	FAM204A	0.384181725	0.227093839	2.224378308	2.756174768	16805.3181	15988.30433	0.999867656	0.999827643	0.917819365	1.72575906	0.531835171	1.369812856	2.130264447	0.643024794	140.8936889	0	0	0	0	0	0	NA	DEg	up
ENSG00000119820	YIPF4	0.437814566	0.220901786	2.033502677	2.2666151	17962.41463	17451.16528	0.999886804	0.999870134	0.7453214	1.346718903	0.553435017	1.143205858	1.765915769	0.647372813	140.622235	0	0	0	0	0	0	NA	DEg	up
ENSG00000180389	ATP5F1EP2	0.897882129	0.691236086	1.366501306	1.319596738	17861.06644	16642.26567	0.999923499	0.999920714	0.079332791	0.283055828	0.280272593	0.139544345	0.407443683	0.342487443	140.5688912	0	0.096306344	0	0.107994577	0	0	NA	DEs	up
ENSG00000089685	BIRC5	0.27715178	0.381187545	4.190772612	5.481110741	4.01438191	2.052324574	0.489251226	0.272428778	2.48901546	3.25367287	0.764986389	3.029292107	3.391772772	0.893129437	140.5625218	0	0	0	0	0	0	NA	DEg	up
ENSG00000136830	FAM129B	0.912939347	0.721604303	1.537418477	1.456505046	13659.97905	11215.27955	0.999887464	0.999870149	0.077705452	0.314397649	0.247156592	0.133848657	0.405484819	0.330095361	140.4484851	0	0.208527686	0	0.221969966	0	0	NA	DEs	up
ENSG00000246705	H2AFJ	0.44419635	0.305142271	2.430891704	2.975545491	16267.48625	8.029208249	0.99985059	0.729612715	0.934499593	1.718903036	0.543660447	1.351098454	2.067580803	0.653468272	140.4328291	0	0	0	0	0	0	NA	DEg	up
ENSG00000165475	CRYL1	0.855991491	0.661498572	1.5001171	1.724487379	16415.89408	14133.79927	0.999908626	0.999878003	0.126932465	0.38589618	0.328929054	0.216029292	0.58374143	0.370077026	140.3587797	0	0.000345004	0	0.000659687	0	0	NA	DEg	up
ENSG00000075218	GTSE1	0.542560171	0.568208735	2.778402563	3.987665733	8.838761058	2.226297209	0.760836409	0.358273332	0.949959317	1.592556317	0.596499669	1.270951993	1.721841332	0.738135373	140.3413299	0.004139337	0	0.004542831	0	0	0	NA	DEg	up
ENSG00000074771	NOX3	0.983666327	0.879163652	2.889297719	2.561319062	3.17124289	6.311220355	0.523260728	0.711320633	0.042310822	0.324191969	0.130511629	0.04719284	0.30950049	0.152480662	140.1789677	4.33E-05	0.408885451	5.36E-05	0.421450433	0	0	NA	DEs	up
ENSG00000124172	ATP5F1E	0.00566407	0	17.45852831	21.93437806	3.409225072	4.303590964	0.163372885	0.164021497	15.64198535	22.4201763	0.697674503	17.35964199	21.93437806	0.791435341	140.1375582	0	0	0	0	0	0	NA	DEg	up
ENSG00000127863	TNFRSF19	0.945561692	0.792394917	1.726335904	1.773879537	18446.16548	13097.05015	0.999906421	0.999864577	0.053295362	0.241919687	0.220301881	0.093978845	0.368266405	0.255192554	139.9895526	0	0.001046309	0	0.001817704	0	0	NA	DEg	up
ENSG00000143156	NME7	0.608247369	0.360419465	1.68859983	1.799355192	15722.42507	18816.16475	0.999892611	0.999904381	0.40642799	0.842311459	0.482515091	0.661513426	1.150832517	0.574812943	139.9776708	0	5.48E-05	0	0.000120892	0	0	NA	DEg	up
ENSG00000103227	LMF1	0.889560022	0.675973213	1.40719788	1.31487198	12038.25085	19392.12451	0.99988312	0.9999322	0.089096827	0.277179236	0.321441202	0.155410903	0.426052889	0.364769039	139.7366996	0	0.027943951	0	0.035021571	0	0	NA	DEg	up
ENSG00000165495	PKNOX2	0.953863326	0.796065708	1.384435319	1.383171611	10489.29655	18207.10797	0.999868032	0.999924037	0.035801465	0.190009794	0.188419048	0.063873068	0.282076396	0.226438896	139.7228216	1.11E-16	0.002066958	2.86E-16	0.003355486	0	0	NA	DEg	up
ENSG00000267855	NDUFA7	0.460793394	0.283247885	1.961717847	2.424146652	12268.34317	13248.43153	0.999840125	0.999817057	0.680227828	1.389813908	0.489438063	1.057770545	1.737512243	0.608784513	139.4654908	0	4.62E-14	0	2.43E-13	0	0	NA	DEg	up
ENSG00000215305	VPS16	0.785504961	0.545588878	1.46994785	1.495838736	16273.6002	18184.75492	0.999909681	0.999917749	0.186737185	0.468168462	0.398867501	0.315296989	0.679725759	0.463859116	139.4145126	0	0.004308069	0	0.006531064	0	0	NA	DEg	up
ENSG00000188343	FAM92A	0.445807756	0.256399142	2.045214149	2.439357073	11695.15891	18238.74747	0.999825154	0.999866272	0.741253051	1.418217434	0.522665308	1.133441823	1.813907933	0.624861826	139.1497492	0	0	0	0	0	0	NA	DEg	up
ENSG00000134595	SOX3	0.802099168	0.689248466	2.16059429	3.489062181	8.811930601	2.196845062	0.803090509	0.386366673	0.282343369	0.808031342	0.349421308	0.427583401	1.084231146	0.39436554	139.0378427	4.87E-10	0	8.46E-10	0	0	0	NA	DEg	up
ENSG00000051128	HOMER3	0.571820976	0.340919373	1.862296418	2.058188147	13386.429	11974.33302	0.999860901	0.999828146	0.5	1.020568071	0.489923225	0.797396257	1.356513222	0.587827855	138.972881	0	2.13E-13	0	1.07E-12	0	0	NA	DEg	up
ENSG00000137804	NUSAP1	0.335450124	0.39533512	4.136609614	5.418212957	2.456962208	1.062918557	0.37262993	0.164002004	2.323433686	3.13712047	0.740626223	2.748982913	3.276199804	0.839076698	138.8842438	0.040020719	0	0.041969293	0	0	0	NA	DEg	up
ENSG00000169105	CHST14	0.843673013	0.625433005	1.405328827	1.464309187	11253.02456	14832.40022	0.999875131	0.999901286	0.130593979	0.389813908	0.335016212	0.219690806	0.548481881	0.400543415	138.8594944	0	0.097274484	0	0.109042241	0	0	NA	DEs	up
ENSG00000105810	CDK6	0.74732176	0.543537782	1.72118641	2.049145479	15540.89308	18490.61381	0.99988926	0.999889191	0.269324654	0.747306562	0.360393803	0.434906428	0.935357493	0.464962788	138.7606151	0	7.01E-05	0	0.00015182	0	0	NA	DEg	up
ENSG00000163703	CRELD1	0.677385924	0.431861165	1.720082259	1.787715262	10931.4709	13958.9355	0.999842673	0.999871947	0.334011391	0.713026445	0.4684418	0.554922701	1.015670911	0.546360731	138.732428	0	5.45E-05	0	0.000120282	0	0	NA	DEg	up
ENSG00000128309	MPST	0.159486139	0.080114068	3.316095891	4.044916162	17071.63417	50.10673878	0.999805792	0.925303923	2.097640358	3.276199804	0.64026631	2.787225386	3.7208619	0.749080579	138.6870956	0	0	0	0	0	0	NA	DEg	up
ENSG00000178860	MSC	0.981040905	0.852904008	1.480640432	1.318373938	16978.01923	12708.70112	0.999912798	0.999896273	0.017900732	0.159647405	0.112126673	0.028071603	0.193927522	0.144753064	138.6184122	4.69E-07	0.000425134	6.67E-07	0.000797281	0	0	NA	DEg	up
ENSG00000188021	UBQLN2	0.700143652	0.468539612	1.558923855	1.736018147	13704.24156	13143.18749	0.999886258	0.999867932	0.280716029	0.663075416	0.423354603	0.467453214	0.922624878	0.506655766	138.5573151	0	0.000169494	0	0.000343468	0	0	NA	DEg	up
ENSG00000144635	DYNC1LI1	0.379219211	0.229782038	2.48709076	2.505110232	15105.23076	5.913816134	0.999835376	0.702443029	1.100488202	1.574926543	0.698755257	1.543938161	1.929480901	0.800183179	138.3931118	0	0	0	0	0	0	NA	DEg	up
ENSG00000146674	IGFBP3	0.814679026	7.23E-07	1.534513426	1.30068587	0.530404828	0.093418168	0.256864807	0.067009467	0.206672091	1.289911851	0.160221872	0.284377543	1.300685602	0.21863665	138.2139919	0	4.40E-10	0	1.73E-09	0	0	NA	DEg	up
ENSG00000106571	GLI3	0.730782739	0.532698953	1.796788949	2.190250924	18801.88863	46.62319899	0.999904445	0.955130176	0.293734744	0.722820764	0.406372864	0.483726607	1.023506366	0.472617096	138.115639	0	3.41E-07	0	1.01E-06	0	0	NA	DEg	up
ENSG00000196369	SRGAP2B	0.882888993	0.680542116	1.521578851	1.508432048	14422.25111	13741.42387	0.999894509	0.999890239	0.100895037	0.314397649	0.320915366	0.178193653	0.481880509	0.369788049	138.0974616	0	0.006387757	0	0.00927557	0	0	NA	DEg	up
ENSG00000165678	GHITM	0.092029843	0.05109009	4.723561365	5.828637747	14.96680688	8.214325946	0.760108023	0.584942476	3.559804719	5.323212537	0.668732404	4.288852726	5.530852106	0.775441585	138.0583596	0	0	0	0	0	0	NA	DEg	up
ENSG00000129128	SPCS3	0.446356011	0.310612834	2.063405778	2.709329394	14043.52594	17193.95346	0.999853092	0.99984245	0.756712775	1.592556317	0.475156053	1.142392189	1.86777669	0.611632105	138.0485227	0	0	0	0	0	0	NA	DEg	up
ENSG00000143622	RIT1	0.535981172	0.337597342	1.854352408	2.235651188	10420.74381	16849.60388	0.999822083	0.999867335	0.540683483	1.135161606	0.476305294	0.860455655	1.480901077	0.581035201	137.9743326	0	1.45E-09	0	5.48E-09	0	0	NA	DEg	up
ENSG00000110429	FBXO3	0.794104463	0.546828669	1.525421829	1.439415453	11749.34506	18964.22451	0.999870186	0.999924104	0.191212368	0.457394711	0.41804674	0.314076485	0.652301665	0.481489626	137.9523576	0	6.75E-05	0	0.000146477	0	0	NA	DEg	up
ENSG00000127540	UQCR11	0.012038735	0.010962127	8.05095073	9.88604117	7.008201378	4.351968665	0.465378218	0.305658496	6.992270138	9.826640548	0.711562624	7.954027665	9.777668952	0.813489156	137.8444305	0	0	0	0	0	0	NA	DEg	up
ENSG00000060762	MPC1	0.687497684	0.460760467	1.687212883	1.885340323	16843.8827	19364.28213	0.999899842	0.999902648	0.327502034	0.787463271	0.415894996	0.527257933	1.016650343	0.518622688	137.7938047	0	2.12E-06	0	5.69E-06	0	0	NA	DEg	up
ENSG00000049192	ADAMTS6	0.76095479	0.555181371	2.146115848	2.543160215	6.061148207	5.23190766	0.738510199	0.672908294	0.342554923	0.952007835	0.359823638	0.513018714	1.131243879	0.45349966	137.7316113	0	0.006306615	0	0.009167047	0	0	NA	DEg	up
ENSG00000136938	ANP32B	0.039249794	0.024832615	6.173555544	7.843150261	6.204204456	4.765843324	0.501238064	0.377971746	5.043938161	7.409402547	0.680748296	5.931244915	7.648383937	0.775489955	137.6492593	0	0	0	0	0	0	NA	DEg	up
ENSG00000109814	UGDH	0.357713671	0.203752231	2.206823445	2.712280125	15644.53029	18035.68548	0.99985896	0.999849639	0.945484133	1.748285994	0.540806331	1.417412531	2.159647405	0.656316641	137.4940594	0	0	0	0	0	0	NA	DEg	up
ENSG00000197006	METTL9	0.079113109	0.026058592	4.294158752	5.078469231	174.6435157	15.28742308	0.97600193	0.750638511	3.147274207	4.447600392	0.707634214	3.9544345	4.946131244	0.79950052	137.4616948	0	0	0	0	0	0	NA	DEg	up
ENSG00000101940	WDR13	0.55880834	0.33071986	1.838720303	2.045848609	14712.91221	12523.21617	0.999875042	0.999836662	0.504475183	1.033300686	0.488217215	0.811228641	1.369245837	0.592463836	137.4522748	0	1.46E-13	0	7.45E-13	0	0	NA	DEg	up
ENSG00000116171	SCP2	0.241611255	0.127706234	2.810978534	3.43808547	15487.20577	19162.37972	0.99981853	0.999820614	1.548820179	2.55337904	0.606576679	2.131814483	2.999020568	0.7108369	137.2577381	0	0	0	0	0	0	NA	DEg	up
ENSG00000146373	RNF217	0.907867349	0.70985743	1.501355077	1.370530922	10307.75069	19369.41636	0.999854368	0.999929248	0.077298617	0.278158668	0.277893971	0.138323841	0.397649363	0.347853796	137.2574624	0	0.000298025	0	0.00057801	0	0	NA	DEg	up
ENSG00000169398	PTK2	0.380781765	0.215644958	2.145806566	2.611051518	15776.83085	18178.20289	0.999864009	0.999856384	0.879170057	1.585700294	0.55443646	1.328722539	2.047992165	0.648792784	137.1908008	0	0	0	0	0	0	NA	DEg	up
ENSG00000123636	BAZ2B	0.582234212	0.354767675	1.951564762	2.149420747	14399.20835	15106.38832	0.999864486	0.999857735	0.509764036	1	0.509764036	0.815296989	1.386875612	0.587865979	136.9966501	0	1.03E-07	0	3.22E-07	0	0	NA	DEg	up
ENSG00000135506	OS9	0.423825795	0.250554283	2.185369216	2.647728838	10080.99214	18584.87675	0.999783266	0.999857553	0.847030106	1.601371205	0.528940513	1.259153784	1.984329089	0.634548871	136.9075503	0	0	0	0	0	0	NA	DEg	up
ENSG00000143553	SNAPIN	0.521342706	0.30113788	1.891139029	2.133032185	19450.55187	11750.02916	0.999902781	0.999818499	0.580146461	1.131243879	0.512839425	0.905207486	1.490695397	0.607238399	136.8390476	0	2.10E-10	0	8.48E-10	0	0	NA	DEg	up
ENSG00000022277	RTF2	0.234863786	0.157722742	2.737803411	3.500146122	11264.15048	12821.39194	0.999757004	0.999727082	1.50081367	2.551420176	0.588226778	2.094792514	2.948090108	0.710559188	136.7699463	0	0	0	0	0	0	NA	DEg	up
ENSG00000046653	GPM6B	0.320129501	0.269941376	2.814876069	2.751580836	10213.4092	2.765286328	0.99972447	0.501242144	1.379576892	1.548481881	0.890922205	1.913751017	2.008814887	0.95267664	136.5618597	0	0	0	0	0	0	NA	DEg	up
ENSG00000155254	MARVELD1	0.767005678	0.518933696	1.625632272	1.541222016	11175.9147	12047.66139	0.999854563	0.999872089	0.220504475	0.524975514	0.420028114	0.378763222	0.741429971	0.51085502	136.5358658	0	0.000455793	0	0.00085106	0	0	NA	DEg	up
ENSG00000139218	SCAF11	0.24149476	0.127548633	2.637301055	3.243250752	12593.01747	13087.87485	0.999790618	0.999752256	1.40805533	2.375122429	0.592834842	2.000406835	2.829578844	0.706962748	136.5323382	0	0	0	0	0	0	NA	DEg	up
ENSG00000125148	MT2A	6.35E-09	5.75E-09	5.430431094	13.35357679	0.226161758	0.201603822	0.039981976	0.014872825	4.925549227	15.32321254	0.321443641	5.430431245	13.35357493	0.406664977	136.5253678	0	0	0	0	0	0	NA	DEg	up
ENSG00000176641	RNF152	0.936817799	0.764627684	1.667719988	1.468904575	14407.87179	13604.89752	0.999884263	0.999892043	0.062652563	0.249755142	0.250855949	0.10537022	0.345739471	0.304767689	136.3363588	0	0.022403424	0	0.028723482	0	0	NA	DEg	up
ENSG00000228463	AP006222.1	0.693755216	0.480670455	1.78943949	2.065120248	11501.76276	16418.07862	0.999844445	0.999874233	0.336859235	0.865817826	0.389064795	0.548006509	1.072477963	0.51097228	136.1210645	0	5.50E-11	0	2.33E-10	0	0	NA	DEg	up
ENSG00000156603	MED19	0.546380383	0.317608026	1.922875095	2.10700903	13967.95267	11854.03605	0.999862356	0.999822285	0.561432059	1.095984329	0.512262852	0.872253865	1.437806072	0.606656128	136.0821681	0	1.96E-07	0	5.95E-07	0	0	NA	DEg	up
ENSG00000140941	MAP1LC3B	0.125924252	0.086123471	4.094991497	4.836732403	46.1882667	6.509960022	0.918561532	0.573731954	2.860455655	4.16748286	0.686374906	3.579332791	4.420176298	0.8097715	136.0705201	0	0	0	0	0	0	NA	DEg	up
ENSG00000111275	ALDH2	0.384369355	0.223298573	2.468246122	2.973473312	17760.48595	32.96752268	0.999861045	0.917267921	1.061838893	1.922624878	0.552286047	1.519528072	2.30950049	0.657946633	135.9601279	0	0	0	0	0	0	NA	DEg	up
ENSG00000179029	TMEM107	0.673222546	0.424131758	1.663307409	1.704193309	11779.5417	14488.07369	0.999858817	0.999882387	0.325874695	0.7208619	0.452062586	0.543531326	0.981390793	0.553837809	135.9508141	0	0.000445728	0	0.000833476	0	0	NA	DEg	up
ENSG00000126709	IFI6	0.833853546	0.59376177	1.689569803	1.555081567	16664.93497	2.501031063	0.999898626	0.616607893	0.175752644	0.452497551	0.388405736	0.280716029	0.631733595	0.444358242	135.8112675	0	6.97E-08	0	2.22E-07	0	0	NA	DEg	up
ENSG00000108518	PFN1	1.46E-09	5.25E-10	35.0724166	38.14005877	2.876485662	1.615626386	0.075798916	0.040638877	32.9100895	41.55044074	0.792051514	35.0724166	38.14005877	0.919569024	135.7904598	1.33E-11	0	2.55E-11	0	0	0	NA	DEg	up
ENSG00000163535	SGO2	0.610846894	0.552347068	2.474547583	3.33440057	27.27504348	2.308813852	0.916820787	0.409130981	0.70829943	1.350636631	0.52441894	0.962978031	1.492654261	0.645144731	135.6444594	0.000231225	0	0.000272104	0	0	0	NA	DEg	up
ENSG00000197448	GSTK1	0.333554804	0.206258711	2.383216435	2.998480264	12161.35023	12339.28758	0.999804072	0.999757056	1.091537836	1.997061704	0.546571913	1.588283157	2.380019589	0.667340372	135.5686236	0	0	0	0	0	0	NA	DEg	up
ENSG00000136869	TLR4	0.987912999	0.827501085	1.649282829	0.715415647	13834.14619	15612.47923	0.999880796	0.999954179	0.013832384	0.10675808	0.129567561	0.019934906	0.123408423	0.161536027	135.4637629	1.06E-05	0.002002034	1.38E-05	0.003259949	0	0	NA	DEg	up
ENSG00000109079	TNFAIP1	0.734682878	0.506497388	1.611594192	1.746496717	15323.04276	10147.62146	0.999894837	0.999827921	0.257526444	0.643486778	0.400204718	0.427583401	0.861900098	0.496093923	135.3934166	0	1.97E-05	0	4.65E-05	0	0	NA	DEg	up
ENSG00000170899	GSTA4	0.466608509	0.274895654	2.036496766	2.412432729	15278.36729	14790.46349	0.999866725	0.999836919	0.703417413	1.285014691	0.547400288	1.086248983	1.749265426	0.620974363	135.3645823	0	5.63E-13	0	2.76E-12	0	0	NA	DEg	up
ENSG00000067182	TNFRSF1A	0.487538479	0.338715334	2.09108952	2.704497539	15048.67635	13013.39349	0.999861064	0.999792219	0.707078926	1.487757101	0.475265032	1.071602929	1.788442703	0.599182142	135.3438238	0	0	0	0	0	0	NA	DEg	up
ENSG00000184887	BTBD6	0.935708525	0.733445036	1.398481519	1.05088092	17555.38792	10211.41451	0.999920345	0.999897098	0.050447518	0.201762977	0.250033574	0.089910496	0.280117532	0.320974184	135.2650666	0	0.000182559	0	0.000367687	0	0	NA	DEg	up
ENSG00000108590	MED31	0.731956875	0.491808038	1.601275306	1.647826159	14724.05968	14677.24341	0.99989126	0.999887742	0.261187958	0.618021548	0.4226195	0.42921074	0.8374143	0.512542884	134.9766108	0	5.78E-05	0	0.000127029	0	0	NA	DEg	up
ENSG00000087502	ERGIC2	0.337626144	0.197962745	2.288536197	2.839243373	13473.71328	18082.83796	0.999830177	0.999843011	1.030512612	1.885406464	0.546573183	1.515866558	2.277179236	0.665677314	134.9584288	0	0	0	0	0	0	NA	DEg	up
ENSG00000115318	LOXL3	0.912396855	0.738562327	1.453592792	1.580944759	11847.11594	18482.53659	0.999877319	0.99991447	0.073637103	0.269343781	0.273394482	0.1273393	0.413320274	0.308088686	134.7607871	0	0.005040201	0	0.007498878	0	0	NA	DEg	up
ENSG00000133103	COG6	0.827753167	0.598982727	1.490378983	1.44588546	18324.18539	13689.55301	0.999918673	0.999894392	0.155004068	0.415279138	0.373252721	0.256712775	0.579823702	0.442742809	134.6031471	0	0.046429404	0	0.055458659	0	0	NA	DEg	up
ENSG00000112078	KCTD20	0.758271949	0.5263641	1.541651289	1.621234138	10359.49551	16369.54068	0.999851207	0.99990097	0.222131814	0.547502449	0.405718395	0.3726607	0.767874633	0.485314508	134.3626267	0	6.01E-05	0	0.000131715	0	0	NA	DEg	up
ENSG00000136451	VEZF1	0.58696148	0.359486333	1.773949605	1.972584308	13657.10961	13618.6898	0.999870125	0.999855177	0.454027665	0.898139079	0.505520442	0.73270952	1.263467189	0.579919705	134.3400633	0	2.93E-07	0	8.74E-07	0	0	NA	DEg	up
ENSG00000213654	GPSM3	0.768360109	0.550926734	1.715928868	1.858217965	12128.66266	11032.94814	0.999858543	0.999831604	0.239625712	0.671890304	0.356644099	0.397477624	0.834476004	0.476320017	134.3155024	0	0.000483892	0	0.000899873	0	0	NA	DEg	up
ENSG00000100650	SRSF5	0.107622334	0.051201841	4.017846079	4.753679335	16568.22547	13.18050186	0.999757556	0.734937476	2.814076485	3.94906954	0.712592285	3.585435313	4.510284035	0.794946679	134.1483586	0	0	0	0	0	0	NA	DEg	up
ENSG00000166266	CUL5	0.5344639	0.295758105	1.836950345	1.952628008	12000.01655	15286.60175	0.999846944	0.999872282	0.535801465	1.019588639	0.525507488	0.855166802	1.375122429	0.62188412	134.1227423	0	5.55E-16	0	3.22E-15	0	0	NA	DEg	up
ENSG00000170085	SIMC1	0.890678726	0.688029776	1.455091139	1.387660655	12964.49971	16335.20417	0.999887776	0.999915058	0.090317331	0.282076396	0.320187483	0.159072417	0.432908913	0.367450084	134.1004685	0	0.000837915	0	0.001481651	0	0	NA	DEg	up
ENSG00000187688	TRPV2	0.96914435	0.838919336	1.700880018	1.653863743	17408.52489	10372.45866	0.999902306	0.999840578	0.032546786	0.217433888	0.149685894	0.052481692	0.266405485	0.196999294	133.9213238	9.42E-09	0.422192303	1.50E-08	0.434679206	0	0	NA	DEs	up
ENSG00000173786	CNP	0.484499262	0.314196615	1.907503301	2.389298292	14221.48603	12624.09489	0.99986589	0.999810771	0.620829943	1.241919687	0.499895404	0.983319772	1.638589618	0.600101307	133.8923031	0	0	0	0	0	0	NA	DEg	up
ENSG00000168994	PXDC1	0.931613208	0.743182712	1.511052686	1.23564864	12323.00552	16267.71874	0.999877395	0.999924049	0.061838893	0.245837414	0.251543865	0.103336046	0.317335945	0.325636119	133.7328785	0	0.001561376	0	0.002601957	0	0	NA	DEg	up
ENSG00000165916	PSMC3	0.192723705	0.108124533	3.685962157	4.414648047	75.45670223	9.93399009	0.953426358	0.692329822	2.367778682	3.69049951	0.641587589	2.97558991	3.937316357	0.755740622	133.696039	0	0	0	0	0	0	NA	DEg	up
ENSG00000166311	SMPD1	0.893804493	0.694155769	1.612855886	1.463491362	10057.3968	16793.18275	0.999839661	0.99991286	0.099267697	0.337904016	0.293774838	0.171277461	0.447600392	0.382657085	133.6822698	0	0.003335088	0	0.005182282	0	0	NA	DEg	up
ENSG00000113621	TXNDC15	0.606489071	0.386322438	1.72551072	1.967873052	12903.71161	16685.46918	0.999866296	0.999882075	0.425549227	0.904995103	0.470222685	0.679007323	1.207639569	0.562259916	133.5662399	0	4.07E-07	0	1.19E-06	0	0	NA	DEg	up
ENSG00000158604	TMED4	0.204576628	0.116060901	2.686751092	3.35511315	15916.23227	10816.32688	0.999831223	0.999689906	1.506509357	2.484818805	0.606285398	2.137103336	2.965719882	0.720601884	133.5452457	0	0	0	0	0	0	NA	DEg	up
ENSG00000134109	EDEM1	0.951689349	0.783641539	1.490557395	1.240369254	15525.73669	11059.6241	0.999904004	0.99988786	0.040683483	0.206660137	0.19686178	0.072009764	0.268364349	0.268328354	133.4808432	0	0.103656564	0	0.115712996	0	0	NA	DEs	up
ENSG00000124942	AHNAK	0.735071396	0.534469824	1.944119597	2.265907357	17978.85354	17503.992	0.999891878	0.999870566	0.32628153	0.877571009	0.371800716	0.515052889	1.054848188	0.488272051	133.4089766	0	1.01E-06	0	2.82E-06	0	0	NA	DEg	up
ENSG00000172172	MRPL13	0.201612877	0.137354431	3.400876112	4.20999463	14927.10918	32.91618114	0.99977222	0.886603063	2.095199349	3.361410382	0.623309597	2.715215622	3.631733595	0.747636233	133.3112215	0	0	0	0	0	0	NA	DEg	up
ENSG00000133816	MICAL2	0.985007514	0.864117693	1.682426095	1.275804487	15281.39481	17886.8414	0.999889916	0.999928679	0.015866558	0.145935357	0.108723194	0.025223759	0.173359452	0.145499763	133.1091685	1.82E-07	0.043194044	2.67E-07	0.051917069	0	0	NA	DEg	up
ENSG00000134996	OSTF1	0.808820657	0.608085316	1.461955271	1.699384423	13796.11407	10373.88055	0.999894043	0.999836213	0.170056957	0.530852106	0.320347146	0.279495525	0.666013712	0.41965431	133.0020245	0	0.00026944	0	0.000527254	0	0	NA	DEg	up
ENSG00000109906	ZBTB16	0.935670069	0.80192443	1.922554455	2.462479864	10360.30221	11611.89136	0.999814465	0.99978798	0.071602929	0.324191969	0.220865833	0.123677787	0.487757101	0.253564298	132.9475224	0	0.001418698	0	0.002389543	0	0	NA	DEg	up
ENSG00000135929	CYP27A1	0.803427778	0.619105617	1.543955488	1.933693077	12100.48378	39.25912049	0.999872422	0.953057514	0.181855167	0.536728697	0.338821397	0.303498779	0.736532811	0.412064167	132.8845154	0	2.83E-05	0	6.52E-05	0	0	NA	DEg	up
ENSG00000071575	TRIB2	0.77141884	0.56319746	1.632101394	1.852120119	10515.30781	10485.95147	0.999844812	0.999823402	0.217249797	0.556317336	0.390514159	0.373067535	0.809010774	0.461140379	132.8503891	0	0.003748932	0	0.005766211	0	0	NA	DEg	up
ENSG00000132510	KDM6B	0.860597262	0.649294182	1.637224347	1.536010115	11638.2477	13695.74162	0.999859344	0.99988786	0.125305126	0.342801175	0.365532954	0.228234337	0.538687561	0.423685924	132.7609711	0	0.00035104	0	0.000670373	0	0	NA	DEg	up
ENSG00000144674	GOLGA4	0.22163038	0.166484217	2.890919005	3.693216869	10856.35338	38.53141647	0.999733783	0.912534069	1.622457282	2.718903036	0.596732307	2.250203417	3.078354554	0.730976039	132.6929172	0	0	0	0	0	0	NA	DEg	up
ENSG00000151835	SACS	0.770184375	0.554681416	1.702996049	1.847495165	13077.17789	10572.36008	0.99986979	0.999825283	0.241253051	0.653281097	0.369294401	0.391375102	0.822722821	0.475707118	132.5971402	0	2.77E-05	0	6.37E-05	0	0	NA	DEg	up
ENSG00000145365	TIFA	0.963099584	0.80389334	1.477378121	1.168685532	15130.64044	10223.21061	0.999902368	0.999885696	0.030919447	0.151811949	0.203669388	0.054515867	0.229187071	0.237866238	132.5808916	1.00E-13	0.051970871	2.19E-13	0.061360786	0	0	NA	DEs	up
ENSG00000066697	MSANTD3	0.633221823	0.436271246	1.763647391	2.142235176	11021.36599	16921.31343	0.999840005	0.999873416	0.404393816	0.978452498	0.413299386	0.646867372	1.207639569	0.535646056	132.5747626	0	3.40E-10	0	1.35E-09	0	0	NA	DEg	up
ENSG00000119630	PGF	0.888766447	0.710465251	1.543458129	1.75227928	14444.46058	23.00471226	0.999893157	0.929220831	0.099267697	0.417238002	0.237916242	0.171684296	0.507345739	0.338397039	132.3326845	0	0.010648574	0	0.014739778	0	0	NA	DEg	up
ENSG00000184277	TM2D3	0.410641797	0.214212749	1.98185556	2.27723498	14154.19512	11037.57125	0.999860001	0.999793726	0.750203417	1.347698335	0.556655297	1.168022783	1.789422135	0.652737417	132.3226873	0	0	0	0	0	0	NA	DEg	up
ENSG00000188517	COL25A1	0.953606576	0.814392608	1.367995749	1.59362426	14562.15045	16287.54568	0.999906067	0.999902166	0.038649308	0.225269344	0.171569321	0.063466233	0.295788443	0.214566303	132.3036666	1.37E-11	0.071797462	2.61E-11	0.082478711	0	0	NA	DEs	up
ENSG00000135002	RFK	0.587697124	0.387781927	1.818557926	2.1741403	10250.5848	13672.76984	0.999822621	0.999841013	0.466639544	1.021547502	0.456796716	0.749796583	1.331047992	0.563312959	132.2825549	0	0	0	0	0	0	NA	DEg	up
ENSG00000103275	UBE2I	0.031875946	0.016291307	6.428259232	7.97517519	8.205115255	6.612539185	0.56071245	0.453295082	5.377135883	7.75122429	0.693714397	6.223352319	7.845249755	0.79326376	132.1702493	0	0	0	0	0	0	NA	DEg	up
ENSG00000116106	EPHA4	0.91386987	0.761180432	1.998036359	2.325345054	11925.02173	12147.47893	0.999832478	0.99980861	0.102115541	0.368266405	0.277287147	0.172091131	0.555337904	0.30988544	131.9121442	0	0.001737768	0	0.002866239	0	0	NA	DEg	up
ENSG00000109685	NSD2	0.61912134	0.412217861	1.850034209	2.161213604	17299.65834	10776.01934	0.999893071	0.999799483	0.443449959	0.937316357	0.473105965	0.704637917	1.270323213	0.554691838	131.7414742	0	8.98E-10	0	3.44E-09	0	0	NA	DEg	up
ENSG00000171155	C1GALT1C1	0.729283388	0.495107571	1.562919286	1.645020764	11943.21043	11597.11019	0.999869155	0.999858173	0.258746949	0.596474045	0.433794146	0.423108218	0.830558276	0.509426286	131.716929	0	0.006356854	0	0.009232779	0	0	NA	DEg	up
ENSG00000168904	LRRC28	0.668548022	0.43044773	1.64844138	1.745447167	14968.79695	10426.32683	0.999889887	0.99983262	0.334011391	0.709108717	0.471029877	0.54637917	0.994123408	0.549608998	131.6495428	0	0.002735907	0	0.004330116	0	0	NA	DEg	up
ENSG00000172845	SP3	0.696963829	0.453322857	1.651309523	1.678738013	13279.04047	16244.14845	0.999875661	0.999896667	0.297396257	0.637610186	0.466423316	0.500406835	0.917727718	0.545267213	131.624499	0	0.002710753	0	0.004294526	0	0	NA	DEg	up
ENSG00000175203	DCTN2	0.111708678	0.061171401	3.964882534	4.804161315	16166.37834	134.2281523	0.999754805	0.965445721	2.788852726	4.057786484	0.687284246	3.521969081	4.510284035	0.780875229	131.3835311	0	0	0	0	0	0	NA	DEg	up
ENSG00000047634	SCML1	0.916317003	0.732904934	1.482793713	1.408117678	10468.4064	15331.43526	0.999858375	0.999908163	0.072416599	0.250734574	0.288817763	0.124084622	0.376101861	0.329922913	131.3730078	0	0.021639608	0	0.027838409	0	0	NA	DEg	up
ENSG00000135272	MDFIC	0.936079837	0.755777288	1.470253524	1.251246285	10871.48967	14926.80147	0.999864779	0.999916182	0.053295362	0.207639569	0.256672475	0.093978845	0.305582762	0.307539745	131.3698757	0	0.019061673	0	0.024837061	0	0	NA	DEg	up
ENSG00000164687	FABP5	0.017580723	2.39E-08	12.66613208	14.0548482	1.30291601	0.675399818	0.093271639	0.045851218	11.53051261	15.45151812	0.74623817	12.44344996	14.05484819	0.885349297	131.2211276	0	0	0	0	0	0	NA	DEg	up
ENSG00000165156	ZHX1	0.921671851	0.744516039	1.5581925	1.472115312	13549.53023	11167.83177	0.999885013	0.9998682	0.068348251	0.245837414	0.278022167	0.122050448	0.376101861	0.324514341	131.1812637	0	0.010533563	0	0.014599407	0	0	NA	DEg	up
ENSG00000123240	OPTN	0.680421044	0.495643399	1.772063106	2.219641271	12186.04225	19240.22308	0.999854604	0.999884649	0.355980472	0.89324192	0.398526384	0.566314076	1.119490695	0.505867605	131.1448385	0	8.89E-08	0	2.81E-07	0	0	NA	DEg	up
ENSG00000135052	GOLM1	0.436070634	0.229375846	2.127493215	2.366526184	16852.06245	10810.41946	0.999873771	0.999781136	0.785191212	1.382957884	0.567762201	1.199755899	1.823702253	0.657868299	131.1415349	0	0	0	0	0	0	NA	DEg	up
ENSG00000164983	TMEM65	0.852036516	0.642207265	1.457269034	1.478211239	11325.55337	15893.3531	0.999871346	0.999907001	0.126932465	0.401567091	0.316092798	0.215622457	0.528893242	0.407686165	131.0542073	0	0.000300985	0	0.000583136	0	0	NA	DEg	up
ENSG00000177426	TGIF1	0.088492964	0.069284544	5.035072072	6.033082677	5.825907566	2.495191235	0.53640719	0.292578693	3.828315704	5.134182174	0.745652486	4.589503662	5.615083252	0.817352737	130.929445	0	0	0	0	0	0	NA	DEg	up
ENSG00000162545	CAMK2N1	0.67349311	0.470809443	2.026031999	2.300558295	7.787932129	23.022228	0.793556205	0.909150665	0.42921074	0.967678746	0.443546727	0.661513426	1.217433888	0.543367021	130.9265151	0	0.027694281	0	0.03473584	0	0	NA	DEg	up
ENSG00000072422	RHOBTB1	0.909689292	0.712977928	1.342440984	1.248935592	15057.31836	13826.65546	0.999910853	0.99990968	0.071602929	0.256611166	0.279032789	0.121236778	0.358472086	0.338204236	130.9255464	0	0.008331829	0	0.011807015	0	0	NA	DEg	up
ENSG00000145687	SSBP2	0.365347548	0.227031383	2.335283507	2.880128309	18767.74272	18.65504536	0.999875585	0.866259341	0.990642799	1.724779628	0.574359056	1.482099268	2.226248776	0.665738386	130.7282368	0	0	0	0	0	0	NA	DEg	up
ENSG00000110108	TMEM109	0.745556776	0.523089041	1.590920379	1.723054096	13465.62548	10330.58359	0.999881867	0.999833236	0.237591538	0.615083252	0.386275414	0.404800651	0.821743389	0.492611996	130.5283905	0	0.002359737	0	0.003781216	0	0	NA	DEg	up
ENSG00000126773	PCNX4	0.772048142	0.544807601	1.538445456	1.600855719	18184.3734	19054.28306	0.999915405	0.999915992	0.207078926	0.499510284	0.414563889	0.350691619	0.728697356	0.481258257	130.5033408	0	0.000341999	0	0.000654621	0	0	NA	DEg	up
ENSG00000100288	CHKB	0.890795978	0.687938743	1.352340684	1.302514302	11755.58147	15416.33713	0.999884975	0.999915518	0.086248983	0.267384917	0.322564877	0.147681041	0.406464251	0.363330948	130.3419082	0	0.033314394	0	0.041029776	0	0	NA	DEg	up
ENSG00000143776	CDC42BPA	0.70163107	0.473988793	1.667596245	1.796830356	12805.58988	11816.4572	0.999869793	0.999847961	0.307973963	0.717923604	0.428978739	0.497558991	0.945151812	0.526432881	130.2447798	0	2.95E-07	0	8.76E-07	0	0	NA	DEg	up
ENSG00000072682	P4HA2	0.775829413	0.577696319	1.676916596	1.952816713	11999.27338	12678.22209	0.999860268	0.999845994	0.234336859	0.649363369	0.360871694	0.375915378	0.824681685	0.45583088	130.2436569	0	0.000878241	0	0.001547647	0	0	NA	DEg	up
ENSG00000107341	UBE2R2	0.22486467	0.134335183	2.954417674	3.655626994	10325.54653	10496.40406	0.999713955	0.999651847	1.678193653	2.768854065	0.606096824	2.29007323	3.164544564	0.723665976	130.1442654	0	0	0	0	0	0	NA	DEg	up
ENSG00000147416	ATP6V1B2	0.548853694	0.328515679	1.911773804	2.116439186	12801.68185	17997.14997	0.999850685	0.999882415	0.561432059	1.089128306	0.515487529	0.862489829	1.42115573	0.606893257	130.0639829	0	1.14E-08	0	3.97E-08	0	0	NA	DEg	up
ENSG00000100564	PIGH	0.887000035	0.670910629	1.425722873	1.232142312	11725.3044	10227.01252	0.999878421	0.999879535	0.09275834	0.268364349	0.345643304	0.161106591	0.405484819	0.397318428	129.9832406	0	0.011919369	0	0.01630514	0	0	NA	DEg	up
ENSG00000103876	FAH	0.625199425	0.442833411	1.755205185	2.202623285	10040.52587	11302.55299	0.999825218	0.99980516	0.422701383	1.013712047	0.416983683	0.657851912	1.227228208	0.536046929	129.8305801	0	8.24E-13	0	4.01E-12	0	0	NA	DEg	up
ENSG00000125971	DYNLRB1	0.049247291	0.022066545	5.672350244	7.00271479	8.605825172	6.076063626	0.602725833	0.464574246	4.587876322	6.66993144	0.6878446	5.393002441	6.848188051	0.787507937	129.7887571	0	0	0	0	0	0	NA	DEg	up
ENSG00000139505	MTMR6	0.86130568	0.641344416	1.413859522	1.316266446	13366.2119	13987.51287	0.999894233	0.999905906	0.11635476	0.328109696	0.354621522	0.196094386	0.47208619	0.415378356	129.6984654	0	0.042640127	0	0.051303582	0	0	NA	DEg	up
ENSG00000012822	CALCOCO1	0.845570167	0.625452764	1.477916792	1.409470935	10306.3447	16124.77942	0.999856622	0.999912597	0.1273393	0.345739471	0.368309987	0.228234337	0.52791381	0.432332575	129.679852	0	0.011320616	0	0.015562977	0	0	NA	DEg	up
ENSG00000147650	LRP12	0.849604244	0.62235502	1.547314771	1.353820331	18565.95145	13338.61286	0.999916665	0.999898514	0.135069162	0.353574927	0.382010012	0.23270952	0.511263467	0.455165555	129.5787356	0	0.005871133	0	0.008595158	0	0	NA	DEg	up
ENSG00000025796	SEC63	0.293758222	0.146893433	2.639491117	3.105548216	10031.21901	19278.40129	0.999736942	0.999838936	1.318551668	2.215475024	0.595155284	1.864117168	2.649363369	0.703609475	129.3310772	0	0	0	0	0	0	NA	DEg	up
ENSG00000182118	FAM89A	0.938227594	0.757991385	2.081177048	1.711921327	13.88317638	2.632059761	0.869635995	0.605909581	0.083401139	0.313418217	0.26610176	0.128559805	0.414299706	0.31030629	129.3156494	1.39E-13	0.066279941	3.02E-13	0.076611831	0	0	NA	DEs	up
ENSG00000111642	CHD4	0.154325775	0.107784121	3.35359104	4.165969412	16734.05985	44.95133658	0.999799635	0.915183267	2.131000814	3.21841332	0.662127763	2.836045566	3.716944172	0.763004617	129.3109407	0	0	0	0	0	0	NA	DEg	up
ENSG00000034053	APBA2	0.813879419	0.592160056	1.525729451	1.527360635	10578.53805	18137.85433	0.999855792	0.999915799	0.163140765	0.406464251	0.401365593	0.283970708	0.622918707	0.455871215	129.2972535	0	0.000453616	0	0.000847487	0	0	NA	DEg	up
ENSG00000229833	PET100	0.219652043	0.112244759	2.714150863	3.300977517	19445.58246	19078.71363	0.999860443	0.999827011	1.507729862	2.453476983	0.61452782	2.117982099	2.930460333	0.722747234	129.2749268	0	0	0	0	0	0	NA	DEg	up
ENSG00000254999	BRK1	0.013676693	0.00482614	8.082057396	9.756193722	9.162716462	6.0241994	0.531332944	0.381752175	6.943856794	9.515181195	0.729766113	7.971521562	9.709108717	0.821035359	129.2338341	0	0	0	0	0	0	NA	DEg	up
ENSG00000048740	CELF2	0.558912941	0.401765033	1.918479322	2.486910972	12351.59976	18173.73117	0.999844702	0.999863178	0.542717657	1.189030362	0.456437173	0.846216436	1.487757101	0.568786689	129.2125673	0	9.10E-15	0	4.97E-14	0	0	NA	DEg	up
ENSG00000183137	CEP57L1	0.788248581	0.569776219	1.540870543	1.627740392	12494.42799	11399.18241	0.999876691	0.999857226	0.201790073	0.522037218	0.386543461	0.32628153	0.70029383	0.465920898	128.8973698	0	1.05E-06	0	2.93E-06	0	0	NA	DEg	up
ENSG00000187840	EIF4EBP1	0.111810717	0.151036286	5.936782021	6.587511088	3.527227999	1.559508462	0.372699098	0.191420734	4.570382425	5.847208619	0.781634917	5.272986168	5.592556317	0.942857947	128.8965091	0.031389112	0	0.033057381	0	0	0	NA	DEg	up
ENSG00000198795	ZNF521	0.811663289	0.603982872	1.821003225	1.869744659	16321.63998	19206.15321	0.999888443	0.999902658	0.19812856	0.485798237	0.407841249	0.342961758	0.740450539	0.463179834	128.8696403	0	0.00046202	0	0.000861314	0	0	NA	DEg	up
ENSG00000169436	COL22A1	0.950470118	0.809371367	1.634569847	1.726336198	10697.49583	13947.90979	0.999847224	0.999876245	0.048820179	0.226248776	0.215780964	0.08096013	0.329089128	0.246012777	128.8399553	0	0.098475121	0	0.110282545	0	0	NA	DEs	up
ENSG00000124155	PIGT	0.336758131	0.180453687	2.357922713	2.802486824	10215.78539	15214.27821	0.999769242	0.999815833	1.071602929	1.873653281	0.571932353	1.563873068	2.296767875	0.680901664	128.816316	0	0	0	0	0	0	NA	DEg	up
ENSG00000078018	MAP2	0.880219638	0.717431802	2.01073236	2.37779923	15942.45365	101.7659363	0.999873892	0.977168101	0.145646867	0.470127326	0.309803024	0.240846216	0.671890304	0.358460622	128.7917513	0	0.002897964	0	0.004565285	0	0	NA	DEg	up
ENSG00000182117	NOP10	0.023527721	0.014795252	7.698624997	9.172934286	6.728636695	3.5391913	0.466383492	0.278410662	6.602929211	9.198824682	0.717801397	7.517493897	9.037218413	0.831837138	128.6429347	0	0	0	0	0	0	NA	DEg	up
ENSG00000164610	RP9	0.669843817	0.445595237	1.608084488	1.784303302	15825.35368	12192.9978	0.999898396	0.999853683	0.323433686	0.691478942	0.467741917	0.530919447	0.989226249	0.536701738	128.6383785	0	7.12E-06	0	1.78E-05	0	0	NA	DEg	up
ENSG00000173706	HEG1	0.921619005	0.732210211	1.484469424	1.261827112	19264.61797	13379.00355	0.999922949	0.999905695	0.066720911	0.233104799	0.286227103	0.11635476	0.337904016	0.344342637	128.5603625	0	3.48E-05	0	7.90E-05	0	0	NA	DEg	up
ENSG00000163346	PBXIP1	0.752378565	0.539930521	1.618326394	1.798899036	18724.99472	13694.43681	0.999913581	0.999868657	0.238812042	0.580803134	0.41117554	0.400732303	0.82761998	0.484198439	128.4143737	0	1.25E-10	0	5.15E-10	0	0	NA	DEg	up
ENSG00000107957	SH3PXD2A	0.873383286	0.682751916	1.609773626	1.654779202	11235.08478	14237.39311	0.99985674	0.999883786	0.118795769	0.383937316	0.30941449	0.203824247	0.524975514	0.38825477	128.4073175	0	0.024492376	0	0.03110143	0	0	NA	DEg	up
ENSG00000119326	CTNNAL1	0.291788607	0.225951786	2.92109805	3.464492884	10032.25392	6.22469712	0.999708914	0.642437306	1.523189585	2.442703232	0.623567188	2.068755085	2.681684623	0.77143862	128.3874408	0	0	0	0	0	0	NA	DEg	up
ENSG00000129625	REEP5	0.290659033	0.246524207	2.843033643	3.630579087	14808.31266	15.79455711	0.999808048	0.813098912	1.47640358	2.507345739	0.588831272	2.016680228	2.735553379	0.737211068	128.3657476	0	0	0	0	0	0	NA	DEg	up
ENSG00000117394	SLC2A1	0.416024072	0.359406884	2.845174535	3.554785046	7.216528946	1.822296058	0.717227352	0.338900608	1.236777868	2.140058766	0.577917713	1.661513426	2.277179236	0.729636648	128.3203597	0.020826306	0	0.022146865	0	0	0	NA	DEg	up
ENSG00000143333	RGS16	0.828989694	0.611385837	2.024537502	1.955767393	23.19970279	0.62283633	0.919738415	0.24154015	0.221318145	0.628795299	0.351971691	0.346216436	0.760039177	0.45552446	128.2877693	5.42E-14	0	1.20E-13	0	0	0	NA	DEg	up
ENSG00000121895	TMEM156	0.987107135	0.884991662	2.366627698	2.052407921	4.614676472	3.987228189	0.66100493	0.660176891	0.026444264	0.225269344	0.117389536	0.030512612	0.236043095	0.129267123	128.2663468	0.003387379	0.799315055	0.003731564	0.814620819	0	0	NA	DEs	up
ENSG00000129226	CD68	0.93806768	0.781567335	1.721083986	1.64559117	18489.45772	12663.5487	0.999906924	0.99987007	0.068755085	0.306562194	0.224277771	0.106590724	0.359451518	0.296537137	128.2333096	0	0.095727255	0	0.107354553	0	0	NA	DEs	up
ENSG00000227036	LINC00511	0.960137145	0.808990852	1.541085285	1.30242826	17417.12715	13624.4758	0.999911527	0.999904414	0.038242474	0.177277179	0.215721356	0.061432059	0.24877571	0.246937527	128.2063546	7.57E-13	0.001091429	1.57E-12	0.001887181	0	0	NA	DEg	up
ENSG00000261857	MIA	0.979925464	0.880800664	1.905024351	2.341775735	15101.348	11368.88985	0.999873867	0.999794061	0.024003255	0.200783546	0.119547917	0.038242474	0.2791381	0.137001984	128.1514802	8.36E-09	0.026381851	1.34E-08	0.03324836	0	0	NA	DEg	up
ENSG00000146374	RSPO3	0.937973851	0.792689557	2.945029382	3.463029858	3.035802687	1.883505201	0.507588685	0.352285205	0.120829943	0.542605289	0.222684787	0.182668836	0.717923604	0.254440494	128.0817765	1.62E-10	0.05019862	2.89E-10	0.059470035	0	0	NA	DEs	up
ENSG00000077721	UBE2A	0.397120694	0.2394508	2.195863265	2.674750778	15661.89987	11189.49684	0.999859816	0.999761016	0.895036615	1.678746327	0.53315775	1.323840521	2.034280118	0.650766091	128.0763354	0	0	0	0	0	0	NA	DEg	up
ENSG00000171604	CXXC5	0.252016974	0.151377674	3.179148906	3.838681174	16.42267796	4.690217109	0.837813642	0.549920629	1.788852726	2.875612145	0.622077191	2.377949552	3.257590597	0.729971886	128.0443342	3.17E-08	0	4.87E-08	0	0	0	NA	DEg	up
ENSG00000185236	RAB11B	0.275178503	0.15911429	2.539274505	3.129716063	13265.13371	15269.86108	0.999808612	0.999795082	1.2908869	2.210577865	0.583959027	1.840520749	2.631733595	0.699356786	127.9289283	0	0	0	0	0	0	NA	DEg	up
ENSG00000104723	TUSC3	0.263558133	0.152399295	2.729019252	3.348739257	12548.71562	11329.00252	0.999782573	0.999704497	1.434499593	2.39079334	0.600009867	2.009764036	2.838393732	0.708063865	127.8458592	0	0	0	0	0	0	NA	DEg	up
ENSG00000183853	KIRREL1	0.94503786	0.77213478	1.376791515	1.177731824	12927.56989	14789.34026	0.999893511	0.999920373	0.042310822	0.179236043	0.236062017	0.075671277	0.268364349	0.281972169	127.7528334	0	0.059036832	0	0.068944999	0	0	NA	DEs	up
ENSG00000160752	FDPS	0.125549388	0.089840323	4.595236355	5.836820633	7.214578185	4.631888136	0.610896823	0.442450759	3.330756713	5.117531832	0.650852173	4.018307567	5.312438786	0.756396022	127.7461985	0	0	0	0	0	0	NA	DEg	up
ENSG00000162614	NEXN	0.815312309	0.615711454	1.749043812	1.888577537	16864.18209	18438.95975	0.999896297	0.999897587	0.20829943	0.582761998	0.357434821	0.323026851	0.72575906	0.445088279	127.6996805	0	0.002777019	0	0.004389789	0	0	NA	DEg	up
ENSG00000005483	KMT2E	0.195229378	0.07632112	3.077660082	3.562808673	17504.42237	27.51969457	0.999824209	0.885375748	1.794141579	2.677766895	0.670014101	2.476810415	3.290891283	0.752626022	127.5576986	0	0	0	0	0	0	NA	DEg	up
ENSG00000062725	APPBP2	0.822150989	0.608893195	1.514344661	1.555143554	15964.11975	12414.05889	0.99990515	0.999874743	0.159072417	0.414299706	0.383954935	0.269324654	0.608227228	0.442802692	127.4882211	0	0.007750583	0	0.011053871	0	0	NA	DEg	up
ENSG00000116977	LGALS8	0.848519489	0.642843859	1.533548271	1.546661381	10700.78107	16509.78482	0.999856709	0.999906327	0.138323841	0.413320274	0.334665026	0.232302685	0.552399608	0.420533762	127.4448864	0	0.055382991	0	0.065025791	0	0	NA	DEs	up
ENSG00000197921	HES5	0.955744592	0.839437392	3.723118758	5.794999939	2.09914264	1.447899526	0.360537341	0.199906064	0.115134255	0.768854065	0.149747866	0.164768104	0.930460333	0.177082352	127.416888	1.04E-07	0.000321815	1.55E-07	0.000619948	0	0	NA	DEg	up
ENSG00000185215	TNFAIP2	0.961025038	0.819361387	1.628385978	1.469376263	13872.92866	13226.53773	0.999882635	0.999888919	0.036615134	0.18805093	0.194708605	0.063466233	0.265426053	0.239110788	127.3540517	4.30E-13	0.080827388	9.05E-13	0.091990523	0	0	NA	DEs	up
ENSG00000149541	B3GAT3	0.487500845	0.293048612	1.952810362	2.280417167	12700.72502	10999.1349	0.999846268	0.999792716	0.632221318	1.245837414	0.507466954	1.00081367	1.612144956	0.620796329	127.2903651	0	4.99E-13	0	2.45E-12	0	0	NA	DEg	up
ENSG00000258947	TUBB3	0.958121901	0.790106587	1.340634475	1.059259556	16003.04526	10136.80019	0.999916233	0.999895514	0.031733116	0.161606268	0.196360678	0.056143206	0.222331048	0.252520763	126.9807381	2.07E-12	0.032964373	4.17E-12	0.040641439	0	0	NA	DEg	up
ENSG00000170876	TMEM43	0.754295871	0.530734199	1.559755664	1.648854505	12990.32732	11460.36806	0.999879944	0.999856146	0.229454841	0.58863859	0.389805978	0.383238405	0.773751224	0.495299255	126.8129659	0	7.80E-06	0	1.94E-05	0	0	NA	DEg	up
ENSG00000139433	GLTP	0.649820787	0.413579326	1.980852455	1.979171078	18392.09404	10874.65403	0.99989231	0.999818035	0.443856794	0.871694417	0.509188525	0.693653377	1.160626836	0.597654091	126.8038125	0	0.000150291	0	0.000307212	0	0	NA	DEg	up
ENSG00000143753	DEGS1	0.551572371	0.354912789	2.112980542	2.4535669	17555.8075	14524.53645	0.999879657	0.999831103	0.647681041	1.311459354	0.49386284	0.947518308	1.582761998	0.598648634	126.7965184	0	1.31E-10	0	5.38E-10	0	0	NA	DEg	up
ENSG00000122557	HERPUD2	0.766089726	0.529645622	1.518389065	1.499275913	15789.0527	14031.76573	0.999903842	0.999893163	0.208706265	0.494613124	0.421958608	0.355166802	0.705190989	0.503646257	126.7639684	0	5.04E-06	0	1.29E-05	0	0	NA	DEg	up
ENSG00000116815	CD58	0.901059764	0.712299677	1.447401044	1.395782206	19147.35287	12796.17732	0.999924413	0.999890934	0.082180635	0.268364349	0.306227839	0.143205858	0.401567091	0.356617516	126.6194411	0	0.078645586	0	0.089657917	0	0	NA	DEs	up
ENSG00000156875	MFSD14A	0.587848973	0.356439294	1.744207957	1.871931112	12611.26147	10411.5777	0.999861714	0.999820239	0.443043124	0.851126347	0.520537434	0.718877136	1.204701273	0.596726468	126.4777719	0	5.49E-07	0	1.59E-06	0	0	NA	DEg	up
ENSG00000178202	KDELC2	0.878381298	0.668589412	1.438421649	1.309214539	18040.64855	13899.04286	0.999920274	0.999905814	0.101708706	0.307541626	0.330715252	0.174938975	0.433888345	0.403188924	126.408099	0	0.070446235	0	0.081084318	0	0	NA	DEs	up
ENSG00000112473	SLC39A7	0.378394325	0.231734785	2.308386925	2.827643442	14265.20564	11565.29205	0.999838207	0.999755566	0.98901546	1.778648384	0.55604889	1.434906428	2.17238002	0.660522752	126.3633766	0	0	0	0	0	0	NA	DEg	up
ENSG00000138279	ANXA7	0.351080444	0.188389809	2.692080812	3.118311268	12108.63513	13867.40697	0.999777722	0.999775184	1.273799837	2.164544564	0.588483997	1.746948739	2.530852106	0.690261092	126.0574194	0	0	0	0	0	0	NA	DEg	up
ENSG00000154277	UCHL1	0.036473501	0.013338797	9.552227017	12.73500176	2.240289998	2.302990045	0.189975558	0.153144787	8.515866558	12.91674829	0.659288729	9.203824247	12.56513222	0.732489248	126.0216158	1.19E-13	0	2.60E-13	0	0	0	NA	DEg	up
ENSG00000136044	APPL2	0.850066649	0.625376055	1.448975929	1.30722014	12911.35527	18436.4057	0.999887788	0.999929101	0.121236778	0.333006856	0.364066912	0.217249797	0.489715965	0.443624085	126.0133409	0	0.002661717	0	0.004222034	0	0	NA	DEg	up
ENSG00000018189	RUFY3	0.653075019	0.417131	1.687498281	1.762701552	11550.1076	13237.28251	0.999853919	0.999866856	0.353946298	0.722820764	0.489673672	0.585435313	1.027424094	0.569808823	125.9810099	0	0.00041935	0	0.000787236	0	0	NA	DEg	up
ENSG00000173905	GOLIM4	0.45679796	0.278705884	2.133028767	2.533806876	10513.56857	18158.95106	0.999797158	0.999860485	0.740032547	1.440744368	0.513645976	1.158665582	1.82761998	0.633975112	125.8257	0	0	0	0	0	0	NA	DEg	up
ENSG00000099282	TSPAN15	0.845534703	0.625519855	1.769931305	1.645113244	12844.29817	4.438244884	0.99986222	0.729571528	0.158258747	0.426052889	0.371453289	0.273393002	0.616062684	0.443774651	125.7873994	0	0.000736807	0	0.001318982	0	0	NA	DEg	up
ENSG00000143248	RGS5	0.781194476	0.329939106	2.195885726	1.590335431	3.219124239	0.233925759	0.594481683	0.128230409	0.340520749	0.920666014	0.369863494	0.480471928	1.065621939	0.450884043	125.7818372	3.50E-13	0	7.42E-13	0	0	0	NA	DEg	up
ENSG00000120910	PPP3CC	0.895363798	0.69331941	1.403599974	1.267880444	19618.54793	15186.88918	0.999928461	0.999916522	0.085435313	0.28403526	0.300791224	0.146867372	0.388834476	0.377711805	125.7375645	0	0.000341183	0	0.000653157	0	0	NA	DEg	up
ENSG00000112175	BMP5	0.958512648	0.82868472	1.735704121	1.835199073	16326.51208	11752.51509	0.999893699	0.999843871	0.042717657	0.242899119	0.175865836	0.072009764	0.314397649	0.229040402	125.6654192	0	0.001362909	0	0.00230492	0	0	NA	DEg	up
ENSG00000170854	RIOX2	0.877724448	0.670271256	1.380786669	1.301042418	11158.0209	12332.00583	0.999876267	0.99989451	0.100895037	0.298726738	0.33775027	0.168836452	0.428991185	0.393566251	125.573241	0	0.012378359	0	0.016874817	0	0	NA	DEg	up
ENSG00000145817	YIPF5	0.434544509	0.266249917	2.07282692	2.505476694	16436.68371	18395.65079	0.999873906	0.999863819	0.770138324	1.473065622	0.522813317	1.172091131	1.838393732	0.637562624	125.56649	0	0	0	0	0	0	NA	DEg	up
ENSG00000112851	ERBIN	0.730078574	0.495235015	1.596161103	1.616329736	12624.40894	12229.42411	0.999873581	0.99986785	0.262815297	0.570029383	0.461055701	0.43083808	0.815866797	0.528074045	125.5503063	0	0.000415874	0	0.000781736	0	0	NA	DEg	up
ENSG00000028277	POU2F2	0.827972837	0.64148843	1.844657312	2.092665608	15427.49574	6.801646518	0.999880445	0.764718668	0.202196908	0.652301665	0.309974539	0.317331164	0.750244858	0.422970128	125.5103218	0	2.88E-05	0	6.61E-05	0	0	NA	DEg	up
ENSG00000172340	SUCLG2	0.435682745	0.2471005	2.122425625	2.444353591	14420.64817	11195.73667	0.999852842	0.999781719	0.792107404	1.4417238	0.549416889	1.197721725	1.840352595	0.650811006	125.4183897	0	2.22E-08	0	7.48E-08	0	0	NA	DEg	up
ENSG00000134575	ACP2	0.801010342	0.574907308	1.420930048	1.428503719	12225.31896	15134.56451	0.999883785	0.999905622	0.165988609	0.418217434	0.396895479	0.282750203	0.607247796	0.465625738	125.2208936	0	0.000202203	0	0.000404594	0	0	NA	DEg	up
ENSG00000111799	COL12A1	0.965426018	0.838998412	1.670928133	1.764176774	11560.18272	19.34866951	0.999855479	0.9164406	0.037021969	0.212536729	0.174190924	0.057770545	0.28403526	0.203392161	125.1509726	7.14E-07	0.133806105	1.00E-06	0.146699236	0	0	NA	DEs	up
ENSG00000159788	RGS12	0.835806337	0.60778068	1.516397552	1.353457323	13271.40019	16895.0469	0.999885752	0.999919897	0.141171684	0.340842311	0.41418474	0.248982913	0.530852106	0.469025008	125.1135986	0	0.004146557	0	0.006310724	0	0	NA	DEg	up
ENSG00000120725	SIL1	0.74496508	0.523546473	1.566498973	1.671262005	11875.54511	17229.2931	0.999868108	0.999903008	0.241659886	0.598432909	0.403821184	0.399511798	0.796278159	0.501723919	125.0467642	0	0.009982344	0	0.013904249	0	0	NA	DEg	up
ENSG00000174807	CD248	0.965935894	0.825101278	1.672049589	1.343998701	13567.26938	14826.65076	0.999876774	0.999909361	0.033360456	0.176297747	0.189227918	0.056956876	0.235063663	0.242304041	124.8983352	1.79E-14	0.018863706	4.08E-14	0.024621457	0	0	NA	DEg	up
ENSG00000121966	CXCR4	0.959799639	0.814292737	2.1454784	2.067430065	5.957782823	2.025807598	0.735232724	0.494915704	0.05817738	0.267384917	0.217579139	0.086248983	0.383937316	0.224643397	124.8198095	3.36E-10	0.208016027	5.89E-10	0.22146193	0	0	NA	DEs	up
ENSG00000174886	NDUFA11	0.056987387	0.027524219	5.501472675	6.702603395	12.06404561	8.699057542	0.686802713	0.56481295	4.402766477	6.285014691	0.700518088	5.187957689	6.518119491	0.795928595	124.6117564	0	0	0	0	0	0	NA	DEg	up
ENSG00000097033	SH3GLB1	0.392634296	0.293833668	2.233899827	2.943151329	12927.6048	11079.73195	0.999827229	0.999734437	0.915785191	1.77179236	0.516869364	1.356794142	2.078354554	0.652821309	124.6079639	0	0	0	0	0	0	NA	DEg	up
ENSG00000101844	ATG4A	0.913003738	0.72071414	1.360849616	1.220406298	11401.1972	13724.99844	0.999880654	0.999911089	0.067941416	0.240940255	0.281984494	0.118388934	0.340842311	0.347342246	124.4721659	0	0.03211298	0	0.039721039	0	0	NA	DEg	up
ENSG00000130202	NECTIN2	0.211967224	0.115877806	3.610767132	4.350336765	40.3564394	19.79171103	0.917875903	0.819802496	2.23352319	3.457394711	0.646013364	2.845402766	3.846229187	0.739790228	124.4388435	5.86E-14	0	1.30E-13	0	0	0	NA	DEg	up
ENSG00000063660	GPC1	0.719320378	0.511222377	1.581364209	1.805459559	15586.86215	17979.30205	0.999898555	0.999899591	0.262408462	0.632713026	0.414735356	0.443856794	0.882468168	0.502972016	124.3458768	0	3.44E-05	0	7.80E-05	0	0	NA	DEg	up
ENSG00000105325	FZR1	0.851070172	0.636927727	1.532495809	1.418949594	11716.61281	18972.7327	0.99986922	0.999925217	0.141985354	0.380019589	0.373626408	0.228234337	0.515181195	0.443017601	124.2096151	0	0.094875296	0	0.106482555	0	0	NA	DEs	up
ENSG00000171055	FEZ2	0.441497334	0.278340579	2.188957778	2.654671732	11708.69457	11188.73567	0.999813083	0.999762793	0.825874695	1.587659158	0.520183876	1.222538649	1.915768854	0.638145174	124.0638269	0	0	0	0	0	0	NA	DEg	up
ENSG00000139117	CPNE8	0.939559384	0.769503326	1.487584059	1.266268192	15321.5677	19445.747	0.999902919	0.999934886	0.052481692	0.202742409	0.258858976	0.089910496	0.291870715	0.30804905	123.9451319	0	0.008015794	0	0.011398038	0	0	NA	DEg	up
ENSG00000177733	HNRNPA0	0.028434001	0.004958368	6.523989715	7.84497075	10.3893426	8.472798687	0.614269406	0.519237554	5.447111473	7.326150833	0.743516152	6.338486574	7.806072478	0.811994328	123.8295057	0	0	0	0	0	0	NA	DEg	up
ENSG00000166913	YWHAB	0.034010496	0.006876188	7.190862209	8.934106491	4.685830399	3.502855538	0.394540008	0.281648809	6.165174939	9.001958864	0.684870375	6.946297803	8.872673849	0.782886638	123.7996941	0	0	0	0	0	0	NA	DEg	up
ENSG00000115540	MOB4	0.279919854	0.13459796	2.725489581	3.157624962	14071.74254	17817.15007	0.999806352	0.999822807	1.41903987	2.308521058	0.614696524	1.962571196	2.732615083	0.718202577	123.78699	0	0	0	0	0	0	NA	DEg	up
ENSG00000130779	CLIP1	0.667611453	0.444662152	1.662156226	1.807760323	13261.45242	11476.83344	0.999874678	0.999842511	0.332384052	0.750244858	0.443034096	0.552481692	1.003917728	0.550325666	123.7527212	0	3.17E-06	0	8.33E-06	0	0	NA	DEg	up
ENSG00000054148	PHPT1	0.029375376	0.005964521	7.274303804	8.783041871	6.33297646	3.961611442	0.465410893	0.310844975	6.141171684	8.557296768	0.717653232	7.060618389	8.730656219	0.808715658	123.6647934	0	0	0	0	0	0	NA	DEg	up
ENSG00000102030	NAA10	0.166459726	0.113487254	3.484407211	4.197189399	11935.94017	15.3806024	0.99970816	0.78561477	2.248576078	3.428991185	0.655754406	2.904393816	3.7208619	0.780570173	123.4998474	0	0	0	0	0	0	NA	DEg	up
ENSG00000115504	EHBP1	0.757106246	0.55941701	1.638099656	1.891808367	13955.01578	11263.96497	0.999882629	0.999832076	0.237184703	0.596474045	0.397644633	0.397884459	0.833496572	0.477367841	123.4853262	0	0.001369067	0	0.002313512	0	0	NA	DEg	up
ENSG00000173530	TNFRSF10D	0.949322572	0.781368188	1.372775997	1.142355421	16575.86735	14526.42242	0.999917189	0.999921366	0.040276648	0.195886386	0.205612286	0.069568755	0.249755142	0.278547839	123.4688944	0	0.072861768	0	0.083626767	0	0	NA	DEs	up
ENSG00000141905	NFIC	0.868946636	0.669230677	1.629789625	1.521991641	12044.84398	11819.12554	0.999864708	0.999871243	0.12815297	0.354554358	0.361448017	0.213588283	0.503428012	0.424267776	123.4574219	0	0.050376915	0	0.05965931	0	0	NA	DEs	up
ENSG00000137070	IL11RA	0.860762052	0.649783031	1.52813645	1.395524995	13396.64568	18525.83894	0.999885944	0.999924677	0.124084622	0.325171401	0.381597586	0.212774614	0.488736533	0.435356474	123.4200006	0	0.012155244	0	0.016588212	0	0	NA	DEg	up
ENSG00000130449	ZSWIM6	0.909997234	0.714526848	1.482640646	1.238557377	13592.98403	19721.20514	0.999890938	0.999937201	0.076078112	0.22820764	0.333372329	0.133441823	0.353574927	0.377407482	123.3827953	0	0.000521723	0	0.000964656	0	0	NA	DEg	up
ENSG00000126254	RBM42	0.367296418	0.222018071	2.511597611	3.03152556	11212.43281	13829.30064	0.999776049	0.999780838	1.129780309	2.033300686	0.555638582	1.589096827	2.358472086	0.673782334	123.2093039	0	0	0	0	0	0	NA	DEg	up
ENSG00000185340	GAS2L1	0.879004951	0.672667292	1.529893634	1.343480936	17338.93154	10777.63746	0.999911773	0.999875361	0.106590724	0.324191969	0.32878891	0.185109845	0.439764936	0.420929069	123.1729882	0	0.000778776	0	0.001386788	0	0	NA	DEg	up
ENSG00000166025	AMOTL1	0.831172369	0.621363353	1.621771459	1.580493644	12578.19273	10721.19606	0.999871081	0.999852604	0.165581774	0.426052889	0.388641359	0.273799837	0.598432909	0.457528042	122.9178165	0	0.029998207	0	0.037345535	0	0	NA	DEg	up
ENSG00000144136	SLC20A1	0.621822528	0.476215681	1.768578784	2.352352718	12389.38556	17.61443156	0.999857271	0.882186701	0.420260374	1.024485798	0.41021591	0.668836452	1.232125367	0.542831493	122.7137666	0	0	0	0	0	0	NA	DEg	up
ENSG00000171843	MLLT3	0.897247902	0.71234256	1.532280943	1.467492589	14232.82663	13020.12699	0.999892353	0.999887303	0.089096827	0.297747307	0.299236382	0.157445077	0.422135162	0.372973141	122.6608981	0	0.186794656	0	0.200359358	0	0	NA	DEs	up
ENSG00000151233	GXYLT1	0.790134321	0.573892975	1.58379423	1.620483736	14929.64802	14627.94001	0.999893927	0.999889232	0.19731489	0.483839373	0.407810735	0.332384052	0.69049951	0.481367542	122.6439897	0	0.031807358	0	0.03937326	0	0	NA	DEg	up
ENSG00000164220	F2RL2	0.979040557	0.863432474	1.688720068	1.541932218	18651.0951	21.72250286	0.999909466	0.933721485	0.021969081	0.159647405	0.137610008	0.03539463	0.210577865	0.168083335	122.4422977	5.35E-09	0.351732464	8.66E-09	0.364524794	0	0	NA	DEs	up
ENSG00000114480	GBE1	0.822969583	0.613211313	1.509856109	1.537054169	17505.77015	17565.87585	0.999913758	0.999912505	0.159886086	0.4417238	0.36195941	0.26729048	0.594515181	0.449594036	122.3809934	0	0.003845269	0	0.005897483	0	0	NA	DEg	up
ENSG00000185627	PSMD13	0.281874459	0.153077841	3.043362847	3.596593624	13022.52758	17660.84759	0.999766355	0.999796394	1.652156225	2.702252693	0.611399603	2.18551668	3.046033301	0.717495991	122.349128	0	0	0	0	0	0	NA	DEg	up
ENSG00000116260	QSOX1	0.576503125	0.412383883	1.848308895	2.346838253	14710.86617	61.60909946	0.999874373	0.963305389	0.498372661	1.127326151	0.442083828	0.782750203	1.379040157	0.567605084	122.2221909	0	8.50E-13	0	4.12E-12	0	0	NA	DEg	up
ENSG00000139350	NEDD1	0.682262982	0.451447991	1.61716247	1.692640736	13997.19372	13299.17919	0.999884479	0.999872742	0.316110659	0.637610186	0.495774167	0.513832384	0.928501469	0.553399646	121.9710153	0	0.000658441	0	0.00119128	0	0	NA	DEg	up
ENSG00000112852	PCDHB2	0.796968044	0.589041478	1.520882204	1.625400969	12961.8363	10257.85684	0.999882678	0.999841571	0.180227828	0.438785504	0.410742437	0.308787632	0.667972576	0.462275913	121.9021035	0	0.00720638	0	0.010339554	0	0	NA	DEg	up
ENSG00000122417	ODF2L	0.505872157	0.301507565	1.889561512	2.136963503	13453.62454	10321.30214	0.99985957	0.999792999	0.585435313	1.115572968	0.52478442	0.933685924	1.492654261	0.625520556	121.8360628	0	1.67E-07	0	5.12E-07	0	0	NA	DEg	up
ENSG00000159720	ATP6V0D1	0.547666507	0.353002687	1.799726553	2.116308383	15974.05186	12088.96435	0.999887347	0.999824969	0.508136697	1.05582762	0.481268615	0.814076485	1.369245837	0.594543699	121.7852048	0	5.89E-12	0	2.68E-11	0	0	NA	DEg	up
ENSG00000128610	FEZF1	0.916157962	0.78243846	2.697932638	3.439420238	11.98276016	8.889283586	0.816225796	0.721023371	0.147681041	0.559255632	0.264067151	0.226200163	0.748285994	0.302291055	121.7703467	0	0.001591014	0	0.002647579	0	0	NA	DEg	up
ENSG00000185614	FAM212A	0.947614572	0.792979045	1.498873316	1.357818344	15373.78052	17511.97401	0.999902514	0.999922469	0.041903987	0.189030362	0.221678605	0.078519121	0.281096964	0.27933109	121.656628	0	0.000481143	0	0.00089515	0	0	NA	DEg	up
ENSG00000118495	PLAGL1	0.941399084	0.800364076	1.832813595	1.888849115	13151.21704	13713.88769	0.999860655	0.999862286	0.061432059	0.246816846	0.248897348	0.107404394	0.377081293	0.284830873	121.6299897	0	0.004281884	0	0.006493662	0	0	NA	DEg	up
ENSG00000157881	PANK4	0.887126829	0.680853822	1.315589126	1.203013986	11095.51321	17149.01875	0.999881445	0.999929854	0.088689992	0.263467189	0.336626326	0.148494711	0.383937316	0.386768112	121.4936851	0	0.036176212	0	0.044186782	0	0	NA	DEg	up
ENSG00000164032	H2AFZ	0.000194125	5.13E-10	25.31655704	29.26934379	3.110000601	1.889449247	0.109404756	0.060639359	23.364524	30.23996082	0.772637377	25.31163548	29.26934378	0.864783156	121.4403914	2.06E-10	0	3.66E-10	0	0	0	NA	DEg	up
ENSG00000084070	SMAP2	0.924017689	0.739525611	1.451025064	1.214535043	14499.33731	10143.92529	0.999899935	0.999880284	0.064686737	0.215475024	0.300205267	0.110252238	0.316356513	0.348506299	121.3946345	0	0.011997547	0	0.016395586	0	0	NA	DEg	up
ENSG00000182534	MXRA7	0.80013367	0.58291618	1.650818545	1.613272211	16942.30816	15764.48222	0.999902572	0.999897675	0.202196908	0.511263467	0.395484757	0.329943043	0.672869736	0.490352034	121.3727235	0	0.00775997	0	0.011064809	0	0	NA	DEg	up
ENSG00000171316	CHD7	0.389804807	0.211038327	2.386889775	2.711258849	13265.46675	17764.88713	0.9998201	0.999847404	0.978030919	1.630754163	0.599741483	1.456468674	2.139079334	0.680885767	121.3211544	0	1.95E-13	0	9.83E-13	0	0	NA	DEg	up
ENSG00000165806	CASP7	0.85638568	0.640312886	1.484402638	1.32882931	13492.09213	18549.08958	0.999889992	0.999928367	0.126118796	0.329089128	0.383235984	0.213181448	0.477962782	0.446021022	121.3056356	0	0.000414478	0	0.000779568	0	0	NA	DEg	up
ENSG00000169231	THBS3	0.858234168	0.674153692	1.503757614	1.653195231	12198.46029	16370.53143	0.999876741	0.999899024	0.121236778	0.397649363	0.304883621	0.213181448	0.538687561	0.395742289	121.2754068	0	0.087042532	0	0.098489661	0	0	NA	DEs	up
ENSG00000153944	MSI2	0.528246625	0.327196239	1.946411509	2.215646635	18449.39915	10428.56944	0.999894511	0.999787586	0.577298617	1.079333986	0.534865597	0.9182262	1.490695397	0.615971715	121.224217	0	7.94E-11	0	3.30E-10	0	0	NA	DEg	up
ENSG00000130638	ATXN10	0.188565007	0.086388186	3.563788303	4.165961326	16501.18955	39.19724886	0.999784075	0.903928669	2.257933279	3.402546523	0.663601001	2.891781937	3.806072478	0.759781101	121.1722281	0	0	0	0	0	0	NA	DEg	up
ENSG00000196230	TUBB	0	0	46.81285598	58.51126347	3.544964013	3.601907577	0.070395502	0.057989433	44.04475183	60.24975514	0.731036196	46.81285598	58.51126347	0.800065717	121.1694947	1	0	1	0	0	0	NA	DEa	up
ENSG00000144827	ABHD10	0.755139607	0.52982129	1.473747899	1.528998694	15202.07467	16819.40217	0.999903066	0.999909101	0.217656631	0.506366308	0.429840272	0.36086249	0.718903036	0.501962673	121.1284978	0	1.86E-05	0	4.41E-05	0	0	NA	DEg	up
ENSG00000185634	SHC4	0.988423259	0.891286064	1.651700745	1.531565821	12401.94353	10134.73147	0.999866837	0.999848902	0.011391375	0.118511263	0.096120611	0.019121237	0.166503428	0.114839899	120.9488255	5.91E-12	0.136814591	1.16E-11	0.149787415	0	0	NA	DEs	up
ENSG00000188064	WNT7B	0.961218231	0.841860742	2.045620761	2.223458593	19486.67617	43.61749256	0.999895036	0.951496238	0.047599675	0.261508325	0.182019729	0.079332791	0.351616063	0.225623341	120.9265977	7.51E-13	0.269602134	1.56E-12	0.282687511	0	0	NA	DEs	up
ENSG00000168685	IL7R	0.987360603	0.905415505	1.480640438	2.247056908	15274.18546	70.90441532	0.999903072	0.969282137	0.01179821	0.147894221	0.079774651	0.018714402	0.212536729	0.088052555	120.8748388	9.61E-05	0.036841409	0.000116076	0.044916273	0	0	NA	DEg	up
ENSG00000158887	MPZ	0.885737329	0.855339529	1.812306017	3.676412309	10480.45802	4.103824975	0.999827107	0.527467843	0.124084622	0.376101861	0.329922913	0.207078926	0.531831538	0.389369399	120.6475879	5.47E-14	0	1.22E-13	0	0	0	NA	DEg	up
ENSG00000065809	FAM107B	0.717951174	0.498064361	1.671772824	1.767886668	11093.40693	14205.66401	0.999849323	0.999875566	0.288445891	0.652301665	0.442197079	0.471521562	0.887365328	0.531372533	120.6473443	0	1.91E-05	0	4.50E-05	0	0	NA	DEg	up
ENSG00000184216	IRAK1	0.849143447	0.63024598	1.561465488	1.35357478	18257.20638	11592.68465	0.999914481	0.999883253	0.134662327	0.375122429	0.358982339	0.235557364	0.500489716	0.470653754	120.4826671	0	0.034312177	0	0.042121696	0	0	NA	DEg	up
ENSG00000123684	LPGAT1	0.909093164	0.726861797	1.570828227	1.398480347	11648.26775	10288.64022	0.999865163	0.999864094	0.082180635	0.260528893	0.315437699	0.142799024	0.381978452	0.373840521	120.4326533	0	0.014349276	0	0.01929818	0	0	NA	DEg	up
ENSG00000146648	EGFR	0.928307066	0.773839645	1.55485914	1.615349914	11303.33996	11436.0885	0.999862461	0.99985877	0.070382425	0.303623898	0.231807921	0.111472742	0.36532811	0.305130482	120.3180204	0	0.027946561	0	0.035021571	0	0	NA	DEg	up
ENSG00000100883	SRP54	0.382992541	0.225371661	2.582743521	3.038327307	16157.32308	16974.16749	0.999840176	0.999821035	1.146053702	2.02546523	0.565822452	1.59357201	2.353574927	0.677085735	120.2936444	0	0	0	0	0	0	NA	DEg	up
ENSG00000050405	LIMA1	0.579306939	0.426732916	2.144935883	2.576432591	11305.23159	6.655879058	0.999810306	0.7209331	0.596013019	1.240940255	0.48029147	0.902359642	1.47698335	0.610947742	120.2163581	1.11E-16	1.11E-16	2.86E-16	6.64E-16	0	0	NA	DEg	up
ENSG00000189060	H1F0	0.346280252	0.216401749	2.896362697	3.302277863	16.9500157	3.012904207	0.854060895	0.477089049	1.336859235	2.033300686	0.657482312	1.893409276	2.587659158	0.73170737	120.2151636	0	0	0	0	0	0	NA	DEg	up
ENSG00000107771	CCSER2	0.628037903	0.402231895	1.686567336	1.805606084	13645.78344	18387.78876	0.999876419	0.999901814	0.376729048	0.789422135	0.477221288	0.6273393	1.079333986	0.581228154	120.1316906	0	2.39E-05	0	5.57E-05	0	0	NA	DEg	up
ENSG00000023330	ALAS1	0.634930821	0.428844742	1.679408321	1.924034832	18712.04753	10046.38905	0.999910258	0.999808522	0.378356387	0.853085211	0.443515352	0.613100081	1.098922625	0.557910145	120.0953352	0	9.12E-06	0	2.26E-05	0	0	NA	DEg	up
ENSG00000137203	TFAP2A	0.891212223	0.736271254	3.06657104	3.609799254	5.027752802	3.346134472	0.621145497	0.481047492	0.232302685	0.718903036	0.323134934	0.333604557	0.952007835	0.35042207	120.0767049	0	0.013651951	0	0.018437363	0	0	NA	DEg	up
ENSG00000068912	ERLEC1	0.296938421	0.191401212	2.498082759	3.116599759	11731.96043	11976.37992	0.999787116	0.999739839	1.221318145	2.14201763	0.570171845	1.75630594	2.520078355	0.696925132	119.8714981	0	0	0	0	0	0	NA	DEg	up
ENSG00000108515	ENO3	0.694048198	0.563859473	1.877585876	2.598251097	10202.58196	26.77009534	0.999816003	0.91152886	0.351912124	0.820763957	0.428761669	0.574450773	1.133202742	0.506926741	119.8617023	0	8.99E-15	0	4.92E-14	0	0	NA	DEg	up
ENSG00000188501	LCTL	0.932644044	0.756303401	1.431497058	1.201700073	10384.92357	15652.96126	0.999862175	0.999923234	0.05736371	0.209598433	0.27368387	0.096419854	0.292850147	0.32924639	119.5092348	0	0.018681834	0	0.024418716	0	0	NA	DEg	up
ENSG00000065308	TRAM2	0.832858271	0.628514686	1.455575812	1.492275841	17414.22609	16269.47826	0.999916422	0.999908286	0.144833198	0.406464251	0.356324566	0.243287225	0.554358472	0.438862645	119.2923632	0	0.008605072	0	0.012160777	0	0	NA	DEg	up
ENSG00000123610	TNFAIP6	0.971407626	0.871876256	1.593624234	2.331547079	18726.34364	6.531670012	0.999914907	0.73694122	0.030512612	0.225269344	0.135449464	0.0455655	0.298726738	0.15253238	119.2286743	1.92E-06	0.001024719	2.61E-06	0.001782843	0	0	NA	DEg	up
ENSG00000171848	RRM2	0.522816405	0.569754233	2.514243915	3.334995775	11061.063	5.884484836	0.999772746	0.638266415	0.864117168	1.316356513	0.656446153	1.199755899	1.434867777	0.836143872	119.1613372	3.70E-12	0	7.35E-12	0	0	0	NA	DEg	up
ENSG00000082014	SMARCD3	0.877618972	0.678860034	1.5823807	1.412085243	10247.37691	15999.95072	0.999845606	0.999911752	0.110252238	0.306562194	0.359640686	0.193653377	0.453476983	0.427041248	119.1395719	0	0.013436638	0	0.0181828	0	0	NA	DEg	up
ENSG00000139180	NDUFA9	0.334455598	0.224901945	2.613227414	3.260147878	14033.28827	14334.99091	0.999813818	0.999772626	1.253864931	2.250734574	0.557091425	1.739218877	2.526934378	0.688272277	119.1037311	0	0	0	0	0	0	NA	DEg	up
ENSG00000198668	CALM1	0.021754187	0.016627174	8.878248916	10.88818965	3.734669756	2.303625207	0.296098774	0.174625344	7.766069976	11.1194907	0.698419576	8.685109845	10.70714985	0.81115049	119.0206356	0	0	0	0	0	0	NA	DEg	up
ENSG00000137500	CCDC90B	0.192778903	0.135416454	3.058741583	3.795002462	10594.99933	37.69094435	0.999711387	0.908523181	1.835638731	2.907933399	0.631251985	2.469080553	3.281096964	0.75251679	118.9775928	0	0	0	0	0	0	NA	DEg	up
ENSG00000213614	HEXA	0.468317881	0.292636	1.929029691	2.302626003	16022.01294	11779.31725	0.999879616	0.999804558	0.657038242	1.266405485	0.518821381	1.025630594	1.628795299	0.629686612	118.928443	0	6.66E-16	0	3.85E-15	0	0	NA	DEg	up
ENSG00000198796	ALPK2	0.984092347	0.850654033	1.457762836	0.924697141	18705.50996	14761.90583	0.999922074	0.999937363	0.015052889	0.114593536	0.131358967	0.023189585	0.138099902	0.16791891	118.8351567	5.03E-05	0.063041021	6.19E-05	0.073170077	0	0	NA	DEs	up
ENSG00000130725	UBE2M	0.252899169	0.235240215	2.820776402	3.638482048	13845.2893	26.47005426	0.999796306	0.879154469	1.5455655	2.546523017	0.606931683	2.107404394	2.782566112	0.757360044	118.6113135	3.33E-16	0	8.36E-16	0	0	0	NA	DEg	up
ENSG00000149557	FEZ1	0.418929733	0.222608815	2.712370808	2.940590333	22.55505534	16.96337662	0.892653459	0.852261092	1.097640358	1.815866797	0.604471848	1.576078112	2.285994123	0.689449765	118.5529683	0	0.015338442	0	0.020468207	0	0	NA	DEg	up
ENSG00000144451	SPAG16	0.400910316	0.232895563	2.161538092	2.54336718	13925.2461	120.4376011	0.9998448	0.979319018	0.859641985	1.489715965	0.577050932	1.294955248	1.951028404	0.663729572	118.5393585	0	0	0	0	0	0	NA	DEg	up
ENSG00000188486	H2AFX	0.563352565	0.451372894	2.32185541	2.876024444	12541.69697	5.561843819	0.999814903	0.65915272	0.695687551	1.333986288	0.521510271	1.013832384	1.577864838	0.642534366	118.5372357	2.22E-16	0	5.62E-16	0	0	0	NA	DEg	up
ENSG00000106638	TBL2	0.675768815	0.449004819	1.631196916	1.711798889	12601.02408	10330.67779	0.999870567	0.999834327	0.32628153	0.691478942	0.471860399	0.528885273	0.943192948	0.560739214	118.4226861	0	4.23E-05	0	9.49E-05	0	0	NA	DEg	up
ENSG00000109787	KLF3	0.551723675	0.362235231	1.955777614	2.286698687	18609.26213	11117.80172	0.999894914	0.999794363	0.560211554	1.115572968	0.502173834	0.876729048	1.458374143	0.60116881	118.4211083	0	1.17E-09	0	4.45E-09	0	0	NA	DEg	up
ENSG00000134072	CAMK1	0.79692253	0.594227513	1.538571158	1.65341637	11777.04618	12151.62497	0.999869376	0.999863953	0.183075671	0.488736533	0.3745897	0.312449146	0.670910872	0.465708873	118.2821655	0	0.001322282	0	0.002243577	0	0	NA	DEg	up
ENSG00000177822	AC098864.1	0.910091919	0.746878909	1.78737829	1.760586308	12515.75407	17111.71925	0.99985721	0.999897123	0.104149715	0.372184133	0.27983384	0.160699756	0.445641528	0.360603189	118.2262366	0	0.161235458	0	0.17469934	0	0	NA	DEs	up
ENSG00000224020	MIR181A2HG	0.951385774	0.791550744	1.506354746	1.188760731	15154.76296	11755.94269	0.999900612	0.99989889	0.041497152	0.161606268	0.256779348	0.073230269	0.247796278	0.295526103	118.1925887	0	0.008130214	0	0.011546715	0	0	NA	DEg	up
ENSG00000004897	CDC27	0.654913285	0.454694746	1.704739364	1.968544017	13118.13779	17143.67995	0.999870064	0.999885187	0.367371847	0.822722821	0.446531733	0.588283157	1.073457395	0.548026554	118.1913418	0	0.000146279	0	0.000299678	0	0	NA	DEg	up
ENSG00000143418	CERS2	0.556111127	0.358995132	1.76339229	2.047470855	16082.14819	17157.38605	0.999890363	0.99988068	0.490642799	1.026444662	0.478002193	0.782750203	1.312438786	0.596408924	118.1812579	0	3.66E-15	0	2.04E-14	0	0	NA	DEg	up
ENSG00000165233	CARD19	0.507796666	0.356564871	2.068875793	2.596859872	10026.85645	15855.28742	0.999793709	0.999836242	0.67534581	1.388834476	0.486268034	1.018307567	1.670910872	0.609432606	118.1422671	0	0	0	0	0	0	NA	DEg	up
ENSG00000101158	NELFCD	0.589305492	0.367748849	1.755346822	1.889924567	11724.93292	18589.5378	0.999850312	0.999898344	0.448738812	0.868756121	0.516530245	0.72091131	1.194906954	0.603320039	118.0368797	0	1.35E-08	0	4.65E-08	0	0	NA	DEg	up
ENSG00000101557	USP14	0.371024961	0.219594771	2.401649684	2.856447972	11302.45009	12596.64737	0.999787556	0.999773289	1.060618389	1.865817826	0.568446916	1.510577705	2.229187071	0.677636132	117.9631637	0	0	0	0	0	0	NA	DEg	up
ENSG00000082515	MRPL22	0.175011051	0.10926233	3.62901911	4.124501783	12223.00477	9.584900355	0.999703187	0.699147947	2.353132628	3.313418217	0.7101828	2.993897478	3.673849167	0.814921174	117.8833279	0	0	0	0	0	0	NA	DEg	up
ENSG00000147027	TMEM47	0.744382515	0.531175006	1.604309521	1.708900611	11873.55291	12476.95696	0.999864902	0.999863054	0.250610252	0.551420176	0.45448147	0.410089504	0.801175318	0.511859882	117.7663954	0	0.00064082	0	0.001162994	0	0	NA	DEg	up
ENSG00000198176	TFDP1	0.678123588	0.45933802	1.668409721	1.791614908	10815.84804	12208.12189	0.999845768	0.999853266	0.331570382	0.745347698	0.444853299	0.537021969	0.968658178	0.554397806	117.7325864	0	0.000519585	0	0.000960979	0	0	NA	DEg	up
ENSG00000205707	ETFRF1	0.757140326	0.530832882	1.62157885	1.586573825	13976.67565	12028.79735	0.999883993	0.999868119	0.227827502	0.513222331	0.443915801	0.393816111	0.744368266	0.529060854	117.6515268	0	0.007051256	0	0.010131657	0	0	NA	DEg	up
ENSG00000145147	SLIT2	0.930756893	0.799622833	1.950657524	2.346212514	10897.31229	13922.12916	0.999821028	0.999831504	0.079739626	0.321253673	0.248213896	0.135069162	0.470127326	0.287303363	117.6395886	0	0.000179917	0	0.000362849	0	0	NA	DEg	up
ENSG00000140961	OSGIN1	0.984614285	0.885901827	1.348561018	1.51938864	18052.68332	10892.38587	0.999925304	0.999860529	0.01179821	0.123408423	0.095602955	0.020748576	0.173359452	0.119685289	117.6038687	7.91E-06	0.33497237	1.03E-05	0.347837628	0	0	NA	DEs	up
ENSG00000152952	PLOD2	0.805628641	0.606858693	1.586554052	1.69906485	10266.44653	18559.12155	0.999845486	0.99990846	0.189991863	0.488736533	0.388740867	0.308380797	0.667972576	0.461666854	117.550387	0	0.000453887	0	0.000847871	0	0	NA	DEg	up
ENSG00000173267	SNCG	0.756534907	3.46E-08	1.632585679	0.798237004	2.862239741	0.150983481	0.63678552	0.159060496	0.257933279	0.652301665	0.395420237	0.397477624	0.798237023	0.497944361	117.5305698	1.70E-14	0	3.88E-14	0	0	0	NA	DEg	up
ENSG00000217555	CKLF	0.620097563	0.436983156	1.870853297	2.24584116	14143.95378	15024.60027	0.999867745	0.999850545	0.460943857	1.026444662	0.449068395	0.710740439	1.264446621	0.562096041	117.4906035	0	3.23E-10	0	1.29E-09	0	0	NA	DEg	up
ENSG00000151778	SERP2	0.931574943	0.759305697	1.456696378	1.245173598	10306.43489	10667.58737	0.999858681	0.999883289	0.057770545	0.195886386	0.294918633	0.099674532	0.29970617	0.332574174	117.4211938	0	0.035212696	0	0.043149037	0	0	NA	DEg	up
ENSG00000116209	TMEM59	0.10277063	0.040388177	4.139404708	4.792991968	42.91679049	9.148863958	0.912032737	0.656215643	2.970301058	4.14201763	0.717114538	3.713995118	4.599412341	0.807493402	117.1444607	0	0	0	0	0	0	NA	DEg	up
ENSG00000106477	CEP41	0.794689609	0.578652079	1.535708998	1.529534366	16668.2096	16008.53326	0.999907874	0.999904464	0.18714402	0.457394711	0.409152128	0.315296989	0.64446621	0.489237426	116.9904622	0	0.028360778	0	0.035492307	0	0	NA	DEg	up
ENSG00000149932	TMEM219	0.101347613	0.046398113	3.896078844	4.592105228	19009.9963	23.74543146	0.999795093	0.837949739	2.73270952	3.916748286	0.69769853	3.501220504	4.379040157	0.799540625	116.9756776	0	0	0	0	0	0	NA	DEg	up
ENSG00000100503	NIN	0.83478985	0.626278461	1.494755793	1.449276536	18696.17755	11614.5134	0.999920057	0.999875234	0.144019528	0.366307542	0.39316561	0.246948739	0.541625857	0.455939715	116.7596735	0	0.007749506	0	0.011053559	0	0	NA	DEg	up
ENSG00000233276	GPX1	0.016838107	0.032681972	9.210001425	9.394191065	5.30077755	2.460101389	0.36529931	0.207528319	8.049227014	9.405484819	0.855801393	9.054922701	9.087169442	0.996451399	116.6971724	0	0	0	0	0	0	NA	DEg	up
ENSG00000085224	ATRX	0.200693686	0.101581483	3.132295775	3.717489858	10383.68969	10492.80022	0.999698436	0.999645836	1.840927583	2.828599412	0.650826545	2.503661513	3.33986288	0.749630031	116.5705338	0	0	0	0	0	0	NA	DEg	up
ENSG00000165487	MICU2	0.476018686	0.26020422	2.104901799	2.204330166	15743.81306	14415.69489	0.999866321	0.999847112	0.745728234	1.255631734	0.593906808	1.102929211	1.630754163	0.676330765	116.547282	0	0.000131262	0	0.000271504	0	0	NA	DEg	up
ENSG00000131748	STARD3	0.580366891	0.360065534	1.668511654	1.81519566	18399.79758	10748.11396	0.999909327	0.999831143	0.424735557	0.838393732	0.506606313	0.700162734	1.161606268	0.602753922	116.5004326	0	3.27E-06	0	8.58E-06	0	0	NA	DEg	up
ENSG00000115317	HTRA2	0.667949195	0.444443943	1.591558925	1.694222406	11921.39076	10842.51708	0.999866513	0.999843767	0.320585842	0.69539667	0.461011472	0.528478438	0.941234084	0.56147397	116.3201501	0	1.38E-05	0	3.32E-05	0	0	NA	DEg	up
ENSG00000100242	SUN2	0.920238625	0.760033321	1.448584484	1.493841865	16472.2217	16419.69608	0.999912067	0.99990903	0.06916192	0.241919687	0.285887938	0.11554109	0.358472086	0.322315446	116.3064301	0	0.04252206	0	0.05118065	0	0	NA	DEg	up
ENSG00000118503	TNFAIP3	0.972101245	0.850307356	1.77907035	1.478707206	10673.37181	17596.52878	0.999833345	0.999915973	0.031326282	0.158667973	0.197432922	0.049633849	0.221351616	0.224230794	116.2357491	8.10E-11	0.12765677	1.47E-10	0.140471524	0	0	NA	DEs	up
ENSG00000144152	FBLN7	0.962045917	0.830697487	1.629307965	1.492554918	13460.07874	11017.8309	0.999878967	0.999864551	0.033360456	0.152791381	0.218339905	0.061838893	0.252693438	0.244719032	116.1518425	7.77E-16	0.065948294	1.91E-15	0.076283253	0	0	NA	DEs	up
ENSG00000242247	ARFGAP3	0.505260334	0.32856982	1.904495478	2.274153318	18659.42715	12329.94828	0.999897944	0.999815593	0.61716843	1.194906954	0.516499153	0.942229455	1.526934378	0.617072658	115.9208461	0	4.26E-10	0	1.68E-09	0	0	NA	DEg	up
ENSG00000142208	AKT1	0.858576509	0.652063001	1.461373773	1.348370236	12481.81623	10186.60034	0.999882933	0.99986765	0.11635476	0.336924584	0.345343634	0.206672091	0.469147894	0.440526524	115.9088695	0	0.003121389	0	0.004880842	0	0	NA	DEg	up
ENSG00000134318	ROCK2	0.737838586	0.509157761	1.67754815	1.620276801	19077.12607	12325.91022	0.999912073	0.999868564	0.264442636	0.563173359	0.469558142	0.439788446	0.795298727	0.552985226	115.7618621	0	0.000548951	0	0.001010936	0	0	NA	DEg	up
ENSG00000144642	RBMS3	0.93506934	0.780003175	1.528825867	1.451360987	12239.86066	16521.54405	0.99987511	0.999912161	0.059397884	0.216454456	0.274412851	0.099267697	0.319294809	0.310896684	115.6512367	0	0.014393818	0	0.019345965	0	0	NA	DEg	up
ENSG00000169612	FAM103A1	0.294656654	0.148901444	2.403482966	2.797556406	12887.7927	13499.97041	0.999813542	0.999792816	1.157445077	1.928501469	0.600178478	1.695280716	2.380999021	0.712003954	115.6126443	0	0	0	0	0	0	NA	DEg	up
ENSG00000175416	CLTB	0.400763721	0.3080367	2.1895238	2.87900318	15893.43388	206.8126573	0.999862256	0.986270302	0.878763222	1.718903036	0.5112349	1.312042311	1.992164545	0.658601376	115.5192255	0	0	0	0	0	0	NA	DEg	up
ENSG00000118271	TTR	0.974481699	0.909227574	1.13194338	1.208476862	0.204593375	17054.25679	0.153077253	0.999929144	0.02441009	0.070519099	0.34614863	0.028885273	0.109696376	0.263320208	115.4953971	0.002673253	8.02E-08	0.002958795	2.54E-07	0	0	NA	DEg	up
ENSG00000069974	RAB27A	0.923949354	0.73688959	1.471119236	1.131643968	19601.17349	16855.99463	0.999924953	0.999932869	0.064686737	0.219392752	0.294844458	0.111879577	0.297747307	0.375753447	115.4867874	0	0.007099131	0	0.010193624	0	0	NA	DEg	up
ENSG00000110696	C11orf58	0.039550126	0.011966386	5.781549794	6.863720663	16.24995002	11.18025656	0.73757802	0.619611543	4.704637917	6.494613124	0.724390788	5.552888527	6.78158668	0.818818484	115.3949326	0	0	0	0	0	0	NA	DEg	up
ENSG00000083444	PLOD1	0.604349038	0.409616672	1.80152377	2.08699619	16387.78969	14727.75826	0.999890081	0.999858315	0.445077299	0.952007835	0.467514323	0.712774614	1.232125367	0.578491956	115.3722018	0	3.37E-07	0	9.96E-07	0	0	NA	DEg	up
ENSG00000112763	BTN2A1	0.844420958	0.637624546	1.40946752	1.370324582	17931.47181	10431.40486	0.999921403	0.999868652	0.127746135	0.350636631	0.364326268	0.219283971	0.496571988	0.441595531	115.3305825	0	0.005223085	0	0.007750384	0	0	NA	DEg	up
ENSG00000127955	GNAI1	0.732856665	0.513645055	1.562503963	1.62716758	16161.33057	11134.86405	0.999903328	0.999853889	0.249796583	0.565132223	0.442014404	0.417412531	0.791380999	0.527448259	115.2789373	0	0.001831294	0	0.00300702	0	0	NA	DEg	up
ENSG00000142327	RNPEPL1	0.852907166	0.636313695	1.476957035	1.279207267	17353.37463	10428.37586	0.999914897	0.999877349	0.131407648	0.333986288	0.393452226	0.217249797	0.465230167	0.466972721	115.1668073	0	0.000128267	0	0.000265908	0	0	NA	DEg	up
ENSG00000115514	TXNDC9	0.427084093	0.26919234	2.136727308	2.569172589	17939.44277	13005.34188	0.999880906	0.999802492	0.821806347	1.556317336	0.528045488	1.224165989	1.877571009	0.651994509	115.1539883	0	3.09E-14	0	1.63E-13	0	0	NA	DEg	up
ENSG00000134532	SOX5	0.954710409	0.818434036	1.563035989	1.499631708	15312.84585	10412.11478	0.999897937	0.999855993	0.039462978	0.166503428	0.237010003	0.07078926	0.272282076	0.259985014	115.0560348	0	0.004794144	0	0.007180902	0	0	NA	DEg	up
ENSG00000120509	PDZD11	0.37931706	0.267884363	2.232507653	2.844185511	13755.6318	13460.63055	0.999837729	0.999788748	0.938567941	1.765915769	0.531490775	1.385679414	2.082272282	0.665465043	115.0075923	0	0	0	0	0	0	NA	DEg	up
ENSG00000131375	CAPN7	0.779248793	0.55495873	1.503852932	1.461308973	15778.97944	17462.43052	0.999904702	0.999916324	0.194060212	0.435847209	0.445248261	0.331977217	0.650342801	0.510464968	114.9213061	0	0.000363478	0	0.000692134	0	0	NA	DEg	up
ENSG00000149313	AASDHPPT	0.451580971	0.269120756	2.041521883	2.349148901	10173.90173	18804.7091	0.999799378	0.999875092	0.737184703	1.321253673	0.557943352	1.119609439	1.716944172	0.652094259	114.6886433	0	4.73E-12	0	2.17E-11	0	0	NA	DEg	up
ENSG00000198663	C6orf89	0.759400249	0.522634791	1.559027818	1.432118406	15649.6518	11425.94797	0.999900389	0.999874677	0.219283971	0.473065622	0.463538166	0.375101709	0.683643487	0.548680293	114.6427207	0	2.55E-07	0	7.66E-07	0	0	NA	DEg	up
ENSG00000167380	ZNF226	0.56921653	0.3437439	1.778317948	1.862582661	10212.95418	15845.31027	0.999825907	0.999882466	0.47640358	0.902056807	0.528130353	0.766069976	1.222331048	0.626728722	114.5819771	0	8.49E-08	0	2.69E-07	0	0	NA	DEg	up
ENSG00000167100	SAMD14	0.901791691	0.725598323	1.454044444	1.413457674	14873.77086	15112.35834	0.999902251	0.999906479	0.08096013	0.257590597	0.314297692	0.142799024	0.387855044	0.36817627	114.4894714	0	0.000899756	0	0.001582961	0	0	NA	DEg	up
ENSG00000143815	LBR	0.569008793	0.383892746	2.042711193	2.38297468	13054.21995	12784.52197	0.999843545	0.999813639	0.587876322	1.133202742	0.518774179	0.880390561	1.468168462	0.599652277	114.4830913	0	1.12E-07	0	3.51E-07	0	0	NA	DEg	up
ENSG00000117475	BLZF1	0.851685158	0.644060819	1.426385299	1.337317335	10622.46563	16722.2955	0.999865738	0.999920034	0.122457282	0.337904016	0.362402566	0.211554109	0.476003918	0.444437748	114.4532962	0	0.008995713	0	0.012643473	0	0	NA	DEg	up
ENSG00000133639	BTG1	0.09125434	0.045953005	4.617461565	5.557030892	6.215586917	3.118138874	0.573761571	0.359432606	3.405614321	4.8374143	0.704015433	4.196094386	5.301665034	0.791467277	114.4193483	0	0	0	0	0	0	NA	DEg	up
ENSG00000164761	TNFRSF11B	0.979582244	0.845260071	1.813224041	1.538077214	10646.45129	1.248031155	0.999829716	0.447947815	0.022375915	0.204701273	0.109310094	0.037021969	0.238001959	0.155553212	114.3132023	1.64E-07	0.024478516	2.40E-07	0.031086895	0	0	NA	DEg	up
ENSG00000182196	ARL6IP4	0.045144639	0.042376471	5.456673102	6.649051537	12.72136286	8.001256797	0.699820535	0.546149379	4.376322213	6.185112635	0.7075574	5.210333605	6.367286974	0.818297279	114.178334	0	0	0	0	0	0	NA	DEg	up
ENSG00000163932	PRKCD	0.901419715	0.707430108	1.374270665	1.19177597	17155.48565	15133.72207	0.9999199	0.999921257	0.079332791	0.233104799	0.340331006	0.135475997	0.348677767	0.388542114	114.1745538	0	0.012953376	0	0.017576852	0	0	NA	DEg	up
ENSG00000089876	DHX32	0.751917914	0.535945409	1.487407624	1.557619811	14927.2715	15374.5682	0.999900366	0.999898699	0.216436127	0.503428012	0.42992468	0.368999186	0.722820764	0.510498874	114.0177008	0	0.009203338	0	0.012911338	0	0	NA	DEg	up
ENSG00000088325	TPX2	0.332474356	0.399993427	3.778085043	4.616338614	2.345676955	1.025577528	0.383045088	0.18177823	2.106997559	2.666013712	0.7903176	2.521969081	2.769833497	0.910512882	113.8601148	0.041854958	0	0.043842864	0	0	0	NA	DEg	up
ENSG00000153234	NR4A2	0.990973938	0.918437808	1.667721221	2.437707166	18990.57615	10365.74756	0.999912189	0.999764886	0.008136697	0.125367287	0.064902868	0.015052889	0.198824682	0.075709356	113.6208957	4.84E-05	0.049084619	5.96E-05	0.058273564	0	0	NA	DEg	up
ENSG00000005469	CROT	0.878071164	0.714931343	1.664992341	1.865626608	10096.11405	11363.00013	0.999835113	0.999835843	0.122864117	0.362389814	0.33903855	0.203010578	0.531831538	0.381719705	113.6207885	0	0.036309039	0	0.044328002	0	0	NA	DEg	up
ENSG00000078808	SDF4	0.392277768	0.244884684	2.186394399	2.640819972	14492.15039	10875.51527	0.999849155	0.999757236	0.88445891	1.635651322	0.540738052	1.328722539	1.994123408	0.666319112	113.5486029	0	0	0	0	0	0	NA	DEg	up
ENSG00000111906	HDDC2	0.116722128	0.073823876	4.017784563	4.822203018	306.5849915	24.2820018	0.987064557	0.834312497	2.817331164	4.054848188	0.694805584	3.548820179	4.466209598	0.79459329	113.3247951	0	0	0	0	0	0	NA	DEg	up
ENSG00000128606	LRRC17	0.961453855	0.837637447	2.226996923	2.431047428	47.75557837	1.999999086	0.955444534	0.451360436	0.056143206	0.353574927	0.158787294	0.085842148	0.394711068	0.217480976	113.0355979	2.29E-10	0.001797223	4.06E-10	0.002955597	0	0	NA	DEg	up
ENSG00000101460	MAP1LC3A	0.529049567	0.365144166	2.073261068	2.519331548	11366.53724	12039.59808	0.999817633	0.99979079	0.633441823	1.236043095	0.512475516	0.97640358	1.599412341	0.610476458	113.0265427	0	2.01E-11	0	8.77E-11	0	0	NA	DEg	up
ENSG00000148450	MSRB2	0.353538006	0.194364862	2.366892087	2.731737376	10077.16054	10172.65672	0.999765178	0.999731535	1.045158666	1.789422135	0.58407608	1.530105777	2.200783546	0.695255006	112.9712696	0	2.77E-13	0	1.39E-12	0	0	NA	DEg	up
ENSG00000144320	LNPK	0.811425786	0.592111622	1.451947386	1.37350093	12106.41083	14632.35657	0.999880082	0.999906141	0.157851912	0.376101861	0.419705214	0.273799837	0.560235064	0.488723136	112.9309102	0	0.002932121	0	0.004613451	0	0	NA	DEg	up
ENSG00000151388	ADAMTS12	0.759147158	0.587598821	1.638473087	2.016330278	10160.04818	17908.01916	0.99983876	0.999887419	0.242473556	0.685602351	0.353665001	0.39462978	0.831537708	0.474578334	112.8783655	0	2.21E-06	0	5.91E-06	0	0	NA	DEg	up
ENSG00000033100	CHPF2	0.907315724	0.730413886	1.461688221	1.351511456	11820.30899	18513.28163	0.999876356	0.999927003	0.077705452	0.267384917	0.290612696	0.135475997	0.364348678	0.371830625	112.863679	0	0.110904526	0	0.123216622	0	0	NA	DEs	up
ENSG00000078237	TIGAR	0.708261349	0.526775003	1.669238089	2.003465815	15058.35429	14511.64436	0.999889161	0.99986196	0.304312449	0.754162586	0.403510403	0.486981286	0.948090108	0.513644517	112.8438477	0	1.35E-07	0	4.17E-07	0	0	NA	DEg	up
ENSG00000140262	TCF12	0.585595652	0.380014969	1.834860786	2.031580439	18907.3393	14212.58609	0.999902965	0.999857078	0.468673718	0.896180215	0.52296816	0.760374288	1.259549461	0.603687518	112.7799823	0	6.58E-10	0	2.55E-09	0	0	NA	DEg	up
ENSG00000120937	NPPB	0.978502436	6.42E-08	2.006018112	0.526934437	19.18433829	0.030261208	0.905333442	0.054309842	0.030512612	0.506366308	0.060257982	0.043124491	0.526934378	0.081840345	112.6505816	0	2.34E-08	0	7.88E-08	0	0	NA	DEg	up
ENSG00000113068	PFDN1	0.175983805	0.114288635	3.177594023	3.886935034	17905.68797	80.47647995	0.999822569	0.953926296	1.956875509	3.044074437	0.642847456	2.618388934	3.442703232	0.760561907	112.5930217	0	0	0	0	0	0	NA	DEg	up
ENSG00000058262	SEC61A1	0.450291785	0.293393684	2.031553311	2.463112038	14539.12032	15208.05403	0.999860289	0.999838065	0.725793328	1.401567091	0.517844156	1.116761595	1.740450539	0.641650866	112.5876596	0	6.83E-12	0	3.09E-11	0	0	NA	DEg	up
ENSG00000144824	PHLDB2	0.911135269	0.737772876	1.570300485	1.404379492	16945.88634	11329.75448	0.999907343	0.99987606	0.083807974	0.268364349	0.312291757	0.139544345	0.368266405	0.378922277	112.5452238	0	0.022040906	0	0.028300953	0	0	NA	DEg	up
ENSG00000136003	ISCU	0.129886494	0.082886333	3.971499142	4.559081753	72.92093388	7.205159966	0.948349935	0.612462761	2.752644426	3.880509305	0.709351327	3.455655004	4.181194907	0.826475465	112.40233	0	0	0	0	0	0	NA	DEg	up
ENSG00000107863	ARHGAP21	0.793876797	0.578046835	1.636235332	1.545910121	16099.41716	14029.67823	0.999898377	0.999889824	0.203417413	0.458374143	0.443780295	0.33726607	0.652301665	0.517040026	112.3618364	0	0.000202757	0	0.000405578	0	0	NA	DEg	up
ENSG00000134375	TIMM17A	0.219918809	0.186166943	3.010785931	3.641730788	16121.97349	11.66496275	0.999813284	0.762082465	1.740846216	2.691478942	0.646799122	2.348657445	2.963761019	0.792458444	112.1841912	1.55E-15	0	3.76E-15	0	0	0	NA	DEg	up
ENSG00000164331	ANKRA2	0.689406881	0.471230367	1.598032397	1.687434416	19384.16107	13041.87462	0.999917567	0.999870631	0.296175753	0.63467189	0.466659635	0.496338487	0.892262488	0.556269588	112.1216836	0	7.40E-05	0	0.000159548	0	0	NA	DEg	up
ENSG00000151702	FLI1	0.984682657	0.868514632	1.59362426	1.087551595	12473.11626	19017.35068	0.999872252	0.999942816	0.013425549	0.108716944	0.123490863	0.02441009	0.142997062	0.170703434	112.1077303	6.50E-07	0.04439447	9.16E-07	0.05317593	0	0	NA	DEg	up
ENSG00000137801	THBS1	0.931396809	0.805468643	1.423262594	1.898129932	14488.73285	8.787401509	0.999901777	0.82236448	0.05736371	0.27424094	0.209172672	0.097640358	0.369245837	0.264431845	112.0770223	0	0.000343579	0	0.00065729	0	0	NA	DEg	up
ENSG00000133740	E2F5	0.69875462	0.489821789	1.627364368	1.768120555	12906.65087	11440.71048	0.999873929	0.999845477	0.296989422	0.66013712	0.449890505	0.490235964	0.902056807	0.543464625	112.0065602	0	3.49E-10	0	1.38E-09	0	0	NA	DEg	up
ENSG00000105137	SYDE1	0.920238617	0.729416695	1.448584074	1.085911707	12986.86608	13344.21471	0.99988847	0.99991863	0.068755085	0.201762977	0.340771564	0.11554109	0.293829579	0.393224844	111.9550197	0	0.001449264	0	0.002432437	0	0	NA	DEg	up
ENSG00000164039	BDH2	0.455115107	0.265034233	2.010711249	2.258796109	15683.67394	12554.37562	0.999871812	0.999820111	0.715622457	1.246816846	0.573959567	1.095606184	1.66013712	0.659949212	111.8873106	0	8.46E-08	0	2.68E-07	0	0	NA	DEg	up
ENSG00000165801	ARHGEF40	0.822653923	0.624703752	1.58975394	1.602390668	16622.33258	15885.17821	0.99990437	0.999899137	0.161513426	0.412340842	0.39169883	0.281936534	0.601371205	0.468822803	111.699197	0	0.009640886	0	0.013478195	0	0	NA	DEg	up
ENSG00000151779	NBAS	0.680537898	0.447193263	1.58932742	1.578623782	13555.76423	18989.68413	0.99988277	0.999916876	0.304719284	0.618021548	0.493056084	0.507729862	0.872673849	0.581809415	111.577714	0	5.66E-12	0	2.58E-11	0	0	NA	DEg	up
ENSG00000196754	S100A2	0.976803664	0.855747988	1.403100184	1.201781795	14342.11959	11940.20694	0.999902179	0.99989936	0.018307567	0.134182174	0.136438146	0.032546786	0.173359452	0.18774163	111.4054218	2.64E-09	0.126926637	4.38E-09	0.139746235	0	0	NA	DEs	up
ENSG00000136279	DBNL	0.614215821	0.412681801	1.74108824	1.957803396	16522.74142	14708.34483	0.999894636	0.999866909	0.419446705	0.892262488	0.470093398	0.671684296	1.149853085	0.584147927	111.3614238	0	2.40E-06	0	6.40E-06	0	0	NA	DEg	up
ENSG00000042493	CAPG	0.282860298	0.34239546	3.749299056	4.463712764	12.82544403	3.644789739	0.773794439	0.449502203	2.166395443	2.910871694	0.744242849	2.688771359	2.935357493	0.915994514	111.3049286	1.08E-11	0	2.08E-11	0	0	0	NA	DEg	up
ENSG00000023445	BIRC3	0.991249533	0.906678387	1.813224065	1.836665541	13310.14038	5.861143285	0.99986379	0.761404111	0.010577705	0.135161606	0.07825969	0.015866558	0.171400588	0.092570034	111.2980068	0.002870753	0.572472683	0.003172756	0.585519587	0	0	NA	DEs	up
ENSG00000213397	HAUS7	0.857483815	0.661401851	1.301723596	1.316135873	10405.55322	11089.21252	0.999874917	0.999881328	0.110659072	0.332027424	0.333282929	0.18551668	0.445641528	0.416291276	111.2629911	0	0.02201197	0	0.028268353	0	0	NA	DEg	up
ENSG00000198860	TSEN15	0.516637799	0.320047997	2.036016553	2.262935539	16399.0974	10331.6749	0.999875861	0.999781019	0.656631408	1.205680705	0.544614677	0.984133442	1.538687561	0.639592772	111.2418515	0	0	0	0	0	0	NA	DEg	up
ENSG00000145675	PIK3R1	0.84172597	0.667817445	1.619381128	1.816262709	10751.03556	17503.45314	0.999849397	0.999896245	0.146867372	0.405484819	0.3622019	0.25630594	0.603330069	0.424818774	111.2187964	0	6.14E-08	0	1.98E-07	0	0	NA	DEg	up
ENSG00000172992	DCAKD	0.740979933	0.514607916	1.614640412	1.555736138	15824.55	15047.75876	0.999897977	0.999896624	0.244914565	0.515181195	0.475395001	0.4182262	0.755142018	0.553837809	111.1996757	0	7.27E-05	0	0.000157187	0	0	NA	DEg	up
ENSG00000166275	BORCS7	0.696573553	0.480454599	1.659913034	1.736243891	13643.96487	10370.63844	0.999878356	0.999832609	0.303091945	0.632713026	0.479035411	0.503661513	0.902056807	0.558347888	111.1730228	0	1.90E-05	0	4.48E-05	0	0	NA	DEg	up
ENSG00000176165	FOXG1	0.981279917	0.895134276	2.216718416	2.717902279	15899.28867	13345.97295	0.999860597	0.999796392	0.025223759	0.199804114	0.126242442	0.041497152	0.285014691	0.145596537	111.1507062	6.00E-15	0.040227227	1.40E-14	0.048641197	0	0	NA	DEg	up
ENSG00000170348	TMED10	0.170172835	0.086110704	3.498038019	4.125044937	15955.67103	12642.39769	0.999780813	0.99967382	2.237591538	3.341821743	0.66957238	2.902766477	3.769833497	0.76999859	111.0981426	0	0	0	0	0	0	NA	DEg	up
ENSG00000075884	ARHGAP15	0.966155602	0.85867215	2.259899765	2.065205258	8.585546614	17838.3822	0.791626856	0.99988424	0.045972335	0.182174339	0.252353518	0.076484947	0.291870715	0.262050775	111.0426884	3.33E-16	0.046162782	8.36E-16	0.055155532	0	0	NA	DEg	up
ENSG00000048052	HDAC9	0.94276705	0.80494	1.4003552	1.506354678	11231.15546	13857.11059	0.999875331	0.999891306	0.04637917	0.189030362	0.245353019	0.080146461	0.293829579	0.272765121	110.8517001	1.11E-16	0.051564214	2.86E-16	0.060925335	0	0	NA	DEs	up
ENSG00000119048	UBE2B	0.326482395	0.187600434	2.417991446	2.860899079	19118.08369	11788.39837	0.999873539	0.999757371	1.127746135	1.91380999	0.589267556	1.628559805	2.324191969	0.700699351	110.7170434	0	0	0	0	0	0	NA	DEg	up
ENSG00000138386	NAB1	0.851871442	0.655200435	1.441901908	1.408929381	19807.87429	11463.55646	0.999927211	0.99987711	0.124084622	0.323212537	0.383910299	0.213588283	0.485798237	0.439664591	110.6263855	0	0.014772566	0	0.019797175	0	0	NA	DEg	up
ENSG00000140939	NOL3	0.928122737	0.754011505	1.352771199	1.154669469	11221.4024	11245.46439	0.999879462	0.999897332	0.05736371	0.203721841	0.281578597	0.097233523	0.28403526	0.342329059	110.56876	0	0.048967937	0	0.058167207	0	0	NA	DEg	up
ENSG00000100911	PSME2	0.159503869	0.124075433	4.055297864	4.695192901	12.81864754	3.775195675	0.759671033	0.445693328	2.777461351	3.994123408	0.695386964	3.408462164	4.112634672	0.82877825	110.5365557	0	0	0	0	0	0	NA	DEg	up
ENSG00000138080	EMILIN1	0.938990834	0.803793154	1.753794765	1.88192135	15833.42468	18.80028651	0.999889247	0.909007715	0.063466233	0.261508325	0.242692972	0.106997559	0.369245837	0.28977323	110.5255163	0	0.055223624	0	0.064862327	0	0	NA	DEs	up
ENSG00000147145	LPAR4	0.906210368	0.759685714	1.578936643	1.829957509	10283.0992	16966.74991	0.999846477	0.999892156	0.083401139	0.275220372	0.303034032	0.148087876	0.439764936	0.336743256	110.4859692	0	0.000566758	0	0.001040976	0	0	NA	DEg	up
ENSG00000182197	EXT1	0.736853716	0.551273709	1.637256938	1.905491408	12820.51478	10187.61645	0.99987231	0.999812995	0.264849471	0.684622919	0.386854521	0.43083808	0.855044074	0.503878212	110.4546535	0	3.54E-06	0	9.23E-06	0	0	NA	DEg	up
ENSG00000172239	PAIP1	0.237748894	0.142418132	2.794069439	3.387425982	12099.16602	17726.36939	0.999769123	0.999808941	1.541903987	2.515181195	0.613038929	2.129780309	2.904995103	0.733144199	110.4509995	0	0	0	0	0	0	NA	DEg	up
ENSG00000187837	HIST1H1C	0.698441481	0.430891097	1.908986717	1.244277296	23.58888624	0.531360092	0.925131531	0.29925034	0.369812856	0.552399608	0.669466181	0.575671277	0.708129285	0.812946576	110.4191437	1.62E-07	0	2.37E-07	0	0	0	NA	DEg	up
ENSG00000212747	RTL8B	0.869534061	0.665413585	1.484321332	1.27337174	15206.59982	13952.19728	0.999902399	0.999908742	0.111065907	0.293829579	0.377994304	0.193653377	0.426052889	0.45452896	110.4026094	0	0.039361313	0	0.047715173	0	0	NA	DEg	up
ENSG00000160307	S100B	0.949158123	0.859868253	1.496366341	3.082309952	0.668532283	1.879741584	0.308805353	0.378823471	0.047599675	0.300685602	0.158303804	0.076078112	0.431929481	0.176135494	110.2647939	0.001268424	0.013594347	0.00142946	0.018365344	0	0	NA	DEg	up
ENSG00000243646	IL10RB	0.869613362	0.680139469	1.41970255	1.387113086	18358.5834	10122.74708	0.999922674	0.999862989	0.107404394	0.311459354	0.344842409	0.185109845	0.443682664	0.417212256	110.2284741	0	0.027330762	0	0.034326691	0	0	NA	DEg	up
ENSG00000065600	TMEM206	0.689170424	0.477564794	1.575876859	1.700397896	12014.89863	17063.97412	0.999868857	0.999900362	0.30268511	0.638589618	0.473990026	0.489829129	0.88834476	0.551395304	110.1183135	0	0.000201503	0	0.000403319	0	0	NA	DEg	up
ENSG00000152154	TMEM178A	0.958782942	0.836959146	1.766827559	1.91632206	15518.95677	7.165976261	0.999886163	0.789004722	0.04637917	0.249755142	0.185698559	0.072823434	0.312438786	0.233080645	110.088323	1.42E-09	0.200371203	2.40E-09	0.213764689	0	0	NA	DEs	up
ENSG00000167617	CDC42EP5	0.799731317	0.621177759	1.826268793	2.05026904	12631.65737	13313.00439	0.999855442	0.999846019	0.219283971	0.564152791	0.388696066	0.365744508	0.77668952	0.470901819	109.9490182	0	0.001085433	0	0.001877821	0	0	NA	DEg	up
ENSG00000087495	PHACTR3	0.985462897	0.907286715	1.959016905	2.514256586	5.347367364	13593.42954	0.73187601	0.999815073	0.017900732	0.152791381	0.117157998	0.028478438	0.233104799	0.122170105	109.948604	7.42E-06	0.161244235	9.70E-06	0.17469934	0	0	NA	DEs	up
ENSG00000008513	ST3GAL1	0.91265757	0.751942867	1.504511021	1.504345171	13729.9904	13784.4228	0.999890434	0.999890878	0.076484947	0.260528893	0.29357568	0.131407648	0.373163565	0.352144906	109.77489	0	0.108024658	0	0.120224453	0	0	NA	DEs	up
ENSG00000117899	MESD	0.263634028	0.110139925	2.906099507	3.159992958	11063.95766	12055.36853	0.999737405	0.999737945	1.575264443	2.344760039	0.671823307	2.13995118	2.81194907	0.761020604	109.7547996	0	2.55E-15	0	1.44E-14	0	0	NA	DEg	up
ENSG00000099917	MED15	0.737798232	0.517391778	1.537645182	1.54847229	11038.91816	17306.75238	0.999860726	0.999910536	0.240032547	0.53281097	0.450502262	0.403173312	0.747306562	0.539501902	109.7024801	0	3.44E-08	0	1.14E-07	0	0	NA	DEg	up
ENSG00000136560	TANK	0.644466589	0.430939835	1.679823815	1.800311903	13134.29186	19141.03792	0.99987212	0.999905954	0.36086249	0.760039177	0.47479459	0.597233523	1.024485798	0.582959299	109.6336378	0	4.50E-06	0	1.16E-05	0	0	NA	DEg	up
ENSG00000131437	KIF3A	0.582387714	0.37771552	1.812972733	1.995742664	13023.98259	13181.86621	0.999860817	0.999848622	0.473962571	0.897159647	0.528292342	0.757119609	1.241919687	0.609636531	109.5877436	0	1.27E-05	0	3.08E-05	0	0	NA	DEg	up
ENSG00000066322	ELOVL1	0.714737384	0.571018514	1.668626758	2.228360613	12184.31118	41.33595517	0.99986307	0.948848947	0.298209927	0.845249755	0.352806877	0.475996745	0.955925563	0.497943317	109.5670866	1.11E-16	7.29E-09	2.86E-16	2.58E-08	0	0	NA	DEg	up
ENSG00000067167	TRAM1	0.258038135	0.163735894	2.554637193	3.143494941	16454.96125	17201.84606	0.999844774	0.999817292	1.330756713	2.206660137	0.603063739	1.89544345	2.628795299	0.721031208	109.4931964	0	0	0	0	0	0	NA	DEg	up
ENSG00000171302	CANT1	0.755780971	0.537713295	1.599226048	1.572051983	11049.66644	16473.85681	0.99985529	0.999904582	0.233930024	0.531831538	0.439857376	0.390561432	0.726738492	0.537416741	109.4156164	0	0.001144246	0	0.001967675	0	0	NA	DEg	up
ENSG00000265666	RARA-AS1	0.970647676	0.839783271	1.496922706	1.173728438	16577.20676	11628.49499	0.999909708	0.999899075	0.02359642	0.127326151	0.185322651	0.043938161	0.18805093	0.233650325	109.3517232	5.58E-12	0.007479825	1.10E-11	0.01069258	0	0	NA	DEg	up
ENSG00000143147	GPR161	0.839017816	0.621306744	1.541594501	1.288001649	12891.72416	15733.45445	0.999880434	0.999918143	0.145240033	0.333986288	0.43486825	0.248169243	0.487757101	0.508796782	109.227279	0	0.004828139	0	0.007225938	0	0	NA	DEg	up
ENSG00000280832	GSEC	0.942907847	0.783760418	1.467941788	1.195756854	12191.50819	11114.43922	0.999879608	0.999892426	0.045972335	0.171400588	0.268215739	0.083807974	0.258570029	0.32412099	109.1292275	0	0.014622028	0	0.019610408	0	0	NA	DEg	up
ENSG00000116005	PCYOX1	0.584273668	0.362100186	1.765416252	1.831733153	17821.86501	10578.91606	0.999900951	0.999826881	0.457282343	0.83251714	0.549276791	0.733930024	1.168462292	0.62811614	109.1254939	0	1.32E-07	0	4.08E-07	0	0	NA	DEg	up
ENSG00000164916	FOXK1	0.846384043	0.649160546	1.427481724	1.401423995	12543.03388	11615.88242	0.999886206	0.999879367	0.124898291	0.325171401	0.384099866	0.219283971	0.491674829	0.445993893	109.0489173	0	0.005472125	0	0.008073421	0	0	NA	DEg	up
ENSG00000117335	CD46	0.485932663	0.294883722	1.870881614	2.114113422	13030.95351	14000.4352	0.999856448	0.999849019	0.614320586	1.129285015	0.543990736	0.961757526	1.490695397	0.645173741	108.9668345	0	1.11E-16	0	6.64E-16	0	0	NA	DEg	up
ENSG00000171522	PTGER4	0.991133043	0.9028821	1.514110127	1.371556917	12887.93157	11443.69498	0.999882531	0.999880162	0.008136697	0.108716944	0.074842947	0.013425549	0.133202742	0.100790336	108.9650439	8.32E-06	0.316921319	1.08E-05	0.329694418	0	0	NA	DEs	up
ENSG00000099246	RAB18	0.297947464	0.169774499	2.479072851	2.943396282	16758.68791	11794.42736	0.999852094	0.999750504	1.217656631	2.033300686	0.598857139	1.740439382	2.443682664	0.712219883	108.8361193	0	0	0	0	0	0	NA	DEg	up
ENSG00000177469	CAVIN1	0.420009773	0.491341343	2.671126995	3.234871925	14520.0178	4.895798934	0.999816072	0.602139604	1.108624898	1.563173359	0.709214299	1.549227014	1.645445642	0.941524274	108.683484	0	0	0	0	0	0	NA	DEg	up
ENSG00000165698	SPACA9	0.908780185	0.747961852	1.601118151	1.573850202	11550.63736	12815.98429	0.999861402	0.999877211	0.084214809	0.264446621	0.31845674	0.146053702	0.396669931	0.36819958	108.6214199	0	0.083946502	0	0.095262638	0	0	NA	DEs	up
ENSG00000145246	ATP10D	0.943478049	0.79071943	1.439563993	1.258918201	10338.13175	13056.63483	0.999860771	0.999903589	0.04637917	0.180215475	0.257353982	0.081366965	0.263467189	0.308831492	108.4286994	0	0.033186142	0	0.040887461	0	0	NA	DEg	up
ENSG00000120805	ARL1	0.289640031	0.176619649	2.839527557	3.399666089	10207.8074	101.6113677	0.999721905	0.96762563	1.48738812	2.468168462	0.602628282	2.017087063	2.799216454	0.720589885	108.3844533	0	0	0	0	0	0	NA	DEg	up
ENSG00000156858	PRR14	0.773578726	0.553561303	1.538064822	1.469898096	16796.59293	15908.04673	0.999908438	0.999907609	0.205044752	0.456415279	0.449250411	0.34825061	0.656219393	0.530692348	108.2402942	0	0.000563895	0	0.001036679	0	0	NA	DEg	up
ENSG00000183386	FHL3	0.486313929	0.39566654	2.025121089	2.716261515	19517.66473	35.6300466	0.999896252	0.92916498	0.67534581	1.388834476	0.486268034	1.040276648	1.641527914	0.633724617	108.1990002	1.35E-10	0	2.42E-10	0	0	0	NA	DEg	up
ENSG00000115163	CENPA	0.642918503	0.599749003	2.838079167	3.951976778	8.203725531	2.134298364	0.742969628	0.350673986	0.77827502	1.486777669	0.523464292	1.013425549	1.581782566	0.64068575	108.194542	0.025442772	0	0.026933747	0	0	0	NA	DEg	up
ENSG00000115084	SLC35F5	0.76701767	0.56611522	1.508721139	1.616266101	11211.2675	10905.06862	0.999865446	0.99985181	0.207485761	0.500489716	0.414565483	0.351505289	0.701273262	0.501238687	108.0699978	0	0.000974315	0	0.001700848	0	0	NA	DEg	up
ENSG00000117298	ECE1	0.781859039	0.59535658	1.555417387	1.745167202	10347.16925	16665.94747	0.9998497	0.999895296	0.203417413	0.561214496	0.362459299	0.339300244	0.706170421	0.480479264	107.7930678	0	0.001927224	0	0.003150482	0	0	NA	DEg	up
ENSG00000126785	RHOJ	0.973767181	0.86099861	1.42679308	1.402194191	14691.59835	15673.86167	0.999902893	0.999910547	0.022375915	0.133202742	0.167983894	0.037428804	0.194906954	0.192034215	107.7506215	4.35E-09	0.194831582	7.07E-09	0.208355262	0	0	NA	DEs	up
ENSG00000106080	FKBP14	0.727131004	0.554157641	1.643027141	1.990312105	17677.65643	14582.83137	0.999907065	0.999863535	0.280716029	0.703232125	0.399179758	0.448331977	0.887365328	0.505239458	107.7315608	0	4.83E-07	0	1.41E-06	0	0	NA	DEg	up
ENSG00000180530	NRIP1	0.819070669	0.616371001	1.681940645	1.567585252	13601.29739	10835.5516	0.999876355	0.99985535	0.179820993	0.413320274	0.435064534	0.304312449	0.601371205	0.506030962	107.5483818	0	0.000117003	0	0.000244286	0	0	NA	DEg	up
ENSG00000100842	EFS	0.880479523	0.693799953	1.40921137	1.330645444	16692.17955	10299.3382	0.999915584	0.99987082	0.096013019	0.258570029	0.371323076	0.168429618	0.407443683	0.413381345	107.531931	0	0.038383217	0	0.04663483	0	0	NA	DEg	up
ENSG00000125845	BMP2	0.97349387	0.87045458	1.765101927	1.89013229	13755.98757	27.36349823	0.999871701	0.935388112	0.028478438	0.170421156	0.167106235	0.046786005	0.244857982	0.191074044	107.5124477	4.48E-09	0.328685608	7.27E-09	0.341463997	0	0	NA	DEs	up
ENSG00000164172	MOCS2	0.496032515	0.30284153	1.941470005	2.163532734	10235.05202	11327.93383	0.999810348	0.999809046	0.625305126	1.170421156	0.534256514	0.978437754	1.508325171	0.648691524	107.4261163	0	0	0	0	0	0	NA	DEg	up
ENSG00000225177	AL590617.2	0.843934569	0.648633822	1.62405017	1.516398174	13275.92111	11680.40581	0.999877684	0.999870193	0.148901546	0.372184133	0.400074943	0.253458096	0.53281097	0.475699846	107.3080166	0	0.056615609	0	0.066358089	0	0	NA	DEs	up
ENSG00000126247	CAPNS1	0.332427398	0.257660064	2.505951874	3.206104012	12309.00652	129.5270224	0.999796455	0.975845487	1.177786819	2.099902057	0.560877025	1.672904801	2.380019589	0.702895392	107.2845826	0	0	0	0	0	0	NA	DEg	up
ENSG00000069869	NEDD4	0.954617761	0.791974525	1.398479316	0.984020838	14880.25458	16617.27721	0.999906027	0.999940787	0.037021969	0.155729677	0.237732267	0.063466233	0.204701273	0.310043175	107.2274982	3.22E-14	0.004158851	7.24E-14	0.006328632	0	0	NA	DEg	up
ENSG00000165630	PRPF18	0.777638354	0.553241224	1.447221053	1.367998943	13904.71012	14234.79564	0.999895929	0.999903907	0.192432872	0.438785504	0.438557952	0.321806347	0.611165524	0.52654532	107.1751679	0	0.000891963	0	0.001570752	0	0	NA	DEg	up
ENSG00000123560	PLP1	0.555294269	0.570982783	2.203850704	3.634482629	2.275085279	1.204829077	0.507952176	0.248967033	0.648901546	1.143976494	0.567233286	0.980065094	1.559255632	0.628546772	107.0663654	0.606467764	0	0.612747474	0	0	0	NA	DEa	up
ENSG00000154473	BUB3	0.209878587	0.129653912	3.746939337	4.421445824	5.779303306	2.39330213	0.606671856	0.351194519	2.401139138	3.570029383	0.672582458	2.960537022	3.848188051	0.769332731	107.050311	2.64E-05	0	3.32E-05	0	0	0	NA	DEg	up
ENSG00000170142	UBE2E1	0.221857961	0.110776943	3.027175752	3.519122689	13451.64499	15338.86996	0.999775009	0.999770627	1.741659886	2.649363369	0.657388075	2.355573637	3.129285015	0.752751388	106.9665536	0	0	0	0	0	0	NA	DEg	up
ENSG00000274265	AC245297.3	0.615930769	0.423347656	1.852672463	2.090827624	10744.4975	13165.00985	0.9998276	0.999841208	0.450772986	0.922624878	0.488576665	0.711554109	1.205680705	0.590167949	106.7268866	0	5.59E-06	0	1.42E-05	0	0	NA	DEg	up
ENSG00000115756	HPCAL1	0.773533667	0.592938544	1.848544223	2.06683861	13328.62336	16013.90939	0.999861329	0.999870951	0.261187958	0.677766895	0.385365469	0.418633035	0.841332027	0.497583619	106.5749753	0	0.021500521	0	0.027684365	0	0	NA	DEg	up
ENSG00000164308	ERAP2	0.987052544	0.888471299	1.539677515	1.273372458	17164.63581	17460.87955	0.999910307	0.999927078	0.012205045	0.124387855	0.098120872	0.019934906	0.14201763	0.140369238	106.4986283	3.26E-05	0.235106399	4.07E-05	0.24853664	0	0	NA	DEs	up
ENSG00000104331	IMPAD1	0.798695406	0.587830001	1.523827422	1.459039091	12187.1487	17790.53557	0.99987498	0.999917995	0.182668836	0.440744368	0.414455293	0.306753458	0.601371205	0.510090034	106.3024046	0	0.000213927	0	0.000426859	0	0	NA	DEg	up
ENSG00000187091	PLCD1	0.794839625	0.597578146	1.511052706	1.577130642	16260.54564	15402.79453	0.999907081	0.999897618	0.182668836	0.428011753	0.426784627	0.310008137	0.63467189	0.488454178	106.0770738	0	4.79E-05	0	0.000106528	0	0	NA	DEg	up
ENSG00000100299	ARSA	0.942688093	0.785160721	1.455214865	1.180756678	17269.10242	12006.00788	0.99991574	0.999901663	0.04719284	0.169441724	0.278519592	0.083401139	0.25367287	0.328774375	106.0742945	0	0.021547397	0	0.027736406	0	0	NA	DEg	up
ENSG00000233818	AP000695.2	0.996425953	0.888284026	1.593624256	0.692603758	13777.74684	17212.37591	0.999884347	0.999959763	0.003661513	0.067580803	0.054179786	0.005695688	0.077375122	0.073611354	106.0613125	0.001734378	0.015579397	0.001939973	0.020746757	0	0	NA	DEg	up
ENSG00000137285	TUBB2B	0.012813561	3.02E-09	12.00616018	14.80313418	2.931503346	2.084979857	0.196249122	0.123458419	10.73067535	14.76787463	0.726622863	11.85231896	14.80313418	0.800662806	106.0506493	0	0	0	0	0	0	NA	DEg	up
ENSG00000131013	PPIL4	0.424955158	0.250888726	2.075049551	2.365192512	15584.4574	18894.00599	0.999866869	0.999874834	0.792514239	1.373163565	0.57714482	1.193246542	1.77179236	0.673468612	106.0400705	0	0	0	0	0	0	NA	DEg	up
ENSG00000100461	RBM23	0.752327936	0.534902899	1.576929569	1.539387193	11973.85657	11024.75091	0.99986832	0.999860389	0.229454841	0.476003918	0.482044019	0.390561432	0.71596474	0.545503724	106.0004202	0	0.002974416	0	0.00467258	0	0	NA	DEg	up
ENSG00000158122	AAED1	0.811549249	0.598196384	1.491757473	1.379675177	11148.36575	14644.64547	0.999866208	0.999905799	0.160292921	0.389813908	0.4112037	0.281122864	0.554358472	0.507113859	105.9539627	0	0.00059046	0	0.001079813	0	0	NA	DEg	up
ENSG00000181722	ZBTB20	0.917336131	0.751020562	1.525682319	1.345357604	11797.72132	16082.35316	0.999870697	0.999916353	0.074857608	0.224289912	0.333753789	0.126118796	0.33496572	0.376512545	105.8860895	0	0.038043734	0	0.04623545	0	0	NA	DEg	up
ENSG00000013561	RNF14	0.752622337	0.540605957	1.565649658	1.575553902	10543.10146	15950.17707	0.999851522	0.99990123	0.230675346	0.534769833	0.431354447	0.387306753	0.723800196	0.535101753	105.8806423	0	0.027712155	0	0.034754874	0	0	NA	DEg	up
ENSG00000184384	MAML2	0.859762847	0.667956765	1.502742624	1.407012645	15078.53848	12859.16705	0.999900349	0.999890595	0.123677787	0.311459354	0.397091259	0.210740439	0.46718903	0.451081737	105.8247707	0	6.66E-16	0	3.85E-15	0	0	NA	DEg	up
ENSG00000123975	CKS2	0.00756338	3.00E-09	9.479342746	9.597453664	1.369061406	0.750283776	0.126199336	0.072507036	8.671277461	9.666013712	0.897089299	9.407648495	9.597453477	0.980223402	105.7239168	0.119650034	0	0.122992214	0	0	0	NA	DEa	up
ENSG00000087111	PIGS	0.637673599	0.421846429	1.601170826	1.695764516	10346.53971	13016.35735	0.99984527	0.999869737	0.354353133	0.714985309	0.49560897	0.580146461	0.980411361	0.591737798	105.688191	0	8.62E-08	0	2.73E-07	0	0	NA	DEg	up
ENSG00000181788	SIAH2	0.763612241	0.545171126	1.602296258	1.552606859	15833.65211	28.65869862	0.999898815	0.948608415	0.224979658	0.514201763	0.437531869	0.378763222	0.706170421	0.536362344	105.6854761	0	0.000104259	0	0.000219457	0	0	NA	DEg	up
ENSG00000163785	RYK	0.619685063	0.393268797	1.670920425	1.688533271	12762.96309	16628.80679	0.999869098	0.999898468	0.385272579	0.741429971	0.519634483	0.635475997	1.024485798	0.620287756	105.6734792	0	0.000197783	0	0.000396489	0	0	NA	DEg	up
ENSG00000116337	AMPD2	0.871381343	0.678691496	1.505639734	1.338186222	17873.76761	14052.60382	0.99991577	0.999904782	0.111472742	0.311459354	0.357904622	0.193653377	0.429970617	0.450387466	105.6485699	0	0.00029338	0	0.000569515	0	0	NA	DEg	up
ENSG00000102781	KATNAL1	0.828621682	0.623017292	1.54065921	1.410758414	12317.819	11896.39332	0.99987494	0.999881427	0.153376729	0.380999021	0.402564628	0.264035801	0.531831538	0.496465107	105.4750775	0	0.000523845	0	0.00096844	0	0	NA	DEg	up
ENSG00000122299	ZC3H7A	0.696644653	0.484398456	1.646890946	1.707732017	12833.97788	13753.74753	0.999871694	0.999875851	0.309601302	0.646425073	0.478943832	0.499593165	0.880509305	0.567391125	105.3449806	0	1.12E-05	0	2.73E-05	0	0	NA	DEg	up
ENSG00000095794	CREM	0.449069649	0.286094297	2.056584413	2.418720683	12186.86071	11506.70822	0.999831274	0.999789843	0.736777868	1.36532811	0.539634292	1.133034988	1.726738492	0.656170574	105.2962753	0	3.96E-13	0	1.97E-12	0	0	NA	DEg	up
ENSG00000182195	LDOC1	0.50144136	0.332540601	1.932340127	2.283279082	18204.82804	13766.59153	0.999893867	0.999834171	0.617575264	1.196865818	0.515993736	0.963384866	1.523996082	0.632143925	105.2877506	0	2.07E-13	0	1.04E-12	0	0	NA	DEg	up
ENSG00000110880	CORO1C	0.585832364	0.377644215	1.837874063	1.960892395	11649.93524	11726.7255	0.999842267	0.999832812	0.484133442	0.921645446	0.525292502	0.761187958	1.220372184	0.623734274	105.222043	0	7.56E-08	0	2.41E-07	0	0	NA	DEg	up
ENSG00000134897	BIVM	0.910619479	0.729124851	1.50661277	1.196831104	13994.73824	11575.79344	0.999892356	0.99989662	0.075671277	0.219392752	0.344912385	0.134662327	0.324191969	0.415378356	105.0737574	0	6.03E-06	0	1.53E-05	0	0	NA	DEg	up
ENSG00000178999	AURKB	0.3742181	0.47811869	3.929339952	5.316788415	2.931896767	1.837396178	0.427313163	0.256828176	2.080553295	2.681684623	0.775838172	2.458909683	2.774730656	0.886179593	105.0209622	8.70E-06	0	1.13E-05	0	0	0	NA	DEg	up
ENSG00000162441	LZIC	0.540261273	0.339046304	1.870733901	2.0390208	17277.99933	17850.555	0.999891739	0.999885786	0.541903987	1.033300686	0.524439783	0.86004882	1.347698335	0.638161225	105.014662	0	3.28E-09	0	1.20E-08	0	0	NA	DEg	up
ENSG00000119650	IFT43	0.477262622	0.296275305	1.955033494	2.226854657	14268.3556	10517.21256	0.999863	0.999788311	0.659072417	1.21841332	0.540926799	1.021969081	1.567091087	0.65214402	104.9034655	0	2.10E-13	0	1.06E-12	0	0	NA	DEg	up
ENSG00000116350	SRSF4	0.164146618	0.083624704	3.343834204	3.936430655	12610.2218	105.3964743	0.999734902	0.96399592	2.124084622	3.130264447	0.678563955	2.794955248	3.607247796	0.774816538	104.6259457	0	0	0	0	0	0	NA	DEg	up
ENSG00000132964	CDK8	0.634518699	0.414840594	1.645232927	1.697219537	17304.5269	13414.31309	0.999904934	0.999873493	0.361676159	0.688540646	0.525279316	0.601301871	0.993143976	0.605452871	104.4117278	0	4.64E-05	0	0.000103565	0	0	NA	DEg	up
ENSG00000140848	CPNE2	0.858421776	0.663017251	1.482761703	1.351510869	12048.38541	16452.42986	0.999876948	0.99991786	0.123677787	0.312438786	0.395846459	0.20992677	0.455435847	0.460935983	104.3702417	0	0.023250691	0	0.029697432	0	0	NA	DEg	up
ENSG00000163513	TGFBR2	0.953359227	0.823363819	1.38691421	1.402862522	12226.67507	16956.27312	0.999886579	0.999917273	0.037021969	0.185112635	0.199996986	0.064686737	0.247796278	0.261048058	104.3670714	7.06E-14	0.008171974	1.56E-13	0.011600815	0	0	NA	DEg	up
ENSG00000122008	POLK	0.776831197	0.557818459	1.540435857	1.435319937	17984.3926	13432.26609	0.999914353	0.999893155	0.200976404	0.437806072	0.459053486	0.343775427	0.63467189	0.541658505	104.3571697	0	4.82E-05	0	0.000107252	0	0	NA	DEg	up
ENSG00000104164	BLOC1S6	0.543259864	0.340943175	1.919535812	2.070153305	10385.87504	15455.68311	0.999815212	0.999866077	0.542310822	1.017629775	0.532915639	0.876729048	1.364348678	0.642598965	104.2554458	0	4.91E-07	0	1.43E-06	0	0	NA	DEg	up
ENSG00000106348	IMPDH1	0.806032144	0.605940419	1.524834613	1.516150074	15148.66301	18965.17837	0.999899352	0.999920063	0.176566314	0.440744368	0.400609348	0.295768918	0.597453477	0.495049287	104.2130695	0	0.057025289	0	0.0667775	0	0	NA	DEs	up
ENSG00000176393	RNPEP	0.472192607	0.299653042	1.99560555	2.308915732	14830.5872	16151.17811	0.999865458	0.999857064	0.689585028	1.286973555	0.535819113	1.053295362	1.617042116	0.651371632	104.1527093	0	2.75E-12	0	1.29E-11	0	0	NA	DEg	up
ENSG00000229847	EMX2OS	0.967142192	0.864039883	1.844869897	2.053087188	11986.56978	17557.99874	0.999846112	0.999883082	0.03376729	0.175318315	0.192605607	0.060618389	0.2791381	0.21716272	104.1220564	0	0.046742385	0	0.055806629	0	0	NA	DEg	up
ENSG00000198873	GRK5	0.965742114	0.844366241	1.852602144	1.460015702	15735.48122	15377.80121	0.99988228	0.999905066	0.040276648	0.150832517	0.267028943	0.063466233	0.227228208	0.279306136	104.0978347	0	0.046505828	0	0.055544795	0	0	NA	DEg	up
ENSG00000142945	KIF2C	0.633628558	0.640082986	2.40188969	3.20293664	11511.9484	3.897621134	0.9997914	0.5489176	0.646053702	1.011753183	0.638548722	0.879983727	1.152791381	0.763350369	104.0108494	8.20E-08	0	1.23E-07	0	0	0	NA	DEg	up
ENSG00000110080	ST3GAL4	0.745019719	0.577726996	1.638634033	1.994708221	13514.39319	78.36955152	0.999878764	0.975179163	0.255899105	0.652301665	0.392301781	0.417819365	0.842311459	0.496039037	104.0080182	0	1.32E-05	0	3.19E-05	0	0	NA	DEg	up
ENSG00000170248	PDCD6IP	0.576493758	0.371216162	1.755079742	1.900347151	14792.75059	10810.95691	0.999881369	0.999824251	0.469080553	0.895200784	0.523994797	0.743287225	1.194906954	0.622046112	103.8297996	0	4.47E-09	0	1.62E-08	0	0	NA	DEg	up
ENSG00000025156	HSF2	0.713068364	0.496464974	1.614966105	1.616385629	16208.48692	15485.26972	0.999900373	0.999895629	0.283970708	0.542605289	0.523346738	0.463384866	0.813907933	0.569333271	103.8044142	0	4.26E-05	0	9.55E-05	0	0	NA	DEg	up
ENSG00000144061	NPHP1	0.863214344	0.659558086	1.484147488	1.239962348	18040.63688	15342.09248	0.99991774	0.999919186	0.117575264	0.292850147	0.401486104	0.203010578	0.422135162	0.480913689	103.7361484	0	0.000994702	0	0.001734365	0	0	NA	DEg	up
ENSG00000168003	SLC3A2	0.131087636	0.073692033	4.826791748	5.803795318	3.797917395	2.009409423	0.440353099	0.257181207	3.523189585	5.181194907	0.67999557	4.194060212	5.376101861	0.780130347	103.7263724	2.83E-12	0	5.66E-12	0	0	0	NA	DEg	up
ENSG00000160886	LY6K	0.951809469	0.783776673	1.663116347	1.399684982	14801.38996	0.904215763	0.99988765	0.392471666	0.053295362	0.288932419	0.184456151	0.080146461	0.302644466	0.264820506	103.6983334	2.20E-12	2.05E-06	4.43E-12	5.54E-06	0	0	NA	DEg	up
ENSG00000143079	CTTNBP2NL	0.586972943	0.42798123	1.779908874	2.195087913	15265.65239	11564.80094	0.999883418	0.999810228	0.457689178	0.991185113	0.461759536	0.735150529	1.255631734	0.585482597	103.6839039	0	3.52E-13	0	1.75E-12	0	0	NA	DEg	up
ENSG00000093167	LRRFIP2	0.485751514	0.326819153	1.994425492	2.384632508	17252.38113	13282.62474	0.99988441	0.999820502	0.659479251	1.301665034	0.506642826	1.025630594	1.605288932	0.638907161	103.6479022	0	2.95E-12	0	1.38E-11	0	0	NA	DEg	up
ENSG00000147454	SLC25A37	0.290779285	0.198329542	2.519984754	2.974934079	18110.93688	10.57445425	0.999860878	0.780437758	1.229454841	1.977473066	0.621730259	1.787225386	2.384916748	0.749386907	103.5576147	3.67E-12	0	7.29E-12	0	0	0	NA	DEg	up
ENSG00000171621	SPSB1	0.900705689	0.734056305	1.470917465	1.421581823	11687.17486	13534.81923	0.999874158	0.99989498	0.085435313	0.2791381	0.306068263	0.146053702	0.378060725	0.386323394	103.49221	0	0.199329815	0	0.212724171	0	0	NA	DEs	up
ENSG00000102471	NDFIP2	0.650246025	0.464401363	1.628483978	1.887184997	11015.44769	16166.52543	0.999852185	0.99988328	0.353132628	0.763956905	0.462241556	0.569568755	1.010773751	0.56349777	103.4271967	0	3.84E-06	0	9.96E-06	0	0	NA	DEg	up
ENSG00000065135	GNAI3	0.234108018	0.148663517	3.001759581	3.622811173	10965.36721	18610.38747	0.999726326	0.999805372	1.705044752	2.716944172	0.62755973	2.299023596	3.084231146	0.745412224	103.3742362	0	0	0	0	0	0	NA	DEg	up
ENSG00000206560	ANKRD28	0.772857793	0.615233099	1.726622164	2.00077879	13205.24751	3.626212269	0.999869264	0.644431852	0.245728234	0.623898139	0.39385954	0.392188771	0.769833497	0.509446228	103.3057315	6.66E-16	1.08E-10	1.64E-15	4.45E-10	0	0	NA	DEg	up
ENSG00000111875	ASF1A	0.400555466	0.285153749	2.192833703	2.74574028	11896.9931	14775.28934	0.999815716	0.999814201	0.890968267	1.635651322	0.544717725	1.31448332	1.962781587	0.669704326	103.2959229	0	0	0	0	0	0	NA	DEg	up
ENSG00000164117	FBXO8	0.853089293	0.649599667	1.323705449	1.218698378	11322.30266	14803.32847	0.999883102	0.999917681	0.115134255	0.294809011	0.390538455	0.194467046	0.427032321	0.455391868	103.1650051	0	0.011581879	0	0.015890033	0	0	NA	DEg	up
ENSG00000179833	SERTAD2	0.862925483	0.653945536	1.558191029	1.191548406	18795.67246	10334.30363	0.999917105	0.999884713	0.126525631	0.295788443	0.427757182	0.213588283	0.412340842	0.517989637	103.161809	0	0.000437719	0	0.00081957	0	0	NA	DEg	up
ENSG00000095321	CRAT	0.82784124	0.627926922	1.450965718	1.397785531	14558.65875	15995.19937	0.999900347	0.99991262	0.15012205	0.374142997	0.401242444	0.249796583	0.520078355	0.48030567	103.0782107	0	0.198522062	0	0.211932379	0	0	NA	DEs	up
ENSG00000118971	CCND2	0.260342852	0.237620297	3.194033714	3.252869823	22.05500134	2.685830623	0.873498781	0.452258983	1.746135069	2.115572968	0.825372179	2.362489829	2.479921645	0.952646965	103.0257148	2.56E-11	0	4.80E-11	0	0	0	NA	DEg	up
ENSG00000137947	GTF2B	0.592024168	0.389949367	1.770035768	1.924985936	16319.54155	12252.85188	0.999891551	0.99984292	0.454841334	0.881488737	0.515992225	0.722131814	1.174338883	0.614926257	102.8721689	0	3.82E-06	0	9.92E-06	0	0	NA	DEg	up
ENSG00000012983	MAP4K5	0.672820977	0.483585266	1.645099453	1.870047717	10724.06793	19440.8842	0.999846621	0.999903818	0.329536208	0.713026445	0.462165479	0.538242474	0.965719882	0.557348444	102.8378904	0	1.78E-07	0	5.44E-07	0	0	NA	DEg	up
ENSG00000172667	ZMAT3	0.704427273	0.540038184	1.977928506	2.376385138	13406.29661	18434.68275	0.999852484	0.999871108	0.368185517	0.8834476	0.416759881	0.584621644	1.093046033	0.534855464	102.8049217	0	2.10E-07	0	6.37E-07	0	0	NA	DEg	up
ENSG00000166136	NDUFB8	0.054333047	0.023817188	6.117147644	7.368439608	7.519087331	6.240395887	0.55140494	0.45855473	5.014646054	7.11165524	0.705130646	5.784784378	7.19294809	0.804229963	102.7304223	0	0	0	0	0	0	NA	DEg	up
ENSG00000186834	HEXIM1	0.80013831	0.604756358	1.512437967	1.551256545	10951.67343	13942.81918	0.999861918	0.999888754	0.17371847	0.417238002	0.416353423	0.302278275	0.613124388	0.493012969	102.7138036	0	4.82E-06	0	1.24E-05	0	0	NA	DEg	up
ENSG00000087274	ADD1	0.560081422	0.350502253	1.807975293	1.910615093	12432.02172	11812.99722	0.999854592	0.999838288	0.497152156	0.911851126	0.545211978	0.795362083	1.240940255	0.640935033	102.6420643	0	1.93E-14	0	1.04E-13	0	0	NA	DEg	up
ENSG00000166997	CNPY4	0.804002294	0.593342035	1.488285627	1.392107628	13011.9711	14330.35172	0.999885635	0.999902865	0.173311635	0.36532811	0.474399946	0.29170057	0.566111655	0.515270383	102.6403681	0	0.00089327	0	0.00157284	0	0	NA	DEg	up
ENSG00000134690	CDCA8	0.570789695	0.63445774	2.418012003	3.252784902	14197.84916	6.761399893	0.999829721	0.675182257	0.751017087	1.051909892	0.713955722	1.037835639	1.189030362	0.872841999	102.6168396	0	0	0	0	0	0	NA	DEg	up
ENSG00000136436	CALCOCO2	0.698933362	0.478781303	1.595898939	1.584098606	15006.18224	14093.63487	0.999893662	0.999887614	0.29170057	0.579823702	0.503084935	0.480471928	0.825661117	0.58192389	102.5300333	0	0.003295365	0	0.005129221	0	0	NA	DEg	up
ENSG00000024526	DEPDC1	0.725572765	0.621981491	2.34084707	3.272383061	8.845178687	2.726612388	0.790734697	0.454511495	0.477624085	1.155729677	0.413266263	0.642392189	1.237022527	0.519305166	102.4851183	2.98E-07	4.44E-16	4.29E-07	2.59E-15	0	0	NA	DEg	up
ENSG00000177200	CHD9	0.283566111	0.149893572	2.613863912	3.005904048	16321.74986	10174.7532	0.99983988	0.99970466	1.295362083	2.005876592	0.645783538	1.8726607	2.555337904	0.732842689	102.4356037	0	0	0	0	0	0	NA	DEg	up
ENSG00000100644	HIF1A	0.269958893	0.214699142	2.75238922	3.394894692	10992.70821	17.9342409	0.999749679	0.840832992	1.448331977	2.322233105	0.623680704	2.009357201	2.666013712	0.753693498	102.3234619	0	0	0	0	0	0	NA	DEg	up
ENSG00000167535	CACNB3	0.873267626	0.683506001	1.544100714	1.333785627	19174.66259	14766.17577	0.999919478	0.999909681	0.109845403	0.261508325	0.420045529	0.195687551	0.422135162	0.463566101	102.2477863	0	0.007020935	0	0.010093721	0	0	NA	DEg	up
ENSG00000129292	PHF20L1	0.625209392	0.409524739	1.718344895	1.768193416	11480.10244	18272.25058	0.999850342	0.99990324	0.391781937	0.766895201	0.510867634	0.644019528	1.044074437	0.616832963	102.0423458	0	6.85E-07	0	1.96E-06	0	0	NA	DEg	up
ENSG00000150593	PDCD4	0.59850858	0.400849647	1.777343952	1.953467223	12176.05557	12505.11003	0.999854051	0.999843811	0.444263629	0.842311459	0.527433913	0.713588283	1.170421156	0.609685052	101.9805791	0	0.000108767	0	0.000228164	0	0	NA	DEg	up
ENSG00000245694	CRNDE	0.608642733	0.420223862	2.196574326	2.414049376	15894.82704	11840.12254	0.999861825	0.999796154	0.575671277	1.130264447	0.509324414	0.859641985	1.399608227	0.614201866	101.92336	0	2.07E-06	0	5.58E-06	0	0	NA	DEg	up
ENSG00000159479	MED8	0.475088735	0.354151934	2.130624746	2.697862641	11884.7649	10878.15767	0.999820759	0.999752054	0.758340114	1.507345739	0.503096333	1.118388934	1.742409403	0.641863464	101.9107465	0	0	0	0	0	0	NA	DEg	up
ENSG00000214517	PPME1	0.603095979	0.431384998	1.855286896	1.949855217	15570.85897	4.262471702	0.999880863	0.686131261	0.472335232	0.914789422	0.516332197	0.736371033	1.108716944	0.66416504	101.8154189	0	1.88E-13	0	9.52E-13	0	0	NA	DEg	up
ENSG00000188690	UROS	0.359768347	0.226463462	2.245042419	2.686820837	15223.70507	10747.67086	0.999852552	0.999750071	0.964198535	1.673849167	0.576036691	1.437347437	2.078354554	0.691579516	101.7033854	0	0	0	0	0	0	NA	DEg	up
ENSG00000176871	WSB2	0.695541554	0.488050573	1.611522275	1.687391207	10135.28416	12151.97298	0.999841024	0.999861162	0.295768918	0.659157689	0.448707378	0.490642799	0.863858962	0.567966324	101.6924165	0	0.000335415	0	0.000643548	0	0	NA	DEg	up
ENSG00000126091	ST3GAL3	0.8756861	0.693266218	1.41050747	1.337909262	17726.98158	12364.86915	0.999920438	0.999891809	0.100895037	0.264446621	0.381532713	0.17534581	0.410381978	0.427274634	101.6212638	0	0.046659448	0	0.055712774	0	0	NA	DEg	up
ENSG00000135677	GNS	0.842322167	0.653746265	1.522297348	1.479385993	16249.74478	10493.43646	0.999906327	0.999859038	0.137917006	0.344760039	0.400037678	0.240032547	0.512242899	0.468591262	101.5046731	0	0.016110217	0	0.021385097	0	0	NA	DEg	up
ENSG00000114857	NKTR	0.213868773	0.114984372	2.759908308	3.262502559	16001.69892	11275.95289	0.999827554	0.999710751	1.534987795	2.381978452	0.644417162	2.169650122	2.887365328	0.751429028	101.3550443	0	0	0	0	0	0	NA	DEg	up
ENSG00000232119	MCTS1	0.260154589	0.190553598	2.739010397	3.404946174	13241.11129	16499.57229	0.999793186	0.999793677	1.461757526	2.449559256	0.596743077	2.026444264	2.75612145	0.735252165	101.3511818	0	0	0	0	0	0	NA	DEg	up
ENSG00000196712	NF1	0.611322549	0.396826065	1.672651871	1.742333986	16872.2833	15978.70144	0.999900874	0.999890971	0.393816111	0.734573947	0.536114999	0.65012205	1.05093046	0.61861567	101.3034222	0	0.000435076	0	0.000815095	0	0	NA	DEg	up
ENSG00000075142	SRI	0.063722488	0.042356206	5.487165872	6.738907192	6.608768816	4.987508457	0.546362806	0.425322503	4.377135883	6.263467189	0.698835924	5.137510171	6.453476983	0.796084062	101.1663311	0	0	0	0	0	0	NA	DEg	up
ENSG00000183496	MEX3B	0.945506837	0.808186075	1.43343278	1.368449959	11094.33881	17403.76523	0.999870813	0.999921377	0.043531326	0.169441724	0.256910313	0.078112286	0.262487757	0.297584494	101.1543577	0	0.034833716	0	0.042700891	0	0	NA	DEg	up
ENSG00000134901	KDELC1	0.787052536	0.57452362	1.436691385	1.378877371	18156.90441	16838.39933	0.99992088	0.999918118	0.185109845	0.394711068	0.468975564	0.305939788	0.586679726	0.521476668	101.1358145	0	0.000524384	0	0.000969297	0	0	NA	DEg	up
ENSG00000125037	EMC3	0.405108624	0.280701693	2.087888208	2.584409835	12965.67963	18242.36877	0.999838994	0.999858349	0.819772172	1.514201763	0.541388996	1.242066721	1.858961802	0.668150749	101.1195564	0	0	0	0	0	0	NA	DEg	up
ENSG00000136861	CDK5RAP2	0.629570018	0.436465395	1.919788959	2.101260849	19091.38592	11538.14435	0.999899452	0.999817919	0.445077299	0.892262488	0.498818795	0.711147274	1.184133203	0.600563579	101.025038	0	2.98E-06	0	7.86E-06	0	0	NA	DEg	up
ENSG00000111186	WNT5B	0.956847424	0.832402146	1.442456837	1.425920712	11066.70722	16488.47834	0.999869675	0.999913528	0.03458096	0.168462292	0.205274188	0.062245728	0.238981391	0.260462658	100.9488824	2.00E-13	0.017010905	4.29E-13	0.022451117	0	0	NA	DEg	up
ENSG00000120675	DNAJC15	0.956364063	0.79611269	2.377466269	2.161705279	4.231453615	0.671560513	0.64026402	0.237027008	0.074043938	0.359451518	0.205991446	0.10374288	0.440744368	0.235381069	100.9364135	1.42E-10	0.001129669	2.55E-10	0.001944945	0	0	NA	DEg	up
ENSG00000117395	EBNA1BP2	0.300298044	0.260018401	2.918829793	3.278531513	13856.91482	5.732444156	0.999789404	0.636162428	1.518307567	2.221351616	0.683506184	2.042310822	2.426052889	0.841824525	100.931259	0	0	0	0	0	0	NA	DEg	up
ENSG00000179387	ELMOD2	0.7065562	0.483446025	1.581899393	1.528247137	11424.69023	15788.21163	0.999861556	0.999903213	0.281529699	0.554358472	0.507847743	0.464198535	0.789422135	0.588023207	100.9300415	0	0.014633119	0	0.019622549	0	0	NA	DEg	up
ENSG00000119900	OGFRL1	0.838978465	0.659242288	1.816615678	1.759057014	238.0970674	17687.23373	0.992428045	0.999900556	0.185109845	0.479921645	0.385708474	0.292514239	0.599412341	0.488001696	100.8527132	0	0.043996775	0	0.052738806	0	0	NA	DEg	up
ENSG00000103355	PRSS33	0.974746322	0.874946554	1.723762761	1.840545236	16992.13814	5.955593287	0.999898566	0.763915786	0.024003255	0.158667973	0.151279772	0.043531326	0.230166503	0.18912972	100.8445311	7.00E-11	0.070519403	1.28E-10	0.081148031	0	0	NA	DEs	up
ENSG00000231925	TAPBP	0.62455414	0.447688497	1.831291612	2.131545646	11184.88456	18728.11027	0.999836298	0.999886198	0.436533767	0.920666014	0.474149975	0.687550854	1.177277179	0.584017822	100.7849127	0	7.53E-09	0	2.66E-08	0	0	NA	DEg	up
ENSG00000121289	CEP89	0.693669133	0.479342818	1.661440036	1.664814514	11247.86633	11082.14891	0.99985231	0.999849798	0.307160293	0.637610186	0.481736803	0.508950366	0.866797258	0.587161948	100.7511167	0	1.32E-05	0	3.18E-05	0	0	NA	DEg	up
ENSG00000164031	DNAJB14	0.487500844	0.285802977	1.952810379	2.068033307	13845.60233	15653.04384	0.999858978	0.9998679	0.648087876	1.096963761	0.590801537	1.00081367	1.47698335	0.677606603	100.6638677	0	2.96E-06	0	7.81E-06	0	0	NA	DEg	up
ENSG00000133169	BEX1	0.334900421	0.243707039	3.089646286	3.271278718	26.782106	3.076099039	0.896569634	0.484625172	1.529698942	2.100881489	0.728122434	2.054922701	2.474045054	0.830592272	100.5558669	0	0	0	0	0	0	NA	DEg	up
ENSG00000172590	MRPL52	0.047940228	0.047128886	5.823526156	6.604090156	8.680617038	3.713187034	0.598492232	0.3598999	4.781936534	6.317335945	0.756954605	5.544344996	6.292850147	0.881054668	100.5080986	0	0	0	0	0	0	NA	DEg	up
ENSG00000141448	GATA6	0.991133038	0.908349454	1.514110232	1.378570139	14916.16968	15010.0551	0.999898502	0.999908165	0.008136697	0.092066601	0.088378374	0.013425549	0.126346719	0.10625958	100.4610387	1.23E-05	0.203787437	1.58E-05	0.217157458	0	0	NA	DEs	up
ENSG00000177576	C18orf32	0.81469291	0.605271929	1.481937394	1.34485459	17485.27425	18733.46346	0.999915254	0.999928216	0.157851912	0.362389814	0.435585952	0.274613507	0.530852106	0.517306994	100.3463618	0	0.003187656	0	0.004979022	0	0	NA	DEg	up
ENSG00000115446	UNC50	0.471989998	0.274590062	1.976347594	2.111676815	10859.53681	16465.07071	0.999818041	0.999871765	0.684296176	1.149853085	0.59511618	1.043531326	1.531831538	0.681231128	100.3314662	0	0	0	0	0	0	NA	DEg	up
ENSG00000113580	NR3C1	0.880189404	0.70964018	1.616329217	1.541539075	15619.47079	17371.52796	0.999896529	0.999911268	0.121643613	0.357492654	0.340268845	0.193653377	0.447600392	0.432647916	100.3306124	0	0.031283862	0	0.038792351	0	0	NA	DEg	up
ENSG00000119673	ACOT2	0.956270965	0.819304639	1.479263158	1.219578643	10902.04682	12409.06349	0.999864332	0.999901728	0.03539463	0.139079334	0.254492373	0.064686737	0.220372184	0.293534039	100.2353043	3.20E-14	0.000681362	7.19E-14	0.001228608	0	0	NA	DEg	up
ENSG00000124786	SLC35B3	0.79356671	0.58653487	1.472174164	1.418933982	12217.85337	16969.04429	0.999879521	0.999916388	0.176566314	0.428011753	0.412526789	0.303905614	0.586679726	0.518009403	100.1992506	0	0.001379384	0	0.002329417	0	0	NA	DEg	up
ENSG00000160410	SHKBP1	0.376081582	0.258824699	2.207889154	2.722200836	10105.56173	15270.81724	0.999781565	0.99982177	0.927583401	1.656219393	0.560060705	1.377542718	2.017629775	0.682752968	100.1643162	0	0	0	0	0	0	NA	DEg	up
ENSG00000270629	NBPF14	0.89872977	0.719615285	1.586841035	1.271514445	14249.7286	12785.50508	0.999888653	0.99990056	0.091131001	0.230166503	0.395935114	0.160699756	0.356513222	0.450753986	100.0865989	0	0.005007479	0	0.007453292	0	0	NA	DEg	up
ENSG00000148926	ADM	0.572246712	0.52391745	2.94364508	3.764810128	3.03105209	0.92731402	0.507314765	0.19763203	0.952400325	1.791380999	0.531657043	1.259153784	1.792360431	0.702511483	100.0366956	0.061509541	0	0.063911172	0	0	0	NA	DEa	up
ENSG00000156535	CD109	0.961410697	0.836440236	1.423262338	1.311420281	15101.32634	19465.38716	0.999905761	0.999932633	0.032953621	0.161606268	0.203913011	0.054922701	0.214495593	0.256055151	99.85221658	5.72E-13	0.062412549	1.19E-12	0.072525589	0	0	NA	DEs	up
ENSG00000121073	SLC35B1	0.393987993	0.254532326	2.167057133	2.589596311	15311.93639	10362.04685	0.999858493	0.999750151	0.879170057	1.561214496	0.563132138	1.313262815	1.930460333	0.680284797	99.84893229	0	0	0	0	0	0	NA	DEg	up
ENSG00000162944	RFTN2	0.960004135	0.834901049	1.627504664	1.400046085	10033.91866	18621.6681	0.999837826	0.999924822	0.036208299	0.142997062	0.253210094	0.065093572	0.231145935	0.281612445	99.84175833	2.22E-16	0.009263287	5.62E-16	0.012985539	0	0	NA	DEg	up
ENSG00000112029	FBXO5	0.634903681	0.598052901	2.328934419	2.936246457	12141.89094	3.833553924	0.999808227	0.566272816	0.604149715	1.027424094	0.588023698	0.850284784	1.180215475	0.720448768	99.83016057	0	0	0	0	0	0	NA	DEg	up
ENSG00000151694	ADAM17	0.607270769	0.37962732	1.795243895	1.711397434	14857.95006	14920.08328	0.999879187	0.999885309	0.426362897	0.730656219	0.583534206	0.705044752	1.061704212	0.664068904	99.5129678	0	1.46E-07	0	4.49E-07	0	0	NA	DEg	up
ENSG00000181789	COPG1	0.621878422	0.424647686	1.673081331	1.83850218	10269.78739	14971.01013	0.999837114	0.999877211	0.396663954	0.798237023	0.496925028	0.632628153	1.057786484	0.598067911	99.47983659	0	5.43E-05	0	0.000119773	0	0	NA	DEg	up
ENSG00000102753	KPNA3	0.36586564	0.210423455	2.229418741	2.546647186	15763.62248	15324.26773	0.999858592	0.999833844	0.955655004	1.601371205	0.596772941	1.413751017	2.010773751	0.703088061	99.33228823	0	0	0	0	0	0	NA	DEg	up
ENSG00000188677	PARVB	0.732439606	0.537481793	1.585918277	1.700439302	17890.6845	11084.43164	0.999911363	0.999846616	0.261187958	0.603330069	0.43291056	0.424328723	0.786483839	0.539526308	99.32435707	0	2.76E-05	0	6.35E-05	0	0	NA	DEg	up
ENSG00000144730	IL17RD	0.874434237	0.713824494	1.827367898	1.844719433	18322.77854	13814.99137	0.999900278	0.999866488	0.136289666	0.351616063	0.38760933	0.229454841	0.52791381	0.434644514	99.28091628	0	0.024626091	0	0.031252739	0	0	NA	DEg	up
ENSG00000073921	PICALM	0.703348754	0.492650779	1.627881084	1.644776371	12805.1399	13957.05791	0.999872889	0.999882168	0.297396257	0.612144956	0.485826526	0.482912937	0.834476004	0.578702006	99.25257007	0	9.44E-06	0	2.33E-05	0	0	NA	DEg	up
ENSG00000108465	CDK5RAP3	0.383519043	0.218283483	2.23386596	2.505849389	16831.24849	15978.31715	0.999867296	0.999843196	0.932058584	1.499510284	0.62157532	1.377135883	1.958863859	0.703027868	99.23148527	0	0	0	0	0	0	NA	DEg	up
ENSG00000172081	MOB3A	0.886754815	0.704625892	1.480116894	1.283253394	17714.71731	10681.80797	0.999916454	0.99987988	0.098047193	0.276199804	0.354986468	0.167615948	0.379040157	0.442211584	99.1953915	0	0.015295762	0	0.020419715	0	0	NA	DEg	up
ENSG00000141380	SS18	0.459376166	0.287883696	1.924967618	2.206113015	14621.63776	15698.27242	0.999868365	0.999859488	0.666395443	1.212536729	0.549587841	1.040683483	1.571008815	0.662430072	98.94408542	0	0	0	0	0	0	NA	DEg	up
ENSG00000186480	INSIG1	0.541726399	0.428658799	2.322368871	2.639972739	10976.90193	3.43071459	0.999788476	0.565127868	0.73189585	1.318315377	0.555175084	1.064279902	1.508325171	0.705603753	98.93486837	0	0	0	0	0	0	NA	DEg	up
ENSG00000183840	GPR39	0.987271074	0.884267706	1.214534946	1.007086337	11281.45843	14097.91062	0.999892354	0.99992857	0.009357201	0.087169442	0.107344969	0.015459723	0.1165524	0.132641828	98.88816539	6.53E-05	0.170071303	7.97E-05	0.183506608	0	0	NA	DEs	up
ENSG00000085998	POMGNT1	0.623713657	0.411083955	1.676916594	1.732960682	10472.90203	11411.12949	0.999839906	0.999848157	0.378763222	0.741429971	0.51085502	0.631000814	1.020568071	0.618283907	98.80122701	0	0.001083917	0	0.001875955	0	0	NA	DEg	up
ENSG00000137166	FOXP4	0.900223183	0.734154673	1.508656884	1.392635563	19035.34182	16661.04013	0.999920751	0.999916421	0.084214809	0.24387855	0.345314537	0.150528885	0.370225269	0.40658728	98.78878219	0	0.004072895	0	0.006206683	0	0	NA	DEg	up
ENSG00000173409	ARV1	0.755183234	0.54946695	1.518878959	1.526108517	14145.35247	15162.16152	0.999892635	0.999899358	0.225793328	0.475024486	0.475329872	0.37184703	0.687561214	0.540820253	98.7164949	0	0.002170587	0	0.003504722	0	0	NA	DEg	up
ENSG00000131871	SELENOS	0.211180505	0.148502066	3.093477395	3.650880623	11089.4754	14.65364343	0.999721122	0.800547634	1.817737998	2.773751224	0.655335627	2.440195281	3.108716944	0.784952546	98.68009712	0	0	0	0	0	0	NA	DEg	up
ENSG00000140526	ABHD2	0.906222318	0.746242485	1.479354985	1.412655936	10821.15483	18613.46913	0.999863309	0.999924111	0.078519121	0.239960823	0.32721642	0.138730675	0.358472086	0.387005518	98.62508965	0	0.010548268	0	0.01461507	0	0	NA	DEg	up
ENSG00000127838	PNKD	0.264719406	0.191879301	2.614366971	3.246913951	14573.56257	15443.71806	0.999820641	0.999789802	1.352725793	2.240940255	0.603642061	1.922294548	2.623898139	0.732610203	98.61140865	0	0	0	0	0	0	NA	DEg	up
ENSG00000162813	BPNT1	0.808820401	0.596239218	1.461952647	1.309917308	10546.37722	14120.68175	0.999861398	0.999907243	0.164768104	0.36043095	0.457141941	0.279495525	0.528893242	0.528453576	98.55163136	0	3.00E-05	0	6.88E-05	0	0	NA	DEg	up
ENSG00000169129	AFAP1L2	0.948814805	0.813285887	1.406846982	1.306160913	14603.21234	12374.64074	0.999903671	0.99989446	0.040683483	0.155729677	0.261244249	0.072009764	0.24387855	0.295268952	98.51344062	0	0.145996229	0	0.159250629	0	0	NA	DEs	up
ENSG00000100994	PYGB	0.816428872	0.633006596	1.524762439	1.590604653	10873.62979	287.5189156	0.999859794	0.994498263	0.168429618	0.443682664	0.379617306	0.27990236	0.58374143	0.479497163	98.51332906	0	0.121774918	0	0.13440773	0	0	NA	DEs	up
ENSG00000166313	APBB1	0.710113656	0.490877048	1.547979958	1.510154003	11222.94673	17046.15906	0.999862089	0.999911416	0.266069976	0.518119491	0.513530142	0.448738812	0.768854065	0.583646277	98.45128341	0	0.000915639	0	0.001608707	0	0	NA	DEg	up
ENSG00000136859	ANGPTL2	0.927725496	0.787274333	1.474804944	1.505574004	12898.78759	13355.35471	0.999885676	0.999887281	0.060618389	0.202742409	0.29899215	0.106590724	0.320274241	0.332810793	98.44401719	0	0.038250937	0	0.046478498	0	0	NA	DEg	up
ENSG00000183291	SELENOF	0.137796308	0.085658194	3.364323618	4.03302257	18778.03318	11398.86	0.999820869	0.999646316	2.202196908	3.261508325	0.675208121	2.900732303	3.687561214	0.78662621	98.39989625	0	0	0	0	0	0	NA	DEg	up
ENSG00000023318	ERP44	0.386623681	0.207307112	2.558900155	2.700968099	16091.89672	11331.48092	0.999841007	0.999761697	1.122864117	1.735553379	0.646977575	1.569568755	2.141038198	0.733087694	98.37545067	0	5.68E-09	0	2.03E-08	0	0	NA	DEg	up
ENSG00000182934	SRPRA	0.606208534	0.410411491	1.688122168	1.857235299	10671.53961	10999.78177	0.999841836	0.999831186	0.403173312	0.809990206	0.497750848	0.664768104	1.095004897	0.607091444	98.37409104	0	1.75E-11	0	7.66E-11	0	0	NA	DEg	up
ENSG00000174501	ANKRD36C	0.903620923	0.735240292	1.557620785	1.346554152	13209.07785	18942.91131	0.999882093	0.99992892	0.084621644	0.233104799	0.36301974	0.15012205	0.356513222	0.421084103	98.28639411	0	0.026474182	0	0.033345147	0	0	NA	DEg	up
ENSG00000164305	CASP3	0.463040812	0.331513188	2.273750733	2.203582208	11021.85476	2.737787101	0.999793748	0.554054338	0.837672905	1.179236043	0.710352189	1.22091131	1.473065622	0.828823436	98.26284906	0	0	0	0	0	0	NA	DEg	up
ENSG00000162734	PEA15	0.631570543	0.458278164	1.820893147	2.12439766	17291.40211	10844.30393	0.999894705	0.999804139	0.427583401	0.906953967	0.471449949	0.670870627	1.150832517	0.582943753	98.10035876	0	1.47E-08	0	5.05E-08	0	0	NA	DEg	up
ENSG00000111832	RWDD1	0.09773068	0.059449946	4.072546011	4.729763816	16045.66317	18.29817144	0.999746255	0.79460756	2.910089504	4.049951028	0.718549307	3.67453214	4.448579824	0.82600117	98.0899671	0	0	0	0	0	0	NA	DEg	up
ENSG00000142156	COL6A1	0.202148549	3.73E-09	3.06202757	2.673849169	1.311485935	0.43800813	0.299870101	0.140754568	1.874288039	2.457394711	0.762713467	2.443043124	2.673849167	0.913680231	98.04543953	8.77E-08	0	1.31E-07	0	0	0	NA	DEg	up
ENSG00000126218	F10	0.964048145	0.854398474	1.686099036	1.681699307	12756.05771	12470.77832	0.999867837	0.999865167	0.03458096	0.159647405	0.216608345	0.060618389	0.244857982	0.2475655	97.88881983	1.12E-14	0.043906959	2.59E-14	0.052640942	0	0	NA	DEg	up
ENSG00000142552	RCN3	0.743767822	0.585115136	1.702077955	2.079804794	13953.49779	30.90866935	0.999878033	0.936953592	0.274206672	0.702252693	0.390467242	0.436126932	0.86287953	0.505432007	97.79766317	0	5.10E-08	0	1.66E-07	0	0	NA	DEg	up
ENSG00000150456	EEF1AKMT1	0.804127409	0.602509218	1.547393976	1.453781229	17352.75108	16578.73881	0.999910835	0.999912318	0.181448332	0.401567091	0.451850602	0.303091945	0.577864838	0.524503179	97.71252228	0	0.004901615	0	0.007309575	0	0	NA	DEg	up
ENSG00000162517	PEF1	0.351450301	0.20660173	2.329789902	2.68869079	16677.69628	11459.93465	0.999860325	0.999765438	1.034174125	1.750244858	0.590873969	1.51098454	2.133202742	0.708317363	97.65953741	0	0	0	0	0	0	NA	DEg	up
ENSG00000147854	UHRF2	0.755264506	0.567114442	1.52769594	1.660723024	12948.15244	14265.70408	0.999882028	0.9998836	0.222131814	0.55337904	0.401409881	0.373881204	0.718903036	0.520071811	97.63222383	0	1.50E-05	0	3.60E-05	0	0	NA	DEg	up
ENSG00000125347	IRF1	0.934135628	0.783296586	1.624517405	1.509575121	13841.51274	2.78029979	0.999882648	0.648107427	0.063873068	0.273261508	0.233743376	0.106997559	0.327130264	0.327079364	97.62752485	3.00E-15	0.002080283	7.12E-15	0.003372865	0	0	NA	DEg	up
[truncated: 22,337 more rows]
