# Supplementary material for: ETV4 is a mechanical transducer linking cell crowding dynamics to lineage specification
Source: Nat Cell Biol. 2024 May 3;26(6):903–16. doi: 10.1038/s41556-024-01415-w (PMC11178500; doi:10.1038/s41556-024-01415-w)
Supplement: Supplementary file 7 — Antibodies and reagents used in this study. [file 41556_2024_1415_MOESM7_ESM.csv]

Antibodies	Source	Identifier
Mouse anti-Pax-6	Santa Cruz	SC-81649
Mouse anti-Oct-3/4 (C-10)	Santa Cruz	SC-5279
Rabbit anti-SOX2	Millipore	AB5603
Rat anti-beta1 integrin (CD29)	BD	553715
Rabbit anti-ETV1	NOVUSBIO	NBP2-57731
Rabbit anti-ETV4	Proteintech	10684-1-AP
Rabbit anti-ETV5	Proteintech	13011-1-AP
Rabbit anti-Ki-67 (D3B5)	Cell Signaling Technology	9129S
Rabbit anti-pFAK (D20B1)	Cell Signaling Technology	8556S
Rabbit anti-pERK [P-p44/42 MAPK(T202/Y204)]	Cell Signaling Technology	4370S
Rabbit anti-pAkt	Cell Signaling Technology	9271T
Rabbit anti-FGFR1 (D8E4)	Cell Signaling Technology	9740S
Rabbit anti-HA-Tag (C29F4)	Cell Signaling Technology	3724S
Rat anti-HA-Tag (3F10)	Roche	12158167001
Rabbit anti-pMLC	Cell Signaling Technology	3674S
Goat anti-Nanog	R&D	AF1997
Goat anti-Brachyury	R&D	AF2085
Mouse anti-EEA1	BD	610456
Rabbit anti-COP1	BETHYL	A300-894A
Rabbit anti-paxillin	NOVUSBIO	NBP2-57097
Mouse anti-ZO1	ThermoFisher Scientific	33-9100
Mouse anti-E-Cad	Cell Signaling Technology	14472S
Rabbit anti-MMP14	NOVUSBIO	NBP2-67415
Rabbit anti-GFP	ThermoFisher Scientific	A11122
Mouse anti-YAP	Santa Cruz	SC-101199
Rabbit anti-YAP/TAZ	Cell Signaling Technology	8418S
mouse anti-¥â-actin	Santa Cruz	SC-47778
anti-Rabbit IgG (H+L) Secondary Antibody, HRP	ThermoFisher Scientific	31460
anti-Mouse IgG (H+L) Secondary Antibody, HRP	ThermoFisher Scientific	31430
anti-Goat IgG (H+L) Cross-Adsorbed Secondary Antibody, Alexa Fluor 488	ThermoFisher Scientific	A-11055
anti-Mouse IgG (H+L) Highly Cross-Adsorbed Secondary Antibody, Alexa Fluor Plus 555	ThermoFisher Scientific	A-32773
anti-Mouse IgG (H+L) Highly Cross-Adsorbed Secondary Antibody, Alexa Fluor 647	ThermoFisher Scientific	A-31571
anti-Rabbit IgG (H+L) Highly Cross-Adsorbed Secondary Antibody, Alexa Fluor 488	ThermoFisher Scientific	A-21206
anti-Rabbit IgG (H+L) Highly Cross-Adsorbed Secondary Antibody, Alexa Fluor 555	ThermoFisher Scientific	A-31572
anti-Rat IgG (H+L) Cross-Adsorbed Secondary Antibody, Alexa Fluor 555	ThermoFisher Scientific	A-21434
Chemicals, peptides and recombinant proteins	Source	Identifier
BB94	Selleckchem	S7155
GM6001	TOCRIS	2983
PD0325901	Sigma	PZ0162
U0126	Millipore	662005
Cycloheximide	TOCRIS	970
A83-01	TOCRIS	2939
SU5402	Sigma	SML0443
Dynasore	TOCRIS	2897
Ptstop2	SIGMA	SML1169
RGDS	TOCRIS	3498
PND1186	TOCRIS	6891
ML-7	Selleck Chemicals	S8388
Y-27632	Tocris/Fisher	1254/10
Blebbistatin	PeproTech	8567182
Dorsomorphin	TOCRIS	3093
SB431542	PeproTech	3014193
Recombinant Human BMP-4 Protein	R&D	314-BP-010
Lenti-X concentrator	Takara Bio	631232
Puromycin	Gibco	A11138-03
16% methanol-free formaldehyde	ThermoFisher Scientific	28908
Triton X-100	Sigma	T8787
SuperiorScript III Master Mix	Enzynomics	RT300S
TOPreal¢â qPCR 2X PreMIX	Enzynomics	RT500M
BSA Protein Assay kit	ThermoFisher Scientific	23209
Protease Inhibitor Cocktail Kit5	Quartett	P3100005
QUAzol Lysis reagent	QIAGEN	79306
Acrylamide gel	Luminano	LP04150G
Click-iT¢ç EdU Imaging Kit	ThermoFisher Scientific	C10337
Hypoxyprobe kit	Hypoxyprobe	HP1-100Kit
Culture reagents	Source	Identifier
mTeSR1	Stem Cell Technologies	85875
TeSR-E8	Stem Cell Technologies	5990
DMEM/F-12, GlutaMAX¢â supplement	Welgene	LM002-04
Knockout Replacement Serum	Life Technologies	10828-028
Matrigel hESC-Qualified Matrix	Corning	356277
Vitronectin (VTN-N) Recombinant Human Protein	ThermoFisher Scientific	A14700
StemPro Accutase	Life Technologies	A1110501
ReLeSR	Stem Cell Technologies	5872
MEM Non-essential amino acids (100X)	Life Technologies	11140-050
2-Mercaptoethanol	ThermoFisher Scientific	31350-010
DMEM	Welgene	LM001-07
Fetal bovine serum	Young In Frontier	US-FBS-500
Penicillin-Streptomycin	Welgene	LS202-02
0.25% Trypsin-EDTA (1X), Phenol Red	Welgene	LS015-10
