# Supplementary material for: ETV4 is a mechanical transducer linking cell crowding dynamics to lineage specification
Source: Nat Cell Biol. 2024 May 3;26(6):903–16. doi: 10.1038/s41556-024-01415-w (PMC11178500; doi:10.1038/s41556-024-01415-w)
Supplement: Supplementary file 8 — Plasmids used in this study. [file 41556_2024_1415_MOESM8_ESM.csv]

Recombinant DNA	Source	More info.
pLV-EF1A>EGFP	Vectorbuilder	https://en.vectorbuilder.com
pBOB-GFP	Seung Tae Baek at POSTECH
pLKO.1-Scramble_shRNA	Addgene	1864
pLKO.1-shGFP	Addgene	12273
pLV-EGFP/Puro-U6>Scramble_shRNA	Vectorbuilder	https://en.vectorbuilder.com
pLKO.1-ETV4 sh1	Addgene	74975
pLV-EGFP:T2A:Puro-U6>ETV4 sh1	Vectorbuilder	https://en.vectorbuilder.com
pLV-EGFP:T2A:Puro-U6>ETV4 sh2	Vectorbuilder	https://en.vectorbuilder.com
pLV[Exp]-EF1A>hETV4[NM_001079675.3]/HA:IRES:Puro	Vectorbuilder	https://en.vectorbuilder.com
pLV[Exp]-EF1A>hMMP14[NM_004995.4]:IRES:EGFP	Vectorbuilder	https://en.vectorbuilder.com
pLV-EGFP:T2A:Puro-U6>shCOP1	Vectorbuilder	https://en.vectorbuilder.com
pBOB-GFP-P2A-KRAS p.G12V	Seung Tae Baek at POSTECH
pLV[shRNA]-EGFP:T2A:Puro-U6>FGFR1 sh1	Vectorbuilder	https://en.vectorbuilder.com
pLV[shRNA]-EGFP:T2A:Puro-U6>FGFR1 sh2	Vectorbuilder	https://en.vectorbuilder.com
pLKO.1-YAP1 sh1	Addgene	42540
pLKO.1-YAP1 sh2	Addgene	42541
tetO-FUW-eGFP-RHOA-Q63L	Addgene	73081
pLenti-rtTA	Kenneth S. Kosik at UC Santa Barbara
pMD2.G	Addgene	12259
psPAX2	Addgene	12260
pLVX-EF1a-EGFP-RAB5A-IRES-Puro	Addgene	134858
pLVX-EF1a-EGFP-RAB7A-IRES-Puro	Addgene	133027
pLVX-EF1a-EGFP-RAB11B-IRES-Puro	Addgene	134860
pLVX-EF1a-EGFP-LAMP1-IRES-Puro	Addgene	134868
pLentiPGK Puro DEST ERKKTRClover	Addgene	90227
pLentiPGK Puro DEST JNKKTRClover	Addgene	59151
pLentiPGK Puro DEST p38KTRClover	Addgene	59152
