# Supplementary material for: ETV4 is a mechanical transducer linking cell crowding dynamics to lineage specification
Source: Nat Cell Biol. 2024 May 3;26(6):903–16. doi: 10.1038/s41556-024-01415-w (PMC11178500; doi:10.1038/s41556-024-01415-w)
Supplement: Supplementary file 9 — qPCR primers used in this study. [file 41556_2024_1415_MOESM9_ESM.csv]

qPCR primers	Forward (5'-3')	Reverse (3'-5')
PAX6	GGCTAGCGAAAAGCAACAGA	TGGTATTCTCTCCCCCTCCT
OTX1	CACCGCAGCAGCCTCTTATCC	TGCATGGGCGCTAGGTATGAG
ZBTB16	AAGCGGTTCCTGGATAGTTTG	CATGTCAGTGCCAGTATGGGT
SOX17	CGCTTTCATGGTGTGGGCTAAG	CGCTCTGCCTCCTCCACGAAG
EOMES	TGTTCGTAGAGGTGGTGCTG	ATTTGCGCCTTTGTTATTGG
Brachyury	ACAATGCCAGCCCACCTACCAG	CGTACTGGCTGTCCACGATGTCTG
ETV4	GGACTTCGCCTACGACTCAG	CGCAGAGGTTTCTCATAGCC
MMP2	GATACCCCTTTGACGGTAAGGA	CCTTCTCCCAAGGTCCATAGC
MMP9	GGGACGCAGACATCGTCATC	TCGTCATCGTCGAAATGGGC
MMP14	GCAGAAGTTTTACGGCTTGC	TAGCGCTTCCTTCGAACATT
MMP15	AGGTCCATGCCGAGAACTG	GTCTCTTCGTCGAGCACACC
COP1	TTTCGGCTGTGCAGATCACT	AGCTGACTGTCTGTTGAGGC
FGFR1	GCCCAGACAACCTGCCTTAT	CACGTATACTCCCCTGCGTC
DUSP6	CATCTCGGATCACTGGAGCC	CACAGTGACTGAGCGGCTAA
YAP	CACAGCATGTTCGAGCTCAT	GATGCTGAGCTGTGGGTGTA
CTGF	CCAATGACAACGCCTCCTG	TGGTGCAGCCAGAAAGCTC
CYR61	AGCCTCGCATCCTATACAACC	TTCTTTCACAAGGCGGCACTC
GAPDH	GAAGGTGAAGGTCGGAGTC	GAAGATGGTGATGGGATTTC
Oligo	Sequence	Dye
TD0	GCCGCGTCTTTATGGCTGGGGATGGTGTGGGTTGCGGCGCCGCGTCTTTATGGCTGGGGATGGTGTGGGTTGCGGC	cy5
