# Supplementary material for: ETV4 is a mechanical transducer linking cell crowding dynamics to lineage specification
Source: Nat Cell Biol. 2024 May 3;26(6):903–16. doi: 10.1038/s41556-024-01415-w (PMC11178500; doi:10.1038/s41556-024-01415-w)
Supplement: Supplementary file 10 — Model variables and value used in this study. [file 41556_2024_1415_MOESM10_ESM.csv]

Model variables	Value
C	number of cells in mm2
r*	1/3000 ¡¿ radius in ¥ìm
t*	0.8 ¡¿ time in days
Initial conditions	Value
ro*	0.25 ¡¾0.05 mm
Model parameters	Value
D	0.01 ¡¾0.001 ¥ìm2/days
¥á	0.58/days
¥â	2 ¡¿ 10-4 ¡¾1¡¿10-5 mm2
