# Supplementary material for: ETV4 is a mechanical transducer linking cell crowding dynamics to lineage specification
Source: Nat Cell Biol. 2024 May 3;26(6):903–16. doi: 10.1038/s41556-024-01415-w (PMC11178500; doi:10.1038/s41556-024-01415-w)
Supplement: Supplementary file 11 — P values in this study. [file 41556_2024_1415_MOESM11_ESM.xlsx]

## Sheet: Fig.1
1b
	Category	Term ID	Padj
	INTERPRO	IPR013087:Zinc finger C2H2-type/integrase DNA-binding domain	1.16224e-09
	INTERPRO	IPR000418:Ets domain	1.16224e-09
	INTERPRO	IPR004827:Basic-leucine zipper domain	0.000114078
	INTERPRO	IPR006715:PEA3-type ETS-domain transcription factor, N-terminal	0.000206579
	INTERPRO	IPR008917:Eukaryotic transcription factor, Skn-1-like, DNA-binding	0.00735783
	INTERPRO	IPR011598:Myc-type, basic helix-loop-helix (bHLH) domain	0.0187612
	INTERPRO	IPR016311:Transforming protein C-ets	0.0395983
1d
		ETV1		ETV4		ETV5		OCT4
		Low	High	Low	High	Low	High	Low	High
	p.val vs Low		2.32383e-37		9.92495e-41		3.69067e-37		0.150557
1e
		Low density	High density
	p.val vs Low		4.5678e-06
1f
		Relative Cell area							Relative ETV4 intensity
		0h	3h	6h	12h				0h	3h	6h	12h
	p.val vs 0h		0.0002724	5.65016e-06	2.82431e-09			p.val vs 0h		4.34745e-07	3.73017e-23	1.64587e-21
1g
		Low density	High density
	p.val vs Low		7.54847e-15
1h
		Ctrl	Reduced
	p.val vs Ctrl		6.98228e-31
1i
		Ctrl	Reduced
	p.val vs Ctrl		1.55851e-24
1j
		ETV4					OCT4
		Plastic	15kPa	1.5kPa			Plastic	15kPa	1.5kPa
	p.val vs Plastic		2.86964e-45	1.77952e-39		p.val vs Plastic		0.0104488	0.960482
1k
		Plastic	15kPa	1.5kPa
	p.val vs Plastic		2.75091e-26	1.68843e-29
1l
		Plastic	1.5kPa	1.5kPa to Plastic
	p.val vs Plastic		3.93288e-40	0.271551
	p.val vs 1.5kPa			7.79533e-36

## Sheet: Fig.2
2b
		Small colony	Large colony
		Small colony	Center	Periphery
	p.val vs small		2.98354e-16
	p.val vs center			1.69965e-07
		0-100	100-200	200-300	300-400	400-500	500-600	600-700	700-800	800-900	900-1000	1000-1100	1100-1200
	p.val vs 0-100		0.0899323	0.0351109	0.000124946	1.08511e-06	1.40204e-08	4.03126e-07	2.85881e-12	6.27955e-13	2.9694e-13	2.86638e-13	1.25662e-16
2e
		ETV4		OCT4
		Periphery	Center	Periphery	Center
	p.val vs periphery		5.49492e-88		0.00152616
2h
		Periphery	Center	Scretched
	p.val vs periphery		8.00229e-51	0.558589
	p.val vs center			3.57677e-43
2i
		ETV4
		0-100	100-200	200-300	300-400	400-500	500-600	600-700
	p.val vs 0-100		0.0650322	0.677748	0.000521427	0.000155719	0.000649795	0.000502538
		YAP
		0-100	100-200	200-300	300-400	400-500	500-600	600-700
	p.val vs 0-100		0.44525	0.60957	0.190074	0.121581	0.378832	0.537662

## Sheet: Fig.3
3b
		PAX6				Brachyury
		Low density	High density			Low density	High density
	p.val vs Low		3.08504e-26		p.val vs Low		1.64651e-40
3d
		GFP	ETV4-HA
	p.val vs GFP		1.49403e-15
3e
		shCtrl	ETV4 sh1	ETV4 sh2
	p.val vs shCtrl		1.38813e-08	2.29172e-10
3g
		PAX6						Brachyury
		NC	GM6001	NC	BB94			NC	GM6001	NC	BB94
	p.val vs NC		1.81826e-21		3.02234e-17		p.val vs NC		6.66747e-25		9.41021e-46
3h
		shCtrl + GFP	shETV4 + GFP GFP OE	shETV4 + MMP14 MMP14 OE
	p.val vs shCtrl + GFP		1.45592e-08	0.805769
				1.62184e-08

## Sheet: Fig.4
4b
		p.val		P=periphery
	P vs B-P	0.827246		B=boundary
	P vs B-C	1.88115e-25		C=center
	P vs C	2.7892e-27
	B-P vs B-C	1.33525e-29
	B-C vs C	0.152999
4d
		PD032+MG132			PD032
		0min	30min	60min	0min	30min	60min
	p.val vs 0 min		0.00243916	0.000290335		3.10223e-41	9.5081e-64
4f
		PAX6		Brachyury
		NC	PD032	NC	PD032
	p.val vs NC		9.86105e-40		6.55086e-23
4g
		GFP + NC	GFP + PD032	ETV4-HA + PD032
	p.val vs GFP + NC		6.31298e-14	0.329257
	p.val vs GFP + PD032			3.07569e-13

## Sheet: Fig.5
5a
		0min	5min	10min	15min
	p.val vs 0min		0.477216	0.11669	0.0379662
5b
		0min	5min	10min	15min
	p.val vs 0min		8.22812e-10	2.82118e-19	1.11366e-23
5c
		ETV4 protein				ETV4 mRNA
		NC	SU5402			NC	SU5402
	p.val vs NC		1.33903e-34		p.val vs NC		0.0957683
5e
		Periphery	Boundary-P	Boundary-C	Center
	p.val vs Periphery		0.494435	8.39038e-09	2.47047e-07
	p.val vs Boundary-P			0.000572081
	p.val vs Boundary-C				0.743316
5f
		Low	High
	p.val vs Low		5.39179e-05
5g
		NC	Pitstop2
	p.val vs NC		7.4533e-10
5h
		0min	5min	10min	15min
	p.val vs 0min		5.12507e-07	5.85186e-17	8.26454e-26
5i
		NC	Pitstop2
	p.val vs NC		9.80205e-103
5j
		PAX6					Brachyury
		NC	SU5402	Pitstop2			NC	SU5402	Pitstop2
	p.val vs NC		3.13807e-33	4.36437e-47		p.val vs NC		1.91295e-39	5.05717e-39
5k
		GFP + NC	GFP + SU5402	ETV4-HA + SU5402
	p.val vs GFP + NC		4.72648e-12
	p.val vs GFP + SU5402			4.72648e-12
5l
		GFP + NC	GFP + Pitstop2	ETV4-HA + Pitstop2
	p.val vs GFP + NC		7.37645e-10	0.613919
	p.val vs GFP + Pitstop2			1.007e-09

## Sheet: Fig.6
6b
		Small	Periphery	Center
	p.val vs small		0.0214006	1.8363e-10
	p.val vs periphery			3.14675e-10
6e
		Periphery	Center
	p.val vs periphery		2.04254e-17
6f
		NC	Blebbistatin
	p.val vs NC		5.07552e-07
6g
		0min	5min	10min	15min	20min	60min
	p.val vs 0min		0.285545	0.416062	0.00318251	0.00287261	3.24416e-14
6h
		NC	Blebbistatin
	p.val vs NC		9.24412e-52
6i
		GFP-	GFP+
	p.val vs GFP-		4.91244e-06
6j
		PAX6				Brachyury
		NC	Blebbistatin			NC	Blebbistatin
	p.val vs NC		1.02393e-25		p.val vs NC		4.08878e-32
6k
		GFP + NC	GFP + Blebbistatin	ETV4-HA + Blebbistatin
	p.val vs GFP + NC		2.82603e-12	0.406354
	p.val vs GFP + Blebbistatin			3.36746e-13

## Sheet: ED Fig.1
1a
		Low	High
	p.val vs Low		1.38708e-12
1c
	GO:BP (TOP10)	Term ID	Padj
	anatomical structure morphogenesis	GO:0009653	3.244×10-22
	anatomical structure development	GO:0048856	8.021×10-22
	system development	GO:0048731	4.398×10-21
	developmental process	GO:0032502	3.719×10-20
	multicellular organism development	GO:0007275	5.384×10-19
	regulation of localization	GO:0032879	5.621×10-19
	cell differentiation	GO:0030154	6.887×10-19
	multicellular organismal process	GO:0032501	1.006×10-18
	cellular developmental process	GO:0048869	2.528×10-18
	neurogenesis	GO:0022008	3.316×10-17
1e
		Low	High
	p.val vs Low		1.29578e-06
1g
		Low	High
	p.val vs Low		7.54847e-15
1i		Ctrl	Reduced
	p.val vs Ctrl		6.95876e-11
1j		Ctrl	Reduced
	p.val vs Ctrl		1.27671e-09
1k
		Plastic	15kPa	1.5kPa
	p.val vs Plastic		2.79681e-18	2.98489e-19
1l
		Plastic	15kPa	1.5kPa
	p.val vs Plastic		3.87048e-26	8.69638e-33

## Sheet: ED Fig.2
2a
		periphery	center
	p.val vs periphery		6.16478e-22
2c
		small colony		center		periphery
		ETV4	OCT4	ETV4	OCT4	ETV4	OCT4
	pval vs small			1.1978e-29	0.00618174	0.130279	0.0564225
	pval vs center					5.51578e-26	0.640518
2d
	H9								H1
		Small vs Periphery		Small vs Center		Center vs Periphery				Small vs Periphery		Small vs Center		Center vs Periphery
	SOX2	2.20138e-07		0.00153479		0.0065421			SOX2	0.0757932		0.000102396		0.00555164
	OCT4	3.10339e-05		3.50403e-05		0.859039			OCT4	0.000713738		0.190444		0.036572
	NANOG	4.4749e-06		0.064348		0.00193291			NANOG	0.0276083		0.292792		0.00326592
2e
		Large_Periphery		Large_Center
		ETV4	OCT4	ETV4	OCT4
	p.val vs periphery			2.34157e-46	0.379844
2f
		Large_Periphery		Large_Center
		ETV4	OCT4	ETV4	OCT4
	p.val vs periphery			1.02915e-33	0.336207
2g
		Large_Periphery		Large_Center
		ETV4	OCT4	ETV4	OCT4
	p.val vs periphery			4.60269e-27	0.120609

## Sheet: ED Fig.3
3c
		Nor	Hyp	Center	Periphery
	p.val vs Small/Nor		1.8607e-08	0.879745	0.984212
	p.val vs Center/Nor				0.897991
3d
		37℃	4℃
	p.val vs 37℃		4.32776e-25
3e
		Periphery	Center
	p.val vs periphery		0.452183
3f
		0-100	100-200	200-300	300-400	400-500	500-600	600-700
	p.val vs 0-100		0.542691	0.147227	0.468407	0.0147896	0.032914	0.338905
3g
		Periphery	Center
	p.val vs periphery		0.562392
3h
	p.val vs shCtrl	YAP sh1	YAP sh2
	YAP	2.60965e-05	3.65245e-05
	CTGF	0.000131883	0.00098397
	CYR61	0.00298331	0.00843097
3i
		shCtrl	YAP sh1	YAP sh2
	p.val vs shCtrl		8.46032e-27	5.70426e-29
3j
		Periphery	Center
	p.val vs periphery		0.368648
3k
		Periphery	Center
	p.val vs periphery		0.540278
3l
		Periphery	Center
	p.val vs periphery		0.450574

## Sheet: ED Fig.4
4b
		PAX6		OTX2		ZBTB16				EOMES		SOX17		Brachyury
		Small	Large	Small	Large	Small	Large			Small	Large	Small	Large	Small	Large
	p.val vs small		0.0389331		0.000276392		0.0641039		p.val vs small		0.418166		0.047339		0.0664587
4c
		hESC	NE	ME
	p.val vs hESC		0.000313731	0.510313
4d
		Ctrl	ETV4-HA
	p.val vs Ctrl		5.03143e-14
4e
		shCtrl	ETV4 sh1	ETV4 sh2
	p.val vs shCtrl		0.000141576	0.00116691
4f
		shCtrl	ETV4 sh1	ETV4 sh2
	p.val vs shCtrl		4.67089e-30	3.68662e-29
4g
		shCtrl + GFP	shETV4 + GFP	shETV4 + ETV4-HA
	p.val vs shCtrl + GFP		2.29369e-06	0.189052
	p.val vs shETV4 + GFP			4.37691e-05
4h
		shCtrl	shETV4
	p.val vs shCtrl		5.18768e-11
4i
		GFP	ETV4-HA
	p.val vs GFP		4.67145e-14

[truncated: 6 more sheets: ED Fig.5, ED Fig.6, ED Fig.7, ED Fig.8, ED Fig.9, ED Fig.10]
