# Supplementary material for: ETV4 is a mechanical transducer linking cell crowding dynamics to lineage specification
Source: Nat Cell Biol. 2024 May 3;26(6):903–16. doi: 10.1038/s41556-024-01415-w (PMC11178500; doi:10.1038/s41556-024-01415-w)
Supplement: Supplementary file 12 — Numerical source data. [file 41556_2024_1415_MOESM12_ESM.xlsx]

## Sheet: Fig. 1b
	Category	Term ID	Padj	-log10
	INTERPRO	IPR013087:Zinc finger C2H2-type/integrase DNA-binding domain	1.16224e-09	8.93471
	INTERPRO	IPR000418:Ets domain	1.16224e-09	8.93471
	INTERPRO	IPR004827:Basic-leucine zipper domain	0.000114078	3.9428
	INTERPRO	IPR006715:PEA3-type ETS-domain transcription factor, N-terminal	0.000206579	3.68491
	INTERPRO	IPR008917:Eukaryotic transcription factor, Skn-1-like, DNA-binding	0.00735783	2.13325
	INTERPRO	IPR011598:Myc-type, basic helix-loop-helix (bHLH) domain	0.0187612	1.72674
	INTERPRO	IPR016311:Transforming protein C-ets	0.0395983	1.40232

## Sheet: Fig. 1d
	ETV1		ETV4		ETV5		OCT4
	Low	High	Low	High	Low	High	Low	High
	0.872481	0.357689	1.07878	0.661333	0.851701	0.27303	0.829806	0.975556
	0.667527	0.423007	1.05795	0.679373	0.872943	0.270188	0.772989	0.866076
	0.789887	0.40561	0.948891	0.702384	0.854108	0.413415	0.854368	0.963367
	0.912994	0.382895	0.974793	0.514441	0.827384	0.330959	1.18823	0.9363
	0.975904	0.420471	1.00581	0.54622	0.94402	0.297352	0.833557	0.86406
	0.894539	0.371572	0.947293	0.645469	0.870856	0.332919	0.946137	0.792178
	1.01789	0.263625	0.979792	0.427567	0.773631	0.301342	0.891419	0.889747
	0.791865	0.368918	0.723262	0.53392	0.919236	0.260492	1.06392	0.680352
	0.74386	0.437619	1.09712	0.5279	0.931745	0.244896	0.934505	0.925186
	0.859851	0.30209	1.07631	0.510667	1.02616	0.250646	1.08121	0.70844
	0.922824	0.247223	0.782407	0.322256	1.11395	0.283278	1.06237	0.924159
	1.19064	0.264281	1.01312	0.193145	1.17056	0.239631	1.06634	0.805724
	1.25173	0.251963	0.890933	0.415784	1.07328	0.290749	0.949675	0.825555
	1.24931	0.300678	0.913065	0.339996	1.21436	0.322427	1.10847	0.877319
	1.31361	0.229291	1.06813	0.297012	1.07404	0.285987	1.14929	0.932007
	1.37706	0.268706	1.09256	0.307907	1.10786	0.263867	1.08041	0.994841
	1.18735	0.215383	1.05574	0.267778	1.06674	0.39993	1.14583	0.99079
	0.961937	0.211084	1.10905	0.299638	1.1615	0.376454	1.02116	0.846389
	1.05729	0.259676	1.09087	0.674061	1.08133	0.370201	0.933494	0.882169
	0.961448	0.209519	1.09414	0.425617	1.06461	0.369257	1.08682	0.913987
	0.803282	0.344327	1.0364	0.690144	0.704132	0.452608	1.09765	0.66531
	0.798502	0.305084	1.02713	0.428603	0.777125	0.448919	0.858845	0.682242
	0.741562	0.29051	1.02712	0.331434	0.747956	0.423985	0.925083	0.949076
	1.33635	0.266328	1.02068	0.216194	1.06881	0.454219	1.05217	0.683965
	0.767478	0.305051	1.03868	0.214286	0.869526	0.473217	1.01893	0.74207
	1.02306	0.27363	1.04253	0.216767	1.11163	0.411356	1.20574	0.779658
	0.956998	0.27869	1.03521	0.29062	0.844266	0.498091	1.07879	0.70653
	1.09404	0.325844	1.04152	0.20971	0.856991	0.484538	0.890157	0.755662
	0.860168	0.292648	1.00368	0.268027	1.02782	0.459136	1.22158	0.737635
	1.03996	0.267178	1.01441	0.25059	0.834961	0.435384	1.06858	0.799589
	1.0458	0.344371	1.04253	0.277394	0.914792	0.49002	1.06206	1.04109
	1.10735	0.323551	1.00985	0.198476	1.02322	0.447012	0.821287	1.10835
	1.18324	0.32577	0.923196	0.224786	1.13919	0.440305	0.759476	1.19556
	1.02424	0.345761	0.932283	0.263694	1.31716	0.491016	0.844335	1.22113
	1.04688	0.3543	0.804795	0.276158	1.31112	0.40221	1.05076	1.03424
	1.04349	0.330702	0.737774	0.236826	1.43357	0.437843	1.01301	1.2268
	1.10458	0.325667	0.912702	0.255489	1.19925	0.496606	1.41448	0.988818
	0.99899	0.323712	1.06694	0.296942	1.07853	0.448433	0.902298	1.12203
	0.96242	0.368071	1.19748	0.310487	1.23049	0.446701	0.804316	1.11539
	1.06161	0.305398	1.31616	0.202557	1.01095	0.493678	0.994103	1.14644
			1.15103	0.204171	1.00542	0.499434	0.810116	1.16378
			0.842754	0.223137	0.948957	0.47739	0.996232	0.982979
			0.856591	0.252317	0.903205	0.443593	1.17966	1.85666
			0.731484	0.233944	0.810262	0.436476	0.951337	1.17541
			1.23951	0.21883	0.830656	0.492904	1.17443	1.65841
			1.15244	0.448622			1.11255	1.54341
			0.832247	0.474899			1.04888	1.55678
			1.02106	0.598776			0.797993	1.38871
			1.2757	0.477946			1.42173	1.26114
			1.07393	0.538229			0.954776	1.23216
			0.908007	0.484403			0.892769	1.79285
			1.34527	0.474057			0.876757	1.84889
			0.825822	0.542489			0.80578	1.10368
			0.744329	0.554253			1.04202	1.10244
			0.768762	0.485321			1.09666	1.06639
							0.924988	1.10377
							0.84206	1.05737
							1.1842	1.06026
							0.930279	1.05386
							0.876379	1.34802
							1.07991	1.17908
							0.837156	0.989518
							0.953931	1.18339
							1.00774	1.00664
							1.21127	1.03726
							1.18299	1.11397
							1.0316	1.04083
							1.36161	1.07487
							1.00193	1.13914
							0.773157	1.04448
							1.12792	0.948085
							0.888797	1.21372
							1.2159	1.08495
							0.926389	1.09607
							0.922013	0.990725
							0.94501	1.09339
							0.830318	1.1524
p.val		2.32383e-37		9.92495e-41		3.69067e-37		0.150557

## Sheet: Fig. 1e
		Low density	High density
		1	0.136076
		1	0.127229
		1	0.052624
	p.val		4.5678e-06

## Sheet: Fig. 1f
	Relative Cell area					Relative ETV4 intensity
	0h	3h	6h	12h		0h	3h	6h	12h
	1.08876	1.49113	1.39984	1.55891		1.07374	2.20644	2.72471	3.71002
	0.902528	1.18262	1.29419	1.63315		1.19334	2.32885	1.91552	3.64358
	1.00871	1.29419	1.49113	1.52427		0.811284	2.23913	1.75446	2.5209
	1.01704	1.03293	1.24731	1.40655		0.977775	2.74487	2.96927	4.04166
	1.08373	1.20196	1.24731	1.40655		1.20912	3.43948	2.34666	3.49375
	1.03293	1.15978	1.20196	1.53739		0.935529	2.32559	2.22872	2.3164
	0.931094	1.13979	1.10179	1.29623		0.968816	2.75001	2.0192	2.42156
	1.01704	1.32215	1.32215	1.46906		0.899577	1.95898	2.21892	4.34757
	0.918162	1.22422	1.37724	1.57399		0.872205	2.19771	2.1343	2.74706
						1.05862	2.16205	2.53917	3.62915
		vs 0h	vs 0h	vs 0h		0.904769	2.39801	1.34877	2.41017
p.val		0.0002724	5.65016e-06	2.82431e-09		0.698911	3.42327	1.37209	2.06637
						0.807062	2.30613	2.25945	3.5401
						0.798981	1.8137	2.4169	3.34762
						0.80661	2.18188	2.26688	3.23803
						0.759124	2.15077	1.78398	3.40204
						0.877165	2.63626	2.41956	3.35557
						1.03452	2.18691	2.16711	3.47626
						0.920924	2.03293	2.50518	2.70756
						0.88859	1.79883	2.21823	1.54725
						0.795485	1.17104	2.00028	2.55493
						0.870655	1.16396	2.08259	2.49927
						0.762283	1.45492	2.33012	1.86592
						0.792202	1.14343	1.6308	1.82664
						0.815767	1.58133	1.84333	1.43936
						1.26709	0.82007	1.99836	1.17242
						1.06393	1.03424	2.06832	1.12828
						1.08255	1.38067	2.14609	1.8481
						1.18923	1.15778	1.93039	2.01776
						1.27632	1.19038	1.46022	1.89689
						1.28897	1.06859	1.68491	1.92897
						1.13658	1.43289	0.717659	2.5008
						1.17718	1.11388	2.07213	1.7742
						1.01422	0.810491	1.54923	2.79657
						1.06591	0.699185	2.86891	2.44976
						1.34672	1.09295	2.23223	2.39787
						1.13927	1.03606	2.81144	2.48907
						1.43379	1.26639	2.10303	1.97734
						0.98181	1.20669	2.0246	2.66602
						1.00338	1.30644	1.23221	2.36604
							1.15373	2.4362	2.95221
							1.0533	2.68864	2.06051
							1.02726	1.87556	1.89209
							0.811771	2.11097	2.25442
							0.901361	1.16352	2.03068
							1.64929	2.22046	2.17032
							0.760764	1.44846	1.93956
							1.1974	2.54748	2.33821
							1.29091	1.50814	2.33343
							0.746978	2.20943	2.02784
							vs 0h	vs 0h	vs 0h
					p.val		4.34745e-07	3.73017e-23	1.64587e-21

## Sheet: Fig. 1g
	Low density	High density
	1.03927	0.602258
	1.26364	0.775042
	1.09314	0.668149
	0.983188	0.497921
	0.944116	0.722258
	0.896756	0.647507
	1.27238	0.474775
	0.924773	0.477519
	1.11291	0.736595
	0.930455	0.634668
	1.02216	0.476633
	1.24303	0.58748
	1.0598	0.605575
	1.17486	0.659925
	0.934343	0.597937
	0.878745	0.783245
	1.18805	0.671316
	0.975684	0.860749
	1.22915	0.822437
	0.928452	0.900665
	0.714331	0.629366
	1.03321	0.677536
	0.9388	0.736526
	1.02377	0.743976
	0.779139	0.547026
	0.755092	0.762803
	0.825263	0.778306
	1.13412	0.778508
	0.898578	0.767522
	0.802783	0.671549
		0.811592
		0.787627
		0.712943
		0.79866
		0.812481
		0.602935
		0.633059
		0.628926
		0.748582
		0.848825
		0.647614
p.val		7.54847e-15

## Sheet: Fig. 1h
	Ctrl	Reduced
	1.21244	0.533549
	1.15521	1.048
	1.23009	0.479671
	1.12816	0.643248
	1.12816	0.809897
	1.20372	0.786605
	1.20586	0.533411
	0.982655	0.631647
	0.868583	0.508408
	1.192	0.487658
	0.979178	0.533098
	1.03336	0.355831
	1.04027	0.571874
	1.07249	0.427891
	0.811209	0.552818
	1.11518	0.649341
	1.07875	0.753447
	1.1389	0.567891
	0.931065	0.507308
	0.92056	0.436481
	1.07548	0.457425
	1.22644	0.569019
	1.05022	0.619548
	0.995253	0.71022
	1.02187	0.52495
	1.10927	0.540319
	1.08128	0.632073
	0.99917	0.614192
	1.13676	1.02953
	1.1134	0.768716
	1.14834	0.508848
	1.22344	0.649359
	1.20884	0.482757
	1.23445	0.62851
	1.03735	0.462693
	0.995393	0.62775
	0.928014	0.653306
	1.21187	0.614296
	1.1676	0.477111
	0.984376	0.618807
	0.813341	0.562619
	0.831265	0.67721
	0.714641	0.606477
	0.745994	0.52899
	0.946442	0.46114
	0.695008	0.535824
	0.814192	0.504334
	1.17996	0.544186
	0.720396	0.427714
	0.657665	0.547393
	0.848312	0.442216
	0.759208	0.527763
	0.843308	0.54056
	0.911704	0.543231
	0.798552	0.440485
	0.922924	0.526777
	0.751805	0.478841
	0.86958	0.670363
	0.981364	0.496681
	0.817688	0.520118
p.val		6.98228e-31

## Sheet: Fig. 1i
	Ctrl	reduced
	1.01401	0.484842
	1.15107	0.660635
	0.974639	0.862075
	1.19449	0.625523
	1.0349	0.604602
	1.0309	0.543722
	1.49245	0.597856
	1.26566	0.751452
	1.33613	0.741759
	1.00556	0.665111
	1.18426	0.690516
	1.20197	0.677959
	1.11583	0.588522
	1.49007	0.515681
	1.02389	0.742733
	0.951117	0.592707
	1.28553	0.665744
	0.900922	0.717055
	1.11711	0.675585
	0.899248	0.705563
	1.09602	0.670672
	1.11558	0.610357
	1.06472	0.658838
	1.03178	0.560956
	0.975945	0.578452
	1.09586	0.508602
	0.884392	0.697508
	0.742865	0.607527
	0.876928	0.62374
	0.836081	0.57375
	0.87284	0.537235
	0.808849	0.751576
	0.715996	0.685101
	0.834467	0.635976
	0.734605	0.470254
	0.81316	0.526258
	0.888499	0.528921
	1.13627	0.463693
	1.05938	0.540194
	0.794316	0.501353
	0.845073	0.51694
	0.941229	0.413267
	0.968914	0.298161
	0.783421	0.382434
	0.984145	0.208482
	0.983064	0.349899
	1.17093
	1.1844
	1.08426
	0.838978
	0.736188
	0.979872
	0.768938
	0.868216
	0.938532
	0.936348
	0.982935
	0.995949
	0.960314
p.val		1.55851e-24

## Sheet: Fig. 1j
	ETV4					OCT4
	Plastic	15kPa	1.5kPa			Plastic	15kPa	1.5kPa
	0.920879	0.688228	0.772702			0.804404	1.0273	1.09284
	1.12446	0.756542	0.826197			0.975235	1.06915	0.95935
	0.954127	0.668157	0.659917			0.998017	1.00617	1.07932
	1.01632	0.471147	0.77722			1.15459	1.0657	0.987697
	1.19055	0.862845	0.663282			1.07612	1.12981	1.12649
	0.907782	0.624045	0.789898			0.923791	1.1331	1.06868
	1.07776	0.652257	0.773189			1.19005	0.955263	1.10507
	0.910652	0.748833	0.703445			0.96961	1.08912	0.889174
	1.13359	0.777714	0.742774			0.920881	1.01787	1.15261
	0.729425	0.722261	0.7028			1.1336	0.891807	0.88981
	0.795074	0.697975	0.874606			0.906083	1.08526	1.07265
	0.802976	0.556568	0.727105			0.943736	0.982494	0.939629
	0.823383	0.706411	0.824178			0.829395	1.11977	1.12936
	0.977008	0.605666	0.733043			1.13671	1.02588	1.03981
	0.993016	0.749214	0.454645			0.969876	1.04167	1.04177
	1.05931	0.451984	0.603499			1.24817	0.855973	1.10701
	1.14746	0.616977	0.652822			0.940409	0.975714	1.09336
	1.17576	0.57563	0.590057			1.0797	0.917012	0.920112
	1.19273	0.608325	0.491983			0.935059	0.877367	0.930383
	1.06772	0.617976	0.760924			0.864566	0.949652	0.926736
	1.05141	0.703874	0.653388			0.9494	0.906002	1.11024
	0.884361	0.717422	0.714799			0.927131	0.888842	1.08813
	0.870988	0.700715	0.506923			0.971365	0.884506	0.999987
	1.06669	0.736493	0.63999			1.10545	0.891319	1.08204
	1.00515	0.61544	0.525946			0.929856	1.00903	0.848056
	1.06423	0.711729	0.86236			1.04373	0.885892	1.08868
	1.06758	0.559521	0.788435			1.09367	0.876493	1.077
	1.01229	0.653753	0.720544			1.09433	0.774848	1.00759
	0.768037	0.728327	0.607532			0.999357	0.815987	1.01686
	1.05125	0.737588	0.547674			1.05118	0.75533	1.04736
	1.06647	0.636243	0.703397			1.08957	0.904262	0.88124
	1.0514	0.669754	0.668409			0.919774	0.806756	0.74083
	0.938839	0.52178	0.440901			0.854056	0.826939	0.713717
	0.955829	0.904058	0.529509			0.899421	0.803113	0.696917
	0.981051	0.67957	0.623318			0.95087	0.88994	0.726719
	1.01037	0.609829	0.923258			1.05705	0.828453	1.07513
	0.863299	0.716575	0.863352			0.985449	0.832645	1.05159
	0.927473	0.665632	0.654045			0.928566	1.08583	0.924544
	0.880628	0.751754	1.0206			0.793963	0.921376	1.11426
	0.948782	0.689929	0.798099			0.879941	0.887649	1.10982
	1.0539	0.680448	0.577729			0.945979
	1.06348	0.664127	0.476869			0.920983
	1.08603	0.816576	0.630227			1.11469
	1.06549	0.755349	0.587993			1.11286
	1.06517	0.786982	0.406383			1.0072
	1.0763	0.745581	0.578923			1.10327
	1.07612	0.555761	0.562704			1.04276
	1.08687	0.968745	0.403658			1.05716
	0.941219	0.822045	0.537855			1.05659
	1.01928	0.746638	0.565176			1.11438
	1.00187	0.595292	0.445039
	1.06066	0.610989	0.648209				vs Plastic	vs Plastic
	1.06417	0.662461	0.754219		p.val		0.0104488	0.960482
	1.03525	0.671858	0.561595
	1.04749	0.627557	0.490847
	1.03101	0.434509	0.427452
	0.991106	0.728316	0.624555
	0.989708	0.611233	0.593949
	1.04484	0.539501	0.503516
	0.844906	0.55863	0.427567
	1.04536	0.549222	0.589204
	1.03362	0.767348	0.548202
	1.04917	0.516464	0.570221
	1.05034	0.568821	0.885672
	1.041	0.619442	0.763588
	1.03798	0.795302	0.767498
	0.934886	0.607378	0.686927
	0.891806	0.763452	0.654302
	0.901411	0.819323	0.547653
	1.04297	0.685479	0.529224
	0.744391	0.648536
	1.06417	0.728509
	1.05864	0.571868
	1.06408	0.728007
	1.06417	0.984271
	1.05546	0.671964
	1.06417	0.533695
	0.908907	0.653591
	1.05909	0.55579
	0.777351	0.577761
		vs Plastic	vs Plastic
p.val		2.86964e-45	1.77952e-39

## Sheet: Fig. 1k
	Plastic	15kPa	1.5kPa
	1.14107	0.418277	0.476787
	1.10004	0.883707	0.480164
	1.02334	0.663013	0.584612
	0.873675	0.463737	0.587403
	1.09285	0.565683	0.661526
	0.876792	0.608332	0.281751
	1.01351	0.628973	0.301287
	0.983196	0.73521	0.45935
	1.19955	0.620527	0.449395
	1.07736	0.849612	0.511073
	1.09179	0.632237	0.843331
	0.991539	0.457923	0.444291
	0.915266	0.447303	0.315418
	1.0653	0.667801	0.668069
	1.02291	0.25685	0.40624
	0.861418	0.337178	0.546604
	0.935134	0.349957	0.842484
	1.08352	0.44282	0.291331
	0.90292	0.455593	0.36324
	0.958985	0.461049	0.417844
	0.894368	0.348023	0.590509
	0.934328	0.414934	0.739362
	0.952271	0.447688	0.598859
	0.906997	0.32231	0.462744
	0.732507	0.693085	0.218888
	1.01596	0.606977	0.263461
	0.90881	0.601811	0.345095
	1.03063	0.5366	0.475932
	1.26965	0.367394	0.324699
	0.884842	0.477692	0.382272
	0.825938	0.298331	0.216909
	1.33423	0.713722	0.357468
	0.926711	0.915697	0.661628
	0.858753	0.308855	0.409508
	0.903306	0.388038	0.564155
	1.01039	0.444378	0.518437
	0.879067	0.524775	0.278579
	0.943585	0.446954	0.541872
	0.847197	0.31795	0.313832
	1.1627	0.593016	0.605757
	1.12664	0.56642	0.273314
	1.00214	0.548813	0.455834
	1.42186	0.657899	0.357569
	0.941524	0.606004	0.46801
	1.07545	0.645118	0.740835
		vs Plastic	vs Plastic
p.val		2.75091e-26	1.68843e-29

## Sheet: Fig. 1l
	Plastic	1.5kPa	1.5kPa to Plastic
	0.967629	0.379573	1.0901
	0.894063	0.480314	0.969909
	1.10153	0.464332	1.02448
	0.877305	0.238573	1.03682
	0.830384	0.237902	0.673063
	1.10129	0.432155	1.07306
	1.12986	0.648164	1.1033
	1.09544	0.532691	0.842414
	1.13306	0.494515	0.970839
	1.12396	0.492749	1.06137
	0.988731	0.52403	0.93286
	1.03875	0.629167	0.835672
	0.936176	0.552497	1.08807
	0.809178	0.631782	0.716232
	1.03217	0.561708	0.891494
	0.869235	0.388742	0.986213
	0.94499	0.539326	1.00259
	1.12275	0.367032	1.01499
	0.97214	0.354567	0.766368
	1.00546	0.313534	0.961296
	0.934144	0.372432	0.992593
	1.02022	0.274856	1.03103
	0.901978	0.413547	0.897823
	0.973936	0.425367	0.975378
	0.951424	0.293424	0.855367
	0.953483	0.279409	1.11989
	1.05225	0.305373	1.12176
	1.01422	0.464771	0.930243
	1.02309	0.26048	1.03745
	1.05001	0.308315	1.03125
	1.04991	0.533449	0.685949
	0.78519	0.613669	0.865577
	0.997654	0.632459	1.12822
	1.04969	0.67659	0.991145
	1.03632	0.538797	0.82247
	1.04496	0.758232	1.13298
	0.980119	0.496222	1.04036
	1.03687	0.448741	1.00923
	1.06967	0.571431	0.950837
	1.10732	0.612951	1.04463
	1.01134	0.480947	1.04227
	0.987718	0.798811	0.961603
	1.06764	0.549175	1.0811
	1.04523	0.395084	1.09003
	0.851206	0.437848	1.07932
	1.10691	0.612025	1.02313
	1.06993	0.77548	1.03121
	0.828361	0.416695	0.990126
	0.982785	0.415618	0.971249
	1.04235	0.507702	0.901951
		vs Plastic	vs Plastic
p.val		3.93288e-40	0.271551
			vs 1.5kPa
			7.79533e-36

[truncated: 141 more sheets: Fig. 2b, Fig. 2c, Fig. 2d, Fig. 2e, Fig. 2f, Fig. 2g, Fig. 2h, Fig. 2i, Fig. 2j, Fig. 3a, Fig. 3b, Fig. 3c, Fig. 3d, Fig. 3e, Fig. 3g, Fig. 3h, Fig. 4a, Fig. 4b, Fig. 4d, Fig. 4e …]
